# Supplementary material for: Analysis of transcriptome and metabolome characteristics of blood in yaks at different reproductive stages
Source: Front Vet Sci. 2025 Oct 17;12:1633877. doi: 10.3389/fvets.2025.1633877 (PMC12575335; doi:10.3389/fvets.2025.1633877)
Supplement: SUPPLEMENTARY TABLE S1 — Quantification results-UHPLC-QQQ-MS. [file Table_1.XLSX]

## Sheet: Quantification Results 1
Sample Name	Sample Volume (μL)	Final Volume (μL)	Final Concentration (pg/mL)
			11-Deoxycortisol	17α-Hydroxyprogesterone	17α-Hydroxypregnenolone	21-Deoxycortisol	Androstenedione	Aldosterone	Corticosterone	Cortisol	Cortisone	dehydroepiandrosterone	dehydroepiandrosterone 3-sulfate sodium salt	Dihydrotestosterone	11-Deoxycorticosterone	Estrone	Estradiol	Estriol	Progesterone	Pregnenolone	testosterone
Y-A1	200	60	446.25	110.56	374.2	N/A	N/A	245.88	1535.5	33003	4317.1	296.67	N/A	20.63	41.65	N/A	N/A	N/A	207.45	2315.2	N/A
Y-A2	200	60	80.581	15.83	217.01	N/A	24.05	335.19	415.55	8179.8	3213.5	337.71	N/A	19.1	N/A	N/A	N/A	N/A	28.21	1392.4	N/A
Y-A3	200	60	152.35	21.45	139.07	N/A	N/A	92.431	436.58	7929.6	2452.2	387.69	N/A	29.03	16.18	N/A	N/A	N/A	54.28	1199.7	N/A
Y-A4	200	60	249.79	84.82	209.92	N/A	N/A	135.51	509.36	13319	2407.1	419.34	N/A	20.61	15.38	N/A	N/A	N/A	108.9	976.01	N/A
Y-A5	200	60	59.601	16.52	366.21	N/A	N/A	151.95	146.83	2955.8	2406.2	355.08	N/A	20.99	N/A	N/A	N/A	N/A	32.53	5359.1	N/A
Y-A6	200	60	473.4	130.11	339.94	N/A	27.16	203.8	977.82	15893	2197.8	387.53	N/A	24.19	37.83	N/A	N/A	N/A	171.72	1601.3	N/A
Y-E1	200	60	34.159	13.53	212.23	N/A	N/A	N/A	156.51	5594.3	1071.4	302.94	N/A	24.59	11.3	N/A	N/A	N/A	43.6	1075.5	N/A
Y-E2	200	60	152.63	32.13	190.92	N/A	20.03	32.432	281.77	12571	2305.7	507.06	N/A	24.49	10.35	N/A	N/A	N/A	57.18	790.71	N/A
Y-E3	200	60	153.7	37.32	238.24	N/A	N/A	65.252	401.97	9327	2060.3	467.03	N/A	N/A	12.42	N/A	N/A	N/A	98.02	1281.8	N/A
Y-E4	200	60	86.638	26.5	264.43	N/A	22.73	53.456	223.88	7291.9	2035	438.25	N/A	18.92	N/A	N/A	N/A	N/A	63.59	3349.4	N/A
Y-E5	200	60	53.844	15.89	285.6	N/A	N/A	N/A	112.1	6410.2	2396.6	697.59	N/A	70.89	N/A	N/A	N/A	N/A	68.55	987.51	N/A
Y-E6	200	60	59.744	13.45	401.27	N/A	N/A	N/A	134.66	5201.4	3317.5	401.61	N/A	43.25	N/A	N/A	N/A	N/A	31.98	1011.5	N/A
Y-P1	200	60	34.862	523.34	538.19	N/A	391.88	302.49	418.23	6059.5	1657.9	790.1	N/A	17.26	43.4	35.058	N/A	N/A	6088.2	2688.2	63.45
Y-P2	200	60	163.86	79.67	154.02	N/A	48.66	171.18	1033.3	9679.8	1305.9	667.29	N/A	13.76	44.03	N/A	N/A	N/A	8023.5	3439.9	11.01
Y-P3	200	60	95.437	553.51	718.4	N/A	676.38	500.31	699.88	5371.3	1845.3	1223.7	N/A	73.44	54.56	104.94	N/A	N/A	5629.3	4286.5	83.62
Y-P4	200	60	53.285	397.26	482.09	N/A	359.56	79.177	286.02	6007.4	1710.5	1302.9	N/A	59.95	39.1	29.931	N/A	N/A	4130.8	3469.8	51.11
Y-P5	200	60	60.143	318.47	407.49	N/A	500.51	117.82	350.38	3977.7	750.35	988.65	N/A	N/A	31.46	30.076	N/A	N/A	4538.1	2530.6	75.22
Y-P6	200	60	156.1	501.76	819.13	N/A	596.64	539.7	701.2	8322.5	1336.8	674.17	N/A	23.81	49.64	55.67	N/A	N/A	3349.5	2905.3	80.7
注：样品最终测得浓度(Final Concentration)为仪器直接测得浓度(Calculated Concentration)乘以稀释因子(Dil)，单位为pg/mL。N/A表示该样品中无目标代谢物检出。“蓝色高亮”表示该样品中目标代谢物浓度低于定量下限(LLOQs)，表明相对应样品的定量准确度相对偏低。
Sample Name	Sample Volume (μL)	Final Volume (μL)	Metabolite Concentration (pg/mL)
			11-Deoxycortisol	17α-Hydroxyprogesterone	17α-Hydroxypregnenolone	21-Deoxycortisol	Androstenedione	Aldosterone	Corticosterone	Cortisol	Cortisone	dehydroepiandrosterone	dehydroepiandrosterone 3-sulfate sodium salt	Dihydrotestosterone	11-Deoxycorticosterone	Estrone	Estradiol	Estriol	Progesterone	Pregnenolone	testosterone
Y-A1	200	60	446.25	110.56	374.2	N/A	N/A	245.88	1535.5	33003	4317.1	296.67	N/A	20.63	41.65	N/A	N/A	N/A	207.45	2315.2	N/A
Y-A2	200	60	80.581	15.83	217.01	N/A	24.05	335.19	415.55	8179.8	3213.5	337.71	N/A	19.1	N/A	N/A	N/A	N/A	28.21	1392.4	N/A
Y-A3	200	60	152.35	21.45	139.07	N/A	N/A	92.431	436.58	7929.6	2452.2	387.69	N/A	29.03	16.18	N/A	N/A	N/A	54.28	1199.7	N/A
Y-A4	200	60	249.79	84.82	209.92	N/A	N/A	135.51	509.36	13319	2407.1	419.34	N/A	20.61	15.38	N/A	N/A	N/A	108.9	976.01	N/A
Y-A5	200	60	59.601	16.52	366.21	N/A	N/A	151.95	146.83	2955.8	2406.2	355.08	N/A	20.99	N/A	N/A	N/A	N/A	32.53	5359.1	N/A
Y-A6	200	60	473.4	130.11	339.94	N/A	27.16	203.8	977.82	15893	2197.8	387.53	N/A	24.19	37.83	N/A	N/A	N/A	171.72	1601.3	N/A
Y-E1	200	60	34.159	13.53	212.23	N/A	N/A	N/A	156.51	5594.3	1071.4	302.94	N/A	24.59	11.3	N/A	N/A	N/A	43.6	1075.5	N/A
Y-E2	200	60	152.63	32.13	190.92	N/A	20.03	32.432	281.77	12571	2305.7	507.06	N/A	24.49	10.35	N/A	N/A	N/A	57.18	790.71	N/A
Y-E3	200	60	153.7	37.32	238.24	N/A	N/A	65.252	401.97	9327	2060.3	467.03	N/A	N/A	12.42	N/A	N/A	N/A	98.02	1281.8	N/A
Y-E4	200	60	86.638	26.5	264.43	N/A	22.73	53.456	223.88	7291.9	2035	438.25	N/A	18.92	N/A	N/A	N/A	N/A	63.59	3349.4	N/A
Y-E5	200	60	53.844	15.89	285.6	N/A	N/A	N/A	112.1	6410.2	2396.6	697.59	N/A	70.89	N/A	N/A	N/A	N/A	68.55	987.51	N/A
Y-E6	200	60	59.744	13.45	401.27	N/A	N/A	N/A	134.66	5201.4	3317.5	401.61	N/A	43.25	N/A	N/A	N/A	N/A	31.98	1011.5	N/A
Y-P1	200	60	34.862	523.34	538.19	N/A	391.88	302.49	418.23	6059.5	1657.9	790.1	N/A	17.26	43.4	35.058	N/A	N/A	6088.2	2688.2	63.45
Y-P2	200	60	163.86	79.67	154.02	N/A	48.66	171.18	1033.3	9679.8	1305.9	667.29	N/A	13.76	44.03	N/A	N/A	N/A	8023.5	3439.9	11.01
Y-P3	200	60	95.437	553.51	718.4	N/A	676.38	500.31	699.88	5371.3	1845.3	1223.7	N/A	73.44	54.56	104.94	N/A	N/A	5629.3	4286.5	83.62
Y-P4	200	60	53.285	397.26	482.09	N/A	359.56	79.177	286.02	6007.4	1710.5	1302.9	N/A	59.95	39.1	29.931	N/A	N/A	4130.8	3469.8	51.11
Y-P5	200	60	60.143	318.47	407.49	N/A	500.51	117.82	350.38	3977.7	750.35	988.65	N/A	N/A	31.46	30.076	N/A	N/A	4538.1	2530.6	75.22
Y-P6	200	60	156.1	501.76	819.13	N/A	596.64	539.7	701.2	8322.5	1336.8	674.17	N/A	23.81	49.64	55.67	N/A	N/A	3349.5	2905.3	80.7
由前处理实验过程可知，样品中目标代谢物浓度(Metabolite Concentration）等于样品最终测得浓度(Final Concentration)，单位为pg/mL。N/A表示该样品中无目标代谢物检出。“蓝色高亮”表示该样品中目标代谢物浓度低于定量下限(LLOQs)，表明相对应样品的定量准确度相对偏低。

## Sheet: Quantification Results
Molecule Name	Accuracy	Sample Type	Replicate Name	Analyte Concentration	Retention Time	Area	Calculated Concentration	Normalization Method	Concentration Multiplier	Standard Type	Molecule List
(IS) 11-Deo	#N/A	Blank	blank-r001		#N/A	#N/A	#N/A			Surrogate Standard	11-Deo
(IS) 11-Deo	#N/A	Blank	blank-r002		#N/A	#N/A	#N/A			Surrogate Standard	11-Deo
(IS) 11-Deo	#N/A	Blank	blank-r003		#N/A	#N/A	#N/A			Surrogate Standard	11-Deo
(IS) 11-Deo	#N/A	Quality Control	QC-01	5000	4.82	14442827	#N/A			Surrogate Standard	11-Deo
(IS) 11-Deo	#N/A	Quality Control	QC-02	5000	4.82	14507374	#N/A			Surrogate Standard	11-Deo
(IS) 11-Deo	#N/A	Quality Control	QC-03	5000	4.83	14623583	#N/A			Surrogate Standard	11-Deo
(IS) 11-Deo	#N/A	Quality Control	QC-04	5000	4.83	14694786	#N/A			Surrogate Standard	11-Deo
(IS) 11-Deo	#N/A	Quality Control	QC-05	5000	4.83	15051278	#N/A			Surrogate Standard	11-Deo
(IS) 11-Deo	#N/A	Quality Control	QC06	5000	4.83	16158395	#N/A			Surrogate Standard	11-Deo
(IS) 11-Deo	#N/A	Quality Control	QC07	5000	4.84	16974148	#N/A			Surrogate Standard	11-Deo
(IS) 11-Deo	#N/A	Quality Control	QC08	5000	4.84	17193810	#N/A			Surrogate Standard	11-Deo
(IS) 11-Deo	#N/A	Quality Control	QC09	5000	4.85	17921752	#N/A			Surrogate Standard	11-Deo
(IS) 11-Deo	#N/A	Standard	CAL-01	500	4.82	16203052	#N/A			Surrogate Standard	11-Deo
(IS) 11-Deo	#N/A	Standard	CAL-02	1000	4.82	16007364	#N/A			Surrogate Standard	11-Deo
(IS) 11-Deo	#N/A	Standard	CAL-03	2500	4.82	16152436	#N/A			Surrogate Standard	11-Deo
(IS) 11-Deo	#N/A	Standard	CAL-04	10000	4.82	14709549	#N/A			Surrogate Standard	11-Deo
(IS) 11-Deo	#N/A	Standard	CAL-05	25000	4.82	15655546	#N/A			Surrogate Standard	11-Deo
(IS) 11-Deo	#N/A	Standard	CAL-06	50000	4.82	15119197	#N/A			Surrogate Standard	11-Deo
(IS) 11-Deo	#N/A	Unknown	Sample-Y-A1		4.83	11644242	#N/A			Surrogate Standard	11-Deo
(IS) 11-Deo	#N/A	Unknown	Sample-Y-A2		4.83	12184158	#N/A			Surrogate Standard	11-Deo
(IS) 11-Deo	#N/A	Unknown	Sample-Y-A3		4.84	12401005	#N/A			Surrogate Standard	11-Deo
(IS) 11-Deo	#N/A	Unknown	Sample-Y-A4		4.83	13207525	#N/A			Surrogate Standard	11-Deo
(IS) 11-Deo	#N/A	Unknown	Sample-Y-A5		4.84	11545689	#N/A			Surrogate Standard	11-Deo
(IS) 11-Deo	#N/A	Unknown	Sample-Y-A6		4.84	13619713	#N/A			Surrogate Standard	11-Deo
(IS) 11-Deo	#N/A	Unknown	Sample-Y-E1		4.84	14455186	#N/A			Surrogate Standard	11-Deo
(IS) 11-Deo	#N/A	Unknown	Sample-Y-E2		4.84	13029505	#N/A			Surrogate Standard	11-Deo
(IS) 11-Deo	#N/A	Unknown	Sample-Y-E3		4.84	13809221	#N/A			Surrogate Standard	11-Deo
(IS) 11-Deo	#N/A	Unknown	Sample-Y-E4		4.84	13138012	#N/A			Surrogate Standard	11-Deo
(IS) 11-Deo	#N/A	Unknown	Sample-Y-E5		4.84	11620382	#N/A			Surrogate Standard	11-Deo
(IS) 11-Deo	#N/A	Unknown	Sample-Y-E6		4.84	12222709	#N/A			Surrogate Standard	11-Deo
(IS) 11-Deo	#N/A	Unknown	Sample-Y-P1		4.84	12072392	#N/A			Surrogate Standard	11-Deo
(IS) 11-Deo	#N/A	Unknown	Sample-Y-P2		4.84	12074530	#N/A			Surrogate Standard	11-Deo
(IS) 11-Deo	#N/A	Unknown	Sample-Y-P3		4.84	11439373	#N/A			Surrogate Standard	11-Deo
(IS) 11-Deo	#N/A	Unknown	Sample-Y-P4		4.84	13109018	#N/A			Surrogate Standard	11-Deo
(IS) 11-Deo	#N/A	Unknown	Sample-Y-P5		4.84	12818846	#N/A			Surrogate Standard	11-Deo
(IS) 11-Deo	#N/A	Unknown	Sample-Y-P6		4.84	13105836	#N/A			Surrogate Standard	11-Deo
(IS) 17OH-P	#N/A	Blank	blank-r001		#N/A	#N/A	#N/A			Surrogate Standard	17OH-P
(IS) 17OH-P	#N/A	Blank	blank-r002		#N/A	#N/A	#N/A			Surrogate Standard	17OH-P
(IS) 17OH-P	#N/A	Blank	blank-r003		#N/A	#N/A	#N/A			Surrogate Standard	17OH-P
(IS) 17OH-P	#N/A	Quality Control	QC-01	2500	6.01	5671374	#N/A			Surrogate Standard	17OH-P
(IS) 17OH-P	#N/A	Quality Control	QC-02	2500	6.01	5700870	#N/A			Surrogate Standard	17OH-P
(IS) 17OH-P	#N/A	Quality Control	QC-03	2500	6.02	5578604	#N/A			Surrogate Standard	17OH-P
(IS) 17OH-P	#N/A	Quality Control	QC-04	2500	6.02	5737933	#N/A			Surrogate Standard	17OH-P
(IS) 17OH-P	#N/A	Quality Control	QC-05	2500	6.01	5749270	#N/A			Surrogate Standard	17OH-P
(IS) 17OH-P	#N/A	Quality Control	QC06	2500	6.02	5811688	#N/A			Surrogate Standard	17OH-P
(IS) 17OH-P	#N/A	Quality Control	QC07	2500	6.02	6177871	#N/A			Surrogate Standard	17OH-P
(IS) 17OH-P	#N/A	Quality Control	QC08	2500	6.03	6272698	#N/A			Surrogate Standard	17OH-P
(IS) 17OH-P	#N/A	Quality Control	QC09	2500	6.03	6448496	#N/A			Surrogate Standard	17OH-P
(IS) 17OH-P	#N/A	Standard	CAL-01	50	6.01	6164062	#N/A			Surrogate Standard	17OH-P
(IS) 17OH-P	#N/A	Standard	CAL-02	200	6.01	6287054	#N/A			Surrogate Standard	17OH-P
(IS) 17OH-P	#N/A	Standard	CAL-03	1000	6.01	6013288	#N/A			Surrogate Standard	17OH-P
(IS) 17OH-P	#N/A	Standard	CAL-04	5000	6.01	5755431	#N/A			Surrogate Standard	17OH-P
(IS) 17OH-P	#N/A	Standard	CAL-05	12500	6.01	6412819	#N/A			Surrogate Standard	17OH-P
(IS) 17OH-P	#N/A	Standard	CAL-06	25000	6.01	6002878	#N/A			Surrogate Standard	17OH-P
(IS) 17OH-P	#N/A	Unknown	Sample-Y-A1		6.01	6272798	#N/A			Surrogate Standard	17OH-P
(IS) 17OH-P	#N/A	Unknown	Sample-Y-A2		6.02	5694982	#N/A			Surrogate Standard	17OH-P
(IS) 17OH-P	#N/A	Unknown	Sample-Y-A3		6.02	5874586	#N/A			Surrogate Standard	17OH-P
(IS) 17OH-P	#N/A	Unknown	Sample-Y-A4		6.02	5789135	#N/A			Surrogate Standard	17OH-P
(IS) 17OH-P	#N/A	Unknown	Sample-Y-A5		6.01	5364267	#N/A			Surrogate Standard	17OH-P
(IS) 17OH-P	#N/A	Unknown	Sample-Y-A6		6.02	6551583	#N/A			Surrogate Standard	17OH-P
(IS) 17OH-P	#N/A	Unknown	Sample-Y-E1		6.02	7207933	#N/A			Surrogate Standard	17OH-P
(IS) 17OH-P	#N/A	Unknown	Sample-Y-E2		6.02	6636626	#N/A			Surrogate Standard	17OH-P
(IS) 17OH-P	#N/A	Unknown	Sample-Y-E3		6.02	6719745	#N/A			Surrogate Standard	17OH-P
(IS) 17OH-P	#N/A	Unknown	Sample-Y-E4		6.02	6275000	#N/A			Surrogate Standard	17OH-P
(IS) 17OH-P	#N/A	Unknown	Sample-Y-E5		6.02	5311198	#N/A			Surrogate Standard	17OH-P
(IS) 17OH-P	#N/A	Unknown	Sample-Y-E6		6.01	5986852	#N/A			Surrogate Standard	17OH-P
(IS) 17OH-P	#N/A	Unknown	Sample-Y-P1		6.02	6591247	#N/A			Surrogate Standard	17OH-P
(IS) 17OH-P	#N/A	Unknown	Sample-Y-P2		6.02	6098689	#N/A			Surrogate Standard	17OH-P
(IS) 17OH-P	#N/A	Unknown	Sample-Y-P3		6.02	6135539	#N/A			Surrogate Standard	17OH-P
(IS) 17OH-P	#N/A	Unknown	Sample-Y-P4		6.02	6578053	#N/A			Surrogate Standard	17OH-P
(IS) 17OH-P	#N/A	Unknown	Sample-Y-P5		6.02	6391509	#N/A			Surrogate Standard	17OH-P
(IS) 17OH-P	#N/A	Unknown	Sample-Y-P6		6.03	6378504	#N/A			Surrogate Standard	17OH-P
(IS) 17OH-preg	#N/A	Blank	blank-r001		#N/A	#N/A	#N/A			Surrogate Standard	17OH-preg
(IS) 17OH-preg	#N/A	Blank	blank-r002		#N/A	#N/A	#N/A			Surrogate Standard	17OH-preg
(IS) 17OH-preg	#N/A	Blank	blank-r003		#N/A	#N/A	#N/A			Surrogate Standard	17OH-preg
(IS) 17OH-preg	#N/A	Quality Control	QC-01	5000	6.02	492554	#N/A			Surrogate Standard	17OH-preg
(IS) 17OH-preg	#N/A	Quality Control	QC-02	5000	6.02	487962	#N/A			Surrogate Standard	17OH-preg
(IS) 17OH-preg	#N/A	Quality Control	QC-03	5000	6.02	474500	#N/A			Surrogate Standard	17OH-preg
(IS) 17OH-preg	#N/A	Quality Control	QC-04	5000	6.02	493397	#N/A			Surrogate Standard	17OH-preg
(IS) 17OH-preg	#N/A	Quality Control	QC-05	5000	6.03	496764	#N/A			Surrogate Standard	17OH-preg
(IS) 17OH-preg	#N/A	Quality Control	QC06	5000	6.03	555969	#N/A			Surrogate Standard	17OH-preg
(IS) 17OH-preg	#N/A	Quality Control	QC07	5000	6.03	561715	#N/A			Surrogate Standard	17OH-preg
(IS) 17OH-preg	#N/A	Quality Control	QC08	5000	6.03	636088	#N/A			Surrogate Standard	17OH-preg
(IS) 17OH-preg	#N/A	Quality Control	QC09	5000	6.05	594516	#N/A			Surrogate Standard	17OH-preg
(IS) 17OH-preg	#N/A	Standard	CAL-01	500	6.01	526140	#N/A			Surrogate Standard	17OH-preg
(IS) 17OH-preg	#N/A	Standard	CAL-02	1000	6.01	478226	#N/A			Surrogate Standard	17OH-preg
(IS) 17OH-preg	#N/A	Standard	CAL-03	2500	6.01	515579	#N/A			Surrogate Standard	17OH-preg
(IS) 17OH-preg	#N/A	Standard	CAL-04	10000	6.03	509999	#N/A			Surrogate Standard	17OH-preg
(IS) 17OH-preg	#N/A	Standard	CAL-05	25000	6.01	501986	#N/A			Surrogate Standard	17OH-preg
(IS) 17OH-preg	#N/A	Standard	CAL-06	50000	6.03	522833	#N/A			Surrogate Standard	17OH-preg
(IS) 17OH-preg	#N/A	Unknown	Sample-Y-A1		6.02	469204	#N/A			Surrogate Standard	17OH-preg
(IS) 17OH-preg	#N/A	Unknown	Sample-Y-A2		6.04	490194	#N/A			Surrogate Standard	17OH-preg
(IS) 17OH-preg	#N/A	Unknown	Sample-Y-A3		6.02	511340	#N/A			Surrogate Standard	17OH-preg
(IS) 17OH-preg	#N/A	Unknown	Sample-Y-A4		6.02	486050	#N/A			Surrogate Standard	17OH-preg
(IS) 17OH-preg	#N/A	Unknown	Sample-Y-A5		6.03	461288	#N/A			Surrogate Standard	17OH-preg
(IS) 17OH-preg	#N/A	Unknown	Sample-Y-A6		6.03	510521	#N/A			Surrogate Standard	17OH-preg
(IS) 17OH-preg	#N/A	Unknown	Sample-Y-E1		6.03	540312	#N/A			Surrogate Standard	17OH-preg
(IS) 17OH-preg	#N/A	Unknown	Sample-Y-E2		6.03	509882	#N/A			Surrogate Standard	17OH-preg
(IS) 17OH-preg	#N/A	Unknown	Sample-Y-E3		6.03	517245	#N/A			Surrogate Standard	17OH-preg
(IS) 17OH-preg	#N/A	Unknown	Sample-Y-E4		6.03	485333	#N/A			Surrogate Standard	17OH-preg
(IS) 17OH-preg	#N/A	Unknown	Sample-Y-E5		6.02	451333	#N/A			Surrogate Standard	17OH-preg
(IS) 17OH-preg	#N/A	Unknown	Sample-Y-E6		6.03	470889	#N/A			Surrogate Standard	17OH-preg
(IS) 17OH-preg	#N/A	Unknown	Sample-Y-P1		6.03	534872	#N/A			Surrogate Standard	17OH-preg
(IS) 17OH-preg	#N/A	Unknown	Sample-Y-P2		6.03	539454	#N/A			Surrogate Standard	17OH-preg
(IS) 17OH-preg	#N/A	Unknown	Sample-Y-P3		6.03	521402	#N/A			Surrogate Standard	17OH-preg
(IS) 17OH-preg	#N/A	Unknown	Sample-Y-P4		6.03	549838	#N/A			Surrogate Standard	17OH-preg
(IS) 17OH-preg	#N/A	Unknown	Sample-Y-P5		6.03	519820	#N/A			Surrogate Standard	17OH-preg
(IS) 17OH-preg	#N/A	Unknown	Sample-Y-P6		6.03	546245	#N/A			Surrogate Standard	17OH-preg
(IS) 21-DEO	#N/A	Blank	blank-r001		#N/A	#N/A	#N/A			Surrogate Standard	21-DEO
(IS) 21-DEO	#N/A	Blank	blank-r002		#N/A	#N/A	#N/A			Surrogate Standard	21-DEO
(IS) 21-DEO	#N/A	Blank	blank-r003		#N/A	#N/A	#N/A			Surrogate Standard	21-DEO
(IS) 21-DEO	#N/A	Quality Control	QC-01	5000	4.41	5138763	#N/A			Surrogate Standard	21-DEO
(IS) 21-DEO	#N/A	Quality Control	QC-02	5000	4.4	5075175	#N/A			Surrogate Standard	21-DEO
(IS) 21-DEO	#N/A	Quality Control	QC-03	5000	4.4	5099608	#N/A			Surrogate Standard	21-DEO
(IS) 21-DEO	#N/A	Quality Control	QC-04	5000	4.41	5216115	#N/A			Surrogate Standard	21-DEO
(IS) 21-DEO	#N/A	Quality Control	QC-05	5000	4.41	5283867	#N/A			Surrogate Standard	21-DEO
(IS) 21-DEO	#N/A	Quality Control	QC06	5000	4.41	5634933	#N/A			Surrogate Standard	21-DEO
(IS) 21-DEO	#N/A	Quality Control	QC07	5000	4.42	5908210	#N/A			Surrogate Standard	21-DEO
(IS) 21-DEO	#N/A	Quality Control	QC08	5000	4.42	6095746	#N/A			Surrogate Standard	21-DEO
(IS) 21-DEO	#N/A	Quality Control	QC09	5000	4.43	6295509	#N/A			Surrogate Standard	21-DEO
(IS) 21-DEO	#N/A	Standard	CAL-01	500	4.4	5669468	#N/A			Surrogate Standard	21-DEO
(IS) 21-DEO	#N/A	Standard	CAL-02	1000	4.4	5557945	#N/A			Surrogate Standard	21-DEO
(IS) 21-DEO	#N/A	Standard	CAL-03	2500	4.4	5621478	#N/A			Surrogate Standard	21-DEO
(IS) 21-DEO	#N/A	Standard	CAL-04	10000	4.4	4944289	#N/A			Surrogate Standard	21-DEO
(IS) 21-DEO	#N/A	Standard	CAL-05	25000	4.4	5621085	#N/A			Surrogate Standard	21-DEO
(IS) 21-DEO	#N/A	Standard	CAL-06	50000	4.4	5463045	#N/A			Surrogate Standard	21-DEO
(IS) 21-DEO	#N/A	Unknown	Sample-Y-A1		4.41	4323217	#N/A			Surrogate Standard	21-DEO
(IS) 21-DEO	#N/A	Unknown	Sample-Y-A2		4.41	4618842	#N/A			Surrogate Standard	21-DEO
(IS) 21-DEO	#N/A	Unknown	Sample-Y-A3		4.41	4666083	#N/A			Surrogate Standard	21-DEO
(IS) 21-DEO	#N/A	Unknown	Sample-Y-A4		4.41	5029351	#N/A			Surrogate Standard	21-DEO
(IS) 21-DEO	#N/A	Unknown	Sample-Y-A5		4.41	4283431	#N/A			Surrogate Standard	21-DEO
(IS) 21-DEO	#N/A	Unknown	Sample-Y-A6		4.42	5065955	#N/A			Surrogate Standard	21-DEO
(IS) 21-DEO	#N/A	Unknown	Sample-Y-E1		4.42	5186640	#N/A			Surrogate Standard	21-DEO
(IS) 21-DEO	#N/A	Unknown	Sample-Y-E2		4.41	4928683	#N/A			Surrogate Standard	21-DEO
(IS) 21-DEO	#N/A	Unknown	Sample-Y-E3		4.41	4928250	#N/A			Surrogate Standard	21-DEO
(IS) 21-DEO	#N/A	Unknown	Sample-Y-E4		4.41	4670474	#N/A			Surrogate Standard	21-DEO
(IS) 21-DEO	#N/A	Unknown	Sample-Y-E5		4.41	4382161	#N/A			Surrogate Standard	21-DEO
(IS) 21-DEO	#N/A	Unknown	Sample-Y-E6		4.41	4374441	#N/A			Surrogate Standard	21-DEO
(IS) 21-DEO	#N/A	Unknown	Sample-Y-P1		4.41	4746840	#N/A			Surrogate Standard	21-DEO
(IS) 21-DEO	#N/A	Unknown	Sample-Y-P2		4.41	4778105	#N/A			Surrogate Standard	21-DEO
(IS) 21-DEO	#N/A	Unknown	Sample-Y-P3		4.41	4254286	#N/A			Surrogate Standard	21-DEO
(IS) 21-DEO	#N/A	Unknown	Sample-Y-P4		4.41	5038894	#N/A			Surrogate Standard	21-DEO
(IS) 21-DEO	#N/A	Unknown	Sample-Y-P5		4.41	4909857	#N/A			Surrogate Standard	21-DEO
(IS) 21-DEO	#N/A	Unknown	Sample-Y-P6		4.41	4935768	#N/A			Surrogate Standard	21-DEO
(IS) A4	#N/A	Blank	blank-r001		#N/A	#N/A	#N/A			Surrogate Standard	androstendione(A4)
(IS) A4	#N/A	Blank	blank-r002		#N/A	#N/A	#N/A			Surrogate Standard	androstendione(A4)
(IS) A4	#N/A	Blank	blank-r003		#N/A	#N/A	#N/A			Surrogate Standard	androstendione(A4)
(IS) A4	#N/A	Quality Control	QC-01	1000	5.36	2275954	#N/A			Surrogate Standard	androstendione(A4)
(IS) A4	#N/A	Quality Control	QC-02	1000	5.36	2247747	#N/A			Surrogate Standard	androstendione(A4)
(IS) A4	#N/A	Quality Control	QC-03	1000	5.37	2171617	#N/A			Surrogate Standard	androstendione(A4)
(IS) A4	#N/A	Quality Control	QC-04	1000	5.37	2322593	#N/A			Surrogate Standard	androstendione(A4)
(IS) A4	#N/A	Quality Control	QC-05	1000	5.37	2314768	#N/A			Surrogate Standard	androstendione(A4)
(IS) A4	#N/A	Quality Control	QC06	1000	5.38	2417831	#N/A			Surrogate Standard	androstendione(A4)
(IS) A4	#N/A	Quality Control	QC07	1000	5.37	2479186	#N/A			Surrogate Standard	androstendione(A4)
(IS) A4	#N/A	Quality Control	QC08	1000	5.37	2607909	#N/A			Surrogate Standard	androstendione(A4)
(IS) A4	#N/A	Quality Control	QC09	1000	5.38	2645168	#N/A			Surrogate Standard	androstendione(A4)
(IS) A4	#N/A	Standard	CAL-01	40	5.35	2531562	#N/A			Surrogate Standard	androstendione(A4)
(IS) A4	#N/A	Standard	CAL-02	100	5.35	2506753	#N/A			Surrogate Standard	androstendione(A4)
(IS) A4	#N/A	Standard	CAL-03	400	5.36	2488984	#N/A			Surrogate Standard	androstendione(A4)
(IS) A4	#N/A	Standard	CAL-04	2000	5.36	2357978	#N/A			Surrogate Standard	androstendione(A4)
(IS) A4	#N/A	Standard	CAL-05	5000	5.36	2497131	#N/A			Surrogate Standard	androstendione(A4)
(IS) A4	#N/A	Standard	CAL-06	10000	5.35	2538775	#N/A			Surrogate Standard	androstendione(A4)
(IS) A4	#N/A	Unknown	Sample-Y-A1		5.36	1886595	#N/A			Surrogate Standard	androstendione(A4)
(IS) A4	#N/A	Unknown	Sample-Y-A2		5.37	2009723	#N/A			Surrogate Standard	androstendione(A4)
(IS) A4	#N/A	Unknown	Sample-Y-A3		5.37	2093626	#N/A			Surrogate Standard	androstendione(A4)
(IS) A4	#N/A	Unknown	Sample-Y-A4		5.37	1784996	#N/A			Surrogate Standard	androstendione(A4)
(IS) A4	#N/A	Unknown	Sample-Y-A5		5.37	1938391	#N/A			Surrogate Standard	androstendione(A4)
(IS) A4	#N/A	Unknown	Sample-Y-A6		5.37	2139376	#N/A			Surrogate Standard	androstendione(A4)
(IS) A4	#N/A	Unknown	Sample-Y-E1		5.37	2341839	#N/A			Surrogate Standard	androstendione(A4)
(IS) A4	#N/A	Unknown	Sample-Y-E2		5.37	2195119	#N/A			Surrogate Standard	androstendione(A4)
(IS) A4	#N/A	Unknown	Sample-Y-E3		5.37	2318799	#N/A			Surrogate Standard	androstendione(A4)
(IS) A4	#N/A	Unknown	Sample-Y-E4		5.37	2195520	#N/A			Surrogate Standard	androstendione(A4)
(IS) A4	#N/A	Unknown	Sample-Y-E5		5.37	1992850	#N/A			Surrogate Standard	androstendione(A4)
(IS) A4	#N/A	Unknown	Sample-Y-E6		5.37	2005512	#N/A			Surrogate Standard	androstendione(A4)
(IS) A4	#N/A	Unknown	Sample-Y-P1		5.37	1971962	#N/A			Surrogate Standard	androstendione(A4)
(IS) A4	#N/A	Unknown	Sample-Y-P2		5.37	2084225	#N/A			Surrogate Standard	androstendione(A4)
(IS) A4	#N/A	Unknown	Sample-Y-P3		5.37	2051611	#N/A			Surrogate Standard	androstendione(A4)
(IS) A4	#N/A	Unknown	Sample-Y-P4		5.37	2156285	#N/A			Surrogate Standard	androstendione(A4)
(IS) A4	#N/A	Unknown	Sample-Y-P5		5.37	2190019	#N/A			Surrogate Standard	androstendione(A4)
(IS) A4	#N/A	Unknown	Sample-Y-P6		5.37	2201136	#N/A			Surrogate Standard	androstendione(A4)
(IS) Aldo	#N/A	Blank	blank-r001		#N/A	#N/A	#N/A			Surrogate Standard	Aldo
(IS) Aldo	#N/A	Blank	blank-r002		#N/A	#N/A	#N/A			Surrogate Standard	Aldo
(IS) Aldo	#N/A	Blank	blank-r003		#N/A	#N/A	#N/A			Surrogate Standard	Aldo
(IS) Aldo	#N/A	Quality Control	QC-01	5000	2.9	179671	#N/A			Surrogate Standard	Aldo
(IS) Aldo	#N/A	Quality Control	QC-02	5000	2.9	171298	#N/A			Surrogate Standard	Aldo
(IS) Aldo	#N/A	Quality Control	QC-03	5000	2.9	193086	#N/A			Surrogate Standard	Aldo
(IS) Aldo	#N/A	Quality Control	QC-04	5000	2.91	174890	#N/A			Surrogate Standard	Aldo
(IS) Aldo	#N/A	Quality Control	QC-05	5000	2.9	169251	#N/A			Surrogate Standard	Aldo
(IS) Aldo	#N/A	Quality Control	QC06	5000	2.9	192668	#N/A			Surrogate Standard	Aldo
(IS) Aldo	#N/A	Quality Control	QC07	5000	2.92	215737	#N/A			Surrogate Standard	Aldo
(IS) Aldo	#N/A	Quality Control	QC08	5000	2.94	227507	#N/A			Surrogate Standard	Aldo
(IS) Aldo	#N/A	Quality Control	QC09	5000	2.92	236940	#N/A			Surrogate Standard	Aldo
(IS) Aldo	#N/A	Standard	CAL-01	500	2.9	199394	#N/A			Surrogate Standard	Aldo
(IS) Aldo	#N/A	Standard	CAL-02	1000	2.9	184266	#N/A			Surrogate Standard	Aldo
(IS) Aldo	#N/A	Standard	CAL-03	2500	2.91	195385	#N/A			Surrogate Standard	Aldo
(IS) Aldo	#N/A	Standard	CAL-04	10000	2.89	159723	#N/A			Surrogate Standard	Aldo
(IS) Aldo	#N/A	Standard	CAL-05	25000	2.89	191899	#N/A			Surrogate Standard	Aldo
(IS) Aldo	#N/A	Standard	CAL-06	50000	2.9	182039	#N/A			Surrogate Standard	Aldo
(IS) Aldo	#N/A	Unknown	Sample-Y-A1		2.91	199710	#N/A			Surrogate Standard	Aldo
(IS) Aldo	#N/A	Unknown	Sample-Y-A2		2.91	196903	#N/A			Surrogate Standard	Aldo
(IS) Aldo	#N/A	Unknown	Sample-Y-A3		2.9	206781	#N/A			Surrogate Standard	Aldo
(IS) Aldo	#N/A	Unknown	Sample-Y-A4		2.91	229764	#N/A			Surrogate Standard	Aldo
(IS) Aldo	#N/A	Unknown	Sample-Y-A5		2.91	197389	#N/A			Surrogate Standard	Aldo
(IS) Aldo	#N/A	Unknown	Sample-Y-A6		2.9	231004	#N/A			Surrogate Standard	Aldo
(IS) Aldo	#N/A	Unknown	Sample-Y-E1		2.92	220896	#N/A			Surrogate Standard	Aldo
(IS) Aldo	#N/A	Unknown	Sample-Y-E2		2.92	217781	#N/A			Surrogate Standard	Aldo
(IS) Aldo	#N/A	Unknown	Sample-Y-E3		2.9	218712	#N/A			Surrogate Standard	Aldo
(IS) Aldo	#N/A	Unknown	Sample-Y-E4		2.91	224504	#N/A			Surrogate Standard	Aldo
(IS) Aldo	#N/A	Unknown	Sample-Y-E5		2.92	200549	#N/A			Surrogate Standard	Aldo
(IS) Aldo	#N/A	Unknown	Sample-Y-E6		2.92	186107	#N/A			Surrogate Standard	Aldo
(IS) Aldo	#N/A	Unknown	Sample-Y-P1		2.92	217036	#N/A			Surrogate Standard	Aldo
(IS) Aldo	#N/A	Unknown	Sample-Y-P2		2.91	227232	#N/A			Surrogate Standard	Aldo
(IS) Aldo	#N/A	Unknown	Sample-Y-P3		2.91	193192	#N/A			Surrogate Standard	Aldo
(IS) Aldo	#N/A	Unknown	Sample-Y-P4		2.91	258503	#N/A			Surrogate Standard	Aldo
(IS) Aldo	#N/A	Unknown	Sample-Y-P5		2.92	228422	#N/A			Surrogate Standard	Aldo
(IS) Aldo	#N/A	Unknown	Sample-Y-P6		2.94	225402	#N/A			Surrogate Standard	Aldo
(IS) CORT	#N/A	Blank	blank-r001		#N/A	#N/A	#N/A			Surrogate Standard	CORT
(IS) CORT	#N/A	Blank	blank-r002		#N/A	#N/A	#N/A			Surrogate Standard	CORT
(IS) CORT	#N/A	Blank	blank-r003		#N/A	#N/A	#N/A			Surrogate Standard	CORT
(IS) CORT	#N/A	Quality Control	QC-01	2500	4.61	2557347	#N/A			Surrogate Standard	CORT
(IS) CORT	#N/A	Quality Control	QC-02	2500	4.61	2442345	#N/A			Surrogate Standard	CORT
(IS) CORT	#N/A	Quality Control	QC-03	2500	4.62	2545137	#N/A			Surrogate Standard	CORT
(IS) CORT	#N/A	Quality Control	QC-04	2500	4.62	2596858	#N/A			Surrogate Standard	CORT
(IS) CORT	#N/A	Quality Control	QC-05	2500	4.62	2608576	#N/A			Surrogate Standard	CORT
(IS) CORT	#N/A	Quality Control	QC06	2500	4.62	2817751	#N/A			Surrogate Standard	CORT
(IS) CORT	#N/A	Quality Control	QC07	2500	4.62	2940781	#N/A			Surrogate Standard	CORT
(IS) CORT	#N/A	Quality Control	QC08	2500	4.63	2955480	#N/A			Surrogate Standard	CORT
(IS) CORT	#N/A	Quality Control	QC09	2500	4.63	2982761	#N/A			Surrogate Standard	CORT
(IS) CORT	#N/A	Standard	CAL-01	50	4.6	2720558	#N/A			Surrogate Standard	CORT
(IS) CORT	#N/A	Standard	CAL-02	200	4.61	2792412	#N/A			Surrogate Standard	CORT
(IS) CORT	#N/A	Standard	CAL-03	1000	4.61	2761721	#N/A			Surrogate Standard	CORT
(IS) CORT	#N/A	Standard	CAL-04	5000	4.61	2412144	#N/A			Surrogate Standard	CORT
(IS) CORT	#N/A	Standard	CAL-05	12500	4.61	2731296	#N/A			Surrogate Standard	CORT
(IS) CORT	#N/A	Standard	CAL-06	25000	4.61	2486340	#N/A			Surrogate Standard	CORT
(IS) CORT	#N/A	Unknown	Sample-Y-A1		4.62	1870989	#N/A			Surrogate Standard	CORT
(IS) CORT	#N/A	Unknown	Sample-Y-A2		4.62	1947863	#N/A			Surrogate Standard	CORT
(IS) CORT	#N/A	Unknown	Sample-Y-A3		4.62	1909609	#N/A			Surrogate Standard	CORT
(IS) CORT	#N/A	Unknown	Sample-Y-A4		4.62	2087357	#N/A			Surrogate Standard	CORT
(IS) CORT	#N/A	Unknown	Sample-Y-A5		4.62	1740849	#N/A			Surrogate Standard	CORT
(IS) CORT	#N/A	Unknown	Sample-Y-A6		4.62	2140422	#N/A			Surrogate Standard	CORT
(IS) CORT	#N/A	Unknown	Sample-Y-E1		4.63	2170410	#N/A			Surrogate Standard	CORT
(IS) CORT	#N/A	Unknown	Sample-Y-E2		4.63	1879248	#N/A			Surrogate Standard	CORT
(IS) CORT	#N/A	Unknown	Sample-Y-E3		4.62	2024292	#N/A			Surrogate Standard	CORT
(IS) CORT	#N/A	Unknown	Sample-Y-E4		4.62	2026684	#N/A			Surrogate Standard	CORT
(IS) CORT	#N/A	Unknown	Sample-Y-E5		4.62	1775093	#N/A			Surrogate Standard	CORT
(IS) CORT	#N/A	Unknown	Sample-Y-E6		4.62	1805558	#N/A			Surrogate Standard	CORT
(IS) CORT	#N/A	Unknown	Sample-Y-P1		4.63	1869482	#N/A			Surrogate Standard	CORT
(IS) CORT	#N/A	Unknown	Sample-Y-P2		4.62	1957797	#N/A			Surrogate Standard	CORT
(IS) CORT	#N/A	Unknown	Sample-Y-P3		4.62	1760314	#N/A			Surrogate Standard	CORT
(IS) CORT	#N/A	Unknown	Sample-Y-P4		4.62	1982100	#N/A			Surrogate Standard	CORT
(IS) CORT	#N/A	Unknown	Sample-Y-P5		4.63	1916635	#N/A			Surrogate Standard	CORT
(IS) CORT	#N/A	Unknown	Sample-Y-P6		4.62	1938122	#N/A			Surrogate Standard	CORT
(IS) Cortisol	#N/A	Blank	blank-r001		#N/A	#N/A	#N/A			Surrogate Standard	Cortisol(F)
(IS) Cortisol	#N/A	Blank	blank-r002		#N/A	#N/A	#N/A			Surrogate Standard	Cortisol(F)
(IS) Cortisol	#N/A	Blank	blank-r003		#N/A	#N/A	#N/A			Surrogate Standard	Cortisol(F)
(IS) Cortisol	#N/A	Quality Control	QC-01	1000	3.76	44596468	#N/A			Surrogate Standard	Cortisol(F)
(IS) Cortisol	#N/A	Quality Control	QC-02	1000	3.76	45282472	#N/A			Surrogate Standard	Cortisol(F)
(IS) Cortisol	#N/A	Quality Control	QC-03	1000	3.76	44488976	#N/A			Surrogate Standard	Cortisol(F)
(IS) Cortisol	#N/A	Quality Control	QC-04	1000	3.76	44301572	#N/A			Surrogate Standard	Cortisol(F)
(IS) Cortisol	#N/A	Quality Control	QC-05	1000	3.77	45919880	#N/A			Surrogate Standard	Cortisol(F)
(IS) Cortisol	#N/A	Quality Control	QC06	1000	3.77	50012496	#N/A			Surrogate Standard	Cortisol(F)
(IS) Cortisol	#N/A	Quality Control	QC07	1000	3.77	51083852	#N/A			Surrogate Standard	Cortisol(F)
(IS) Cortisol	#N/A	Quality Control	QC08	1000	3.78	52903640	#N/A			Surrogate Standard	Cortisol(F)
(IS) Cortisol	#N/A	Quality Control	QC09	1000	3.78	54596556	#N/A			Surrogate Standard	Cortisol(F)
(IS) Cortisol	#N/A	Standard	CAL-01	40	3.76	58134420	#N/A			Surrogate Standard	Cortisol(F)
(IS) Cortisol	#N/A	Standard	CAL-02	100	3.75	58182556	#N/A			Surrogate Standard	Cortisol(F)
(IS) Cortisol	#N/A	Standard	CAL-03	400	3.75	54055484	#N/A			Surrogate Standard	Cortisol(F)
(IS) Cortisol	#N/A	Standard	CAL-04	2000	3.76	38665788	#N/A			Surrogate Standard	Cortisol(F)
(IS) Cortisol	#N/A	Standard	CAL-05	5000	3.75	39240080	#N/A			Surrogate Standard	Cortisol(F)
(IS) Cortisol	#N/A	Standard	CAL-06	10000	3.76	32028664	#N/A			Surrogate Standard	Cortisol(F)
(IS) Cortisol	#N/A	Unknown	Sample-Y-A1		3.77	34797800	#N/A			Surrogate Standard	Cortisol(F)
(IS) Cortisol	#N/A	Unknown	Sample-Y-A2		3.77	38038548	#N/A			Surrogate Standard	Cortisol(F)
(IS) Cortisol	#N/A	Unknown	Sample-Y-A3		3.77	39078612	#N/A			Surrogate Standard	Cortisol(F)
(IS) Cortisol	#N/A	Unknown	Sample-Y-A4		3.77	41295188	#N/A			Surrogate Standard	Cortisol(F)
(IS) Cortisol	#N/A	Unknown	Sample-Y-A5		3.77	37661572	#N/A			Surrogate Standard	Cortisol(F)
(IS) Cortisol	#N/A	Unknown	Sample-Y-A6		3.77	41165956	#N/A			Surrogate Standard	Cortisol(F)
(IS) Cortisol	#N/A	Unknown	Sample-Y-E1		3.77	44087036	#N/A			Surrogate Standard	Cortisol(F)
(IS) Cortisol	#N/A	Unknown	Sample-Y-E2		3.77	40487856	#N/A			Surrogate Standard	Cortisol(F)
(IS) Cortisol	#N/A	Unknown	Sample-Y-E3		3.77	40664500	#N/A			Surrogate Standard	Cortisol(F)
(IS) Cortisol	#N/A	Unknown	Sample-Y-E4		3.77	39538500	#N/A			Surrogate Standard	Cortisol(F)
(IS) Cortisol	#N/A	Unknown	Sample-Y-E5		3.77	37190432	#N/A			Surrogate Standard	Cortisol(F)
(IS) Cortisol	#N/A	Unknown	Sample-Y-E6		3.77	36816364	#N/A			Surrogate Standard	Cortisol(F)
(IS) Cortisol	#N/A	Unknown	Sample-Y-P1		3.77	35899928	#N/A			Surrogate Standard	Cortisol(F)
(IS) Cortisol	#N/A	Unknown	Sample-Y-P2		3.77	37419764	#N/A			Surrogate Standard	Cortisol(F)
(IS) Cortisol	#N/A	Unknown	Sample-Y-P3		3.77	32664454	#N/A			Surrogate Standard	Cortisol(F)
(IS) Cortisol	#N/A	Unknown	Sample-Y-P4		3.77	40752668	#N/A			Surrogate Standard	Cortisol(F)
(IS) Cortisol	#N/A	Unknown	Sample-Y-P5		3.77	39086944	#N/A			Surrogate Standard	Cortisol(F)
(IS) Cortisol	#N/A	Unknown	Sample-Y-P6		3.77	40024756	#N/A			Surrogate Standard	Cortisol(F)
(IS) Cortisone	#N/A	Blank	blank-r001		#N/A	#N/A	#N/A			Surrogate Standard	Cortisone
(IS) Cortisone	#N/A	Blank	blank-r002		#N/A	#N/A	#N/A			Surrogate Standard	Cortisone
(IS) Cortisone	#N/A	Blank	blank-r003		#N/A	#N/A	#N/A			Surrogate Standard	Cortisone
(IS) Cortisone	#N/A	Quality Control	QC-01	5000	3.34	7952160	#N/A			Surrogate Standard	Cortisone
(IS) Cortisone	#N/A	Quality Control	QC-02	5000	3.35	8126840	#N/A			Surrogate Standard	Cortisone
(IS) Cortisone	#N/A	Quality Control	QC-03	5000	3.35	7865421	#N/A			Surrogate Standard	Cortisone
(IS) Cortisone	#N/A	Quality Control	QC-04	5000	3.35	7973593	#N/A			Surrogate Standard	Cortisone
(IS) Cortisone	#N/A	Quality Control	QC-05	5000	3.35	8176095	#N/A			Surrogate Standard	Cortisone
(IS) Cortisone	#N/A	Quality Control	QC06	5000	3.35	8877334	#N/A			Surrogate Standard	Cortisone
(IS) Cortisone	#N/A	Quality Control	QC07	5000	3.37	9073370	#N/A			Surrogate Standard	Cortisone
(IS) Cortisone	#N/A	Quality Control	QC08	5000	3.37	9154265	#N/A			Surrogate Standard	Cortisone
(IS) Cortisone	#N/A	Quality Control	QC09	5000	3.37	9722087	#N/A			Surrogate Standard	Cortisone
(IS) Cortisone	#N/A	Standard	CAL-01	500	3.34	8953254	#N/A			Surrogate Standard	Cortisone
(IS) Cortisone	#N/A	Standard	CAL-02	1000	3.34	9041596	#N/A			Surrogate Standard	Cortisone
(IS) Cortisone	#N/A	Standard	CAL-03	2500	3.34	8826925	#N/A			Surrogate Standard	Cortisone
(IS) Cortisone	#N/A	Standard	CAL-04	10000	3.34	7092914	#N/A			Surrogate Standard	Cortisone
(IS) Cortisone	#N/A	Standard	CAL-05	25000	3.34	7657099	#N/A			Surrogate Standard	Cortisone
(IS) Cortisone	#N/A	Standard	CAL-06	50000	3.34	7063776	#N/A			Surrogate Standard	Cortisone
(IS) Cortisone	#N/A	Unknown	Sample-Y-A1		3.36	6481282	#N/A			Surrogate Standard	Cortisone
(IS) Cortisone	#N/A	Unknown	Sample-Y-A2		3.36	6699051	#N/A			Surrogate Standard	Cortisone
(IS) Cortisone	#N/A	Unknown	Sample-Y-A3		3.36	7124240	#N/A			Surrogate Standard	Cortisone
(IS) Cortisone	#N/A	Unknown	Sample-Y-A4		3.35	7553537	#N/A			Surrogate Standard	Cortisone
(IS) Cortisone	#N/A	Unknown	Sample-Y-A5		3.36	6533562	#N/A			Surrogate Standard	Cortisone
(IS) Cortisone	#N/A	Unknown	Sample-Y-A6		3.36	7742190	#N/A			Surrogate Standard	Cortisone
(IS) Cortisone	#N/A	Unknown	Sample-Y-E1		3.37	7614307	#N/A			Surrogate Standard	Cortisone
(IS) Cortisone	#N/A	Unknown	Sample-Y-E2		3.36	7539330	#N/A			Surrogate Standard	Cortisone
(IS) Cortisone	#N/A	Unknown	Sample-Y-E3		3.36	7150375	#N/A			Surrogate Standard	Cortisone
(IS) Cortisone	#N/A	Unknown	Sample-Y-E4		3.36	7002964	#N/A			Surrogate Standard	Cortisone
(IS) Cortisone	#N/A	Unknown	Sample-Y-E5		3.36	6523329	#N/A			Surrogate Standard	Cortisone
(IS) Cortisone	#N/A	Unknown	Sample-Y-E6		3.36	6442830	#N/A			Surrogate Standard	Cortisone
(IS) Cortisone	#N/A	Unknown	Sample-Y-P1		3.36	6618120	#N/A			Surrogate Standard	Cortisone
(IS) Cortisone	#N/A	Unknown	Sample-Y-P2		3.36	6938804	#N/A			Surrogate Standard	Cortisone
(IS) Cortisone	#N/A	Unknown	Sample-Y-P3		3.37	6176219	#N/A			Surrogate Standard	Cortisone
(IS) Cortisone	#N/A	Unknown	Sample-Y-P4		3.36	7643070	#N/A			Surrogate Standard	Cortisone
(IS) Cortisone	#N/A	Unknown	Sample-Y-P5		3.36	7211231	#N/A			Surrogate Standard	Cortisone
(IS) Cortisone	#N/A	Unknown	Sample-Y-P6		3.36	7490597	#N/A			Surrogate Standard	Cortisone
(IS) DHEA	#N/A	Blank	blank-r001		#N/A	#N/A	#N/A			Surrogate Standard	DHEA
(IS) DHEA	#N/A	Blank	blank-r002		#N/A	#N/A	#N/A			Surrogate Standard	DHEA
(IS) DHEA	#N/A	Blank	blank-r003		#N/A	#N/A	#N/A			Surrogate Standard	DHEA
(IS) DHEA	#N/A	Quality Control	QC-01	5000	5.88	1778211	#N/A			Surrogate Standard	DHEA
(IS) DHEA	#N/A	Quality Control	QC-02	5000	5.89	1725505	#N/A			Surrogate Standard	DHEA
(IS) DHEA	#N/A	Quality Control	QC-03	5000	5.89	1739434	#N/A			Surrogate Standard	DHEA
(IS) DHEA	#N/A	Quality Control	QC-04	5000	5.9	1749130	#N/A			Surrogate Standard	DHEA
(IS) DHEA	#N/A	Quality Control	QC-05	5000	5.9	1814178	#N/A			Surrogate Standard	DHEA
(IS) DHEA	#N/A	Quality Control	QC06	5000	5.89	1846477	#N/A			Surrogate Standard	DHEA
(IS) DHEA	#N/A	Quality Control	QC07	5000	5.9	1980174	#N/A			Surrogate Standard	DHEA
(IS) DHEA	#N/A	Quality Control	QC08	5000	5.9	1981456	#N/A			Surrogate Standard	DHEA
(IS) DHEA	#N/A	Quality Control	QC09	5000	5.91	2091785	#N/A			Surrogate Standard	DHEA
(IS) DHEA	#N/A	Standard	CAL-01	500	5.89	1833082	#N/A			Surrogate Standard	DHEA
(IS) DHEA	#N/A	Standard	CAL-02	1000	5.88	1846045	#N/A			Surrogate Standard	DHEA
(IS) DHEA	#N/A	Standard	CAL-03	2500	5.88	1954928	#N/A			Surrogate Standard	DHEA
(IS) DHEA	#N/A	Standard	CAL-04	10000	5.89	1890994	#N/A			Surrogate Standard	DHEA
(IS) DHEA	#N/A	Standard	CAL-05	25000	5.88	2005270	#N/A			Surrogate Standard	DHEA
(IS) DHEA	#N/A	Standard	CAL-06	50000	5.88	1887392	#N/A			Surrogate Standard	DHEA
(IS) DHEA	#N/A	Unknown	Sample-Y-A1		5.9	1273070	#N/A			Surrogate Standard	DHEA
(IS) DHEA	#N/A	Unknown	Sample-Y-A2		5.9	1305134	#N/A			Surrogate Standard	DHEA
(IS) DHEA	#N/A	Unknown	Sample-Y-A3		5.9	1409642	#N/A			Surrogate Standard	DHEA
(IS) DHEA	#N/A	Unknown	Sample-Y-A4		5.9	1297869	#N/A			Surrogate Standard	DHEA
(IS) DHEA	#N/A	Unknown	Sample-Y-A5		5.9	1349878	#N/A			Surrogate Standard	DHEA
(IS) DHEA	#N/A	Unknown	Sample-Y-A6		5.9	1389766	#N/A			Surrogate Standard	DHEA
(IS) DHEA	#N/A	Unknown	Sample-Y-E1		5.9	1593763	#N/A			Surrogate Standard	DHEA
(IS) DHEA	#N/A	Unknown	Sample-Y-E2		5.9	1365286	#N/A			Surrogate Standard	DHEA
(IS) DHEA	#N/A	Unknown	Sample-Y-E3		5.9	1451782	#N/A			Surrogate Standard	DHEA
(IS) DHEA	#N/A	Unknown	Sample-Y-E4		5.9	1417023	#N/A			Surrogate Standard	DHEA
(IS) DHEA	#N/A	Unknown	Sample-Y-E5		5.9	1234698	#N/A			Surrogate Standard	DHEA
(IS) DHEA	#N/A	Unknown	Sample-Y-E6		5.9	1310055	#N/A			Surrogate Standard	DHEA
(IS) DHEA	#N/A	Unknown	Sample-Y-P1		5.9	1227116	#N/A			Surrogate Standard	DHEA
(IS) DHEA	#N/A	Unknown	Sample-Y-P2		5.9	1372680	#N/A			Surrogate Standard	DHEA
(IS) DHEA	#N/A	Unknown	Sample-Y-P3		5.9	1337088	#N/A			Surrogate Standard	DHEA
(IS) DHEA	#N/A	Unknown	Sample-Y-P4		5.9	1384349	#N/A			Surrogate Standard	DHEA
(IS) DHEA	#N/A	Unknown	Sample-Y-P5		5.9	1378982	#N/A			Surrogate Standard	DHEA
(IS) DHEA	#N/A	Unknown	Sample-Y-P6		5.91	1479956	#N/A			Surrogate Standard	DHEA
(IS) DHEAS	#N/A	Blank	blank-r001		#N/A	#N/A	#N/A			Surrogate Standard	DHEAS
(IS) DHEAS	#N/A	Blank	blank-r002		#N/A	#N/A	#N/A			Surrogate Standard	DHEAS
(IS) DHEAS	#N/A	Blank	blank-r003		#N/A	#N/A	#N/A			Surrogate Standard	DHEAS
(IS) DHEAS	#N/A	Quality Control	QC-01	1000	3.49	800812	#N/A			Surrogate Standard	DHEAS
(IS) DHEAS	#N/A	Quality Control	QC-02	1000	3.5	800101	#N/A			Surrogate Standard	DHEAS
(IS) DHEAS	#N/A	Quality Control	QC-03	1000	3.5	821690	#N/A			Surrogate Standard	DHEAS
(IS) DHEAS	#N/A	Quality Control	QC-04	1000	3.5	850918	#N/A			Surrogate Standard	DHEAS
(IS) DHEAS	#N/A	Quality Control	QC-05	1000	3.49	843157	#N/A			Surrogate Standard	DHEAS
(IS) DHEAS	#N/A	Quality Control	QC06	1000	3.49	1037448	#N/A			Surrogate Standard	DHEAS
(IS) DHEAS	#N/A	Quality Control	QC07	1000	3.49	1039623	#N/A			Surrogate Standard	DHEAS
(IS) DHEAS	#N/A	Quality Control	QC08	1000	3.49	1101961	#N/A			Surrogate Standard	DHEAS
(IS) DHEAS	#N/A	Quality Control	QC09	1000	3.48	1142843	#N/A			Surrogate Standard	DHEAS
(IS) DHEAS	#N/A	Standard	CAL-01	40	3.51	1033428	#N/A			Surrogate Standard	DHEAS
(IS) DHEAS	#N/A	Standard	CAL-02	100	3.51	964276	#N/A			Surrogate Standard	DHEAS
(IS) DHEAS	#N/A	Standard	CAL-03	400	3.5	999994	#N/A			Surrogate Standard	DHEAS
(IS) DHEAS	#N/A	Standard	CAL-04	2000	3.49	861406	#N/A			Surrogate Standard	DHEAS
(IS) DHEAS	#N/A	Standard	CAL-05	5000	3.5	651183	#N/A			Surrogate Standard	DHEAS
(IS) DHEAS	#N/A	Standard	CAL-06	10000	3.49	858850	#N/A			Surrogate Standard	DHEAS
(IS) DHEAS	#N/A	Unknown	Sample-Y-A1		3.46	2070356	#N/A			Surrogate Standard	DHEAS
(IS) DHEAS	#N/A	Unknown	Sample-Y-A2		3.48	1981844	#N/A			Surrogate Standard	DHEAS
(IS) DHEAS	#N/A	Unknown	Sample-Y-A3		3.49	1968010	#N/A			Surrogate Standard	DHEAS
(IS) DHEAS	#N/A	Unknown	Sample-Y-A4		3.47	2034445	#N/A			Surrogate Standard	DHEAS
(IS) DHEAS	#N/A	Unknown	Sample-Y-A5		3.47	1960138	#N/A			Surrogate Standard	DHEAS
(IS) DHEAS	#N/A	Unknown	Sample-Y-A6		3.47	2227196	#N/A			Surrogate Standard	DHEAS
(IS) DHEAS	#N/A	Unknown	Sample-Y-E1		3.48	2372503	#N/A			Surrogate Standard	DHEAS
(IS) DHEAS	#N/A	Unknown	Sample-Y-E2		3.48	2150808	#N/A			Surrogate Standard	DHEAS
(IS) DHEAS	#N/A	Unknown	Sample-Y-E3		3.49	2188454	#N/A			Surrogate Standard	DHEAS
(IS) DHEAS	#N/A	Unknown	Sample-Y-E4		3.46	2247092	#N/A			Surrogate Standard	DHEAS
(IS) DHEAS	#N/A	Unknown	Sample-Y-E5		3.47	2046960	#N/A			Surrogate Standard	DHEAS
(IS) DHEAS	#N/A	Unknown	Sample-Y-E6		3.47	1950450	#N/A			Surrogate Standard	DHEAS
(IS) DHEAS	#N/A	Unknown	Sample-Y-P1		3.46	2304243	#N/A			Surrogate Standard	DHEAS
(IS) DHEAS	#N/A	Unknown	Sample-Y-P2		3.47	2186595	#N/A			Surrogate Standard	DHEAS
(IS) DHEAS	#N/A	Unknown	Sample-Y-P3		3.46	1789452	#N/A			Surrogate Standard	DHEAS
(IS) DHEAS	#N/A	Unknown	Sample-Y-P4		3.46	2139464	#N/A			Surrogate Standard	DHEAS
(IS) DHEAS	#N/A	Unknown	Sample-Y-P5		3.46	2270889	#N/A			Surrogate Standard	DHEAS
(IS) DHEAS	#N/A	Unknown	Sample-Y-P6		3.46	2246574	#N/A			Surrogate Standard	DHEAS
(IS) DHT	#N/A	Blank	blank-r001		#N/A	#N/A	#N/A			Surrogate Standard	DHT
(IS) DHT	#N/A	Blank	blank-r002		#N/A	#N/A	#N/A			Surrogate Standard	DHT
(IS) DHT	#N/A	Blank	blank-r003		#N/A	#N/A	#N/A			Surrogate Standard	DHT
(IS) DHT	#N/A	Quality Control	QC-01	1000	6.43	1466902	#N/A			Surrogate Standard	DHT
(IS) DHT	#N/A	Quality Control	QC-02	1000	6.44	1432489	#N/A			Surrogate Standard	DHT
(IS) DHT	#N/A	Quality Control	QC-03	1000	6.44	1382134	#N/A			Surrogate Standard	DHT
(IS) DHT	#N/A	Quality Control	QC-04	1000	6.44	1415022	#N/A			Surrogate Standard	DHT
(IS) DHT	#N/A	Quality Control	QC-05	1000	6.44	1404096	#N/A			Surrogate Standard	DHT
(IS) DHT	#N/A	Quality Control	QC06	1000	6.44	1515842	#N/A			Surrogate Standard	DHT
(IS) DHT	#N/A	Quality Control	QC07	1000	6.44	1580580	#N/A			Surrogate Standard	DHT
(IS) DHT	#N/A	Quality Control	QC08	1000	6.45	1606276	#N/A			Surrogate Standard	DHT
(IS) DHT	#N/A	Quality Control	QC09	1000	6.45	1722523	#N/A			Surrogate Standard	DHT
(IS) DHT	#N/A	Standard	CAL-01	40	6.43	1563075	#N/A			Surrogate Standard	DHT
(IS) DHT	#N/A	Standard	CAL-02	100	6.43	1533305	#N/A			Surrogate Standard	DHT
(IS) DHT	#N/A	Standard	CAL-03	400	6.42	1618321	#N/A			Surrogate Standard	DHT
(IS) DHT	#N/A	Standard	CAL-04	2000	6.43	1558538	#N/A			Surrogate Standard	DHT
(IS) DHT	#N/A	Standard	CAL-05	5000	6.43	1582826	#N/A			Surrogate Standard	DHT
(IS) DHT	#N/A	Standard	CAL-06	10000	6.44	1674978	#N/A			Surrogate Standard	DHT
(IS) DHT	#N/A	Unknown	Sample-Y-A1		6.44	1083749	#N/A			Surrogate Standard	DHT
(IS) DHT	#N/A	Unknown	Sample-Y-A2		6.44	1062236	#N/A			Surrogate Standard	DHT
(IS) DHT	#N/A	Unknown	Sample-Y-A3		6.43	1057917	#N/A			Surrogate Standard	DHT
(IS) DHT	#N/A	Unknown	Sample-Y-A4		6.44	1010336	#N/A			Surrogate Standard	DHT
(IS) DHT	#N/A	Unknown	Sample-Y-A5		6.44	1098499	#N/A			Surrogate Standard	DHT
(IS) DHT	#N/A	Unknown	Sample-Y-A6		6.44	1185481	#N/A			Surrogate Standard	DHT
(IS) DHT	#N/A	Unknown	Sample-Y-E1		6.44	1162265	#N/A			Surrogate Standard	DHT
(IS) DHT	#N/A	Unknown	Sample-Y-E2		6.44	997846	#N/A			Surrogate Standard	DHT
(IS) DHT	#N/A	Unknown	Sample-Y-E3		6.44	1172301	#N/A			Surrogate Standard	DHT
(IS) DHT	#N/A	Unknown	Sample-Y-E4		6.43	1104902	#N/A			Surrogate Standard	DHT
(IS) DHT	#N/A	Unknown	Sample-Y-E5		6.44	918800	#N/A			Surrogate Standard	DHT
(IS) DHT	#N/A	Unknown	Sample-Y-E6		6.44	1015199	#N/A			Surrogate Standard	DHT
(IS) DHT	#N/A	Unknown	Sample-Y-P1		6.44	978031	#N/A			Surrogate Standard	DHT
(IS) DHT	#N/A	Unknown	Sample-Y-P2		6.44	1123279	#N/A			Surrogate Standard	DHT
(IS) DHT	#N/A	Unknown	Sample-Y-P3		6.44	1028822	#N/A			Surrogate Standard	DHT
(IS) DHT	#N/A	Unknown	Sample-Y-P4		6.44	997982	#N/A			Surrogate Standard	DHT
(IS) DHT	#N/A	Unknown	Sample-Y-P5		6.44	1086725	#N/A			Surrogate Standard	DHT
(IS) DHT	#N/A	Unknown	Sample-Y-P6		6.44	1078987	#N/A			Surrogate Standard	DHT
(IS) E1	#N/A	Blank	blank-r001		#N/A	#N/A	#N/A			Surrogate Standard	E1
(IS) E1	#N/A	Blank	blank-r002		#N/A	#N/A	#N/A			Surrogate Standard	E1
(IS) E1	#N/A	Blank	blank-r003		#N/A	#N/A	#N/A			Surrogate Standard	E1
(IS) E1	#N/A	Quality Control	QC-01	5000	5.25	283923	#N/A			Surrogate Standard	E1
(IS) E1	#N/A	Quality Control	QC-02	5000	5.25	276411	#N/A			Surrogate Standard	E1
(IS) E1	#N/A	Quality Control	QC-03	5000	5.25	270297	#N/A			Surrogate Standard	E1
(IS) E1	#N/A	Quality Control	QC-04	5000	5.23	252807	#N/A			Surrogate Standard	E1
(IS) E1	#N/A	Quality Control	QC-05	5000	5.25	264865	#N/A			Surrogate Standard	E1
(IS) E1	#N/A	Quality Control	QC06	5000	5.25	312692	#N/A			Surrogate Standard	E1
(IS) E1	#N/A	Quality Control	QC07	5000	5.25	315829	#N/A			Surrogate Standard	E1
(IS) E1	#N/A	Quality Control	QC08	5000	5.25	344035	#N/A			Surrogate Standard	E1
(IS) E1	#N/A	Quality Control	QC09	5000	5.26	359106	#N/A			Surrogate Standard	E1
(IS) E1	#N/A	Standard	CAL-01	500	5.24	294326	#N/A			Surrogate Standard	E1
(IS) E1	#N/A	Standard	CAL-02	1000	5.23	307505	#N/A			Surrogate Standard	E1
(IS) E1	#N/A	Standard	CAL-03	2500	5.22	308861	#N/A			Surrogate Standard	E1
(IS) E1	#N/A	Standard	CAL-04	10000	5.23	306430	#N/A			Surrogate Standard	E1
(IS) E1	#N/A	Standard	CAL-05	25000	5.24	306295	#N/A			Surrogate Standard	E1
(IS) E1	#N/A	Standard	CAL-06	50000	5.24	309497	#N/A			Surrogate Standard	E1
(IS) E1	#N/A	Unknown	Sample-Y-A1		5.25	204306	#N/A			Surrogate Standard	E1
(IS) E1	#N/A	Unknown	Sample-Y-A2		5.25	189845	#N/A			Surrogate Standard	E1
(IS) E1	#N/A	Unknown	Sample-Y-A3		5.24	197130	#N/A			Surrogate Standard	E1
(IS) E1	#N/A	Unknown	Sample-Y-A4		5.25	207130	#N/A			Surrogate Standard	E1
(IS) E1	#N/A	Unknown	Sample-Y-A5		5.24	220306	#N/A			Surrogate Standard	E1
(IS) E1	#N/A	Unknown	Sample-Y-A6		5.25	242237	#N/A			Surrogate Standard	E1
(IS) E1	#N/A	Unknown	Sample-Y-E1		5.25	242349	#N/A			Surrogate Standard	E1
(IS) E1	#N/A	Unknown	Sample-Y-E2		5.24	207406	#N/A			Surrogate Standard	E1
(IS) E1	#N/A	Unknown	Sample-Y-E3		5.24	264673	#N/A			Surrogate Standard	E1
(IS) E1	#N/A	Unknown	Sample-Y-E4		5.25	209372	#N/A			Surrogate Standard	E1
(IS) E1	#N/A	Unknown	Sample-Y-E5		5.24	89135	#N/A			Surrogate Standard	E1
(IS) E1	#N/A	Unknown	Sample-Y-E6		5.25	171279	#N/A			Surrogate Standard	E1
(IS) E1	#N/A	Unknown	Sample-Y-P1		5.24	222926	#N/A			Surrogate Standard	E1
(IS) E1	#N/A	Unknown	Sample-Y-P2		5.26	223032	#N/A			Surrogate Standard	E1
(IS) E1	#N/A	Unknown	Sample-Y-P3		5.25	180063	#N/A			Surrogate Standard	E1
(IS) E1	#N/A	Unknown	Sample-Y-P4		5.25	247804	#N/A			Surrogate Standard	E1
(IS) E1	#N/A	Unknown	Sample-Y-P5		5.24	225674	#N/A			Surrogate Standard	E1
(IS) E1	#N/A	Unknown	Sample-Y-P6		5.24	234133	#N/A			Surrogate Standard	E1
(IS) E2-1	#N/A	Blank	blank-r001		#N/A	#N/A	#N/A			Surrogate Standard	E2
(IS) E2-1	#N/A	Blank	blank-r002		#N/A	#N/A	#N/A			Surrogate Standard	E2
(IS) E2-1	#N/A	Blank	blank-r003		#N/A	#N/A	#N/A			Surrogate Standard	E2
(IS) E2-1	#N/A	Quality Control	QC-01	5000	5.31	132708	#N/A			Surrogate Standard	E2
(IS) E2-1	#N/A	Quality Control	QC-02	5000	5.31	130969	#N/A			Surrogate Standard	E2
(IS) E2-1	#N/A	Quality Control	QC-03	5000	5.32	132133	#N/A			Surrogate Standard	E2
(IS) E2-1	#N/A	Quality Control	QC-04	5000	5.33	135862	#N/A			Surrogate Standard	E2
(IS) E2-1	#N/A	Quality Control	QC-05	5000	5.31	147064	#N/A			Surrogate Standard	E2
(IS) E2-1	#N/A	Quality Control	QC06	5000	5.32	148924	#N/A			Surrogate Standard	E2
(IS) E2-1	#N/A	Quality Control	QC07	5000	5.34	151579	#N/A			Surrogate Standard	E2
(IS) E2-1	#N/A	Quality Control	QC08	5000	5.33	176646	#N/A			Surrogate Standard	E2
(IS) E2-1	#N/A	Quality Control	QC09	5000	5.34	173112	#N/A			Surrogate Standard	E2
(IS) E2-1	#N/A	Standard	CAL-01	500	5.3	148689	#N/A			Surrogate Standard	E2
(IS) E2-1	#N/A	Standard	CAL-02	1000	5.3	157051	#N/A			Surrogate Standard	E2
(IS) E2-1	#N/A	Standard	CAL-03	2500	5.3	157760	#N/A			Surrogate Standard	E2
(IS) E2-1	#N/A	Standard	CAL-04	10000	5.31	168467	#N/A			Surrogate Standard	E2
(IS) E2-1	#N/A	Standard	CAL-05	25000	5.31	151288	#N/A			Surrogate Standard	E2
(IS) E2-1	#N/A	Standard	CAL-06	50000	5.3	166533	#N/A			Surrogate Standard	E2
(IS) E2-1	#N/A	Unknown	Sample-Y-A1		5.33	96214	#N/A			Surrogate Standard	E2
(IS) E2-1	#N/A	Unknown	Sample-Y-A2		5.31	102355	#N/A			Surrogate Standard	E2
(IS) E2-1	#N/A	Unknown	Sample-Y-A3		5.32	80964	#N/A			Surrogate Standard	E2
(IS) E2-1	#N/A	Unknown	Sample-Y-A4		5.33	96377	#N/A			Surrogate Standard	E2
(IS) E2-1	#N/A	Unknown	Sample-Y-A5		5.33	97381	#N/A			Surrogate Standard	E2
(IS) E2-1	#N/A	Unknown	Sample-Y-A6		5.33	108904	#N/A			Surrogate Standard	E2
(IS) E2-1	#N/A	Unknown	Sample-Y-E1		5.3	100835	#N/A			Surrogate Standard	E2
(IS) E2-1	#N/A	Unknown	Sample-Y-E2		5.34	80341	#N/A			Surrogate Standard	E2
(IS) E2-1	#N/A	Unknown	Sample-Y-E3		5.31	111965	#N/A			Surrogate Standard	E2
(IS) E2-1	#N/A	Unknown	Sample-Y-E4		5.33	114132	#N/A			Surrogate Standard	E2
(IS) E2-1	#N/A	Unknown	Sample-Y-E5		5.31	14107	#N/A			Surrogate Standard	E2
(IS) E2-1	#N/A	Unknown	Sample-Y-E6		5.33	65774	#N/A			Surrogate Standard	E2
(IS) E2-1	#N/A	Unknown	Sample-Y-P1		5.33	103683	#N/A			Surrogate Standard	E2
(IS) E2-1	#N/A	Unknown	Sample-Y-P2		5.32	95934	#N/A			Surrogate Standard	E2
(IS) E2-1	#N/A	Unknown	Sample-Y-P3		5.32	71294	#N/A			Surrogate Standard	E2
(IS) E2-1	#N/A	Unknown	Sample-Y-P4		5.33	87751	#N/A			Surrogate Standard	E2
(IS) E2-1	#N/A	Unknown	Sample-Y-P5		5.33	103710	#N/A			Surrogate Standard	E2
(IS) E2-1	#N/A	Unknown	Sample-Y-P6		5.33	101825	#N/A			Surrogate Standard	E2
(IS) E3	#N/A	Blank	blank-r001		#N/A	#N/A	#N/A			Surrogate Standard	E3
(IS) E3	#N/A	Blank	blank-r002		#N/A	#N/A	#N/A			Surrogate Standard	E3
(IS) E3	#N/A	Blank	blank-r003		#N/A	#N/A	#N/A			Surrogate Standard	E3
(IS) E3	#N/A	Quality Control	QC-01	5000	2.54	136449	#N/A			Surrogate Standard	E3
(IS) E3	#N/A	Quality Control	QC-02	5000	2.54	135237	#N/A			Surrogate Standard	E3
(IS) E3	#N/A	Quality Control	QC-03	5000	2.55	136880	#N/A			Surrogate Standard	E3
(IS) E3	#N/A	Quality Control	QC-04	5000	2.55	142017	#N/A			Surrogate Standard	E3
(IS) E3	#N/A	Quality Control	QC-05	5000	2.53	129967	#N/A			Surrogate Standard	E3
(IS) E3	#N/A	Quality Control	QC06	5000	2.55	151096	#N/A			Surrogate Standard	E3
(IS) E3	#N/A	Quality Control	QC07	5000	2.55	154298	#N/A			Surrogate Standard	E3
(IS) E3	#N/A	Quality Control	QC08	5000	2.57	164465	#N/A			Surrogate Standard	E3
(IS) E3	#N/A	Quality Control	QC09	5000	2.57	168081	#N/A			Surrogate Standard	E3
(IS) E3	#N/A	Standard	CAL-01	500	2.54	142825	#N/A			Surrogate Standard	E3
(IS) E3	#N/A	Standard	CAL-02	1000	2.53	153542	#N/A			Surrogate Standard	E3
(IS) E3	#N/A	Standard	CAL-03	2500	2.52	149660	#N/A			Surrogate Standard	E3
(IS) E3	#N/A	Standard	CAL-04	10000	2.52	133138	#N/A			Surrogate Standard	E3
(IS) E3	#N/A	Standard	CAL-05	25000	2.53	143665	#N/A			Surrogate Standard	E3
(IS) E3	#N/A	Standard	CAL-06	50000	2.53	142347	#N/A			Surrogate Standard	E3
(IS) E3	#N/A	Unknown	Sample-Y-A1		2.55	105355	#N/A			Surrogate Standard	E3
(IS) E3	#N/A	Unknown	Sample-Y-A2		2.55	105877	#N/A			Surrogate Standard	E3
(IS) E3	#N/A	Unknown	Sample-Y-A3		2.55	100157	#N/A			Surrogate Standard	E3
(IS) E3	#N/A	Unknown	Sample-Y-A4		2.55	121230	#N/A			Surrogate Standard	E3
(IS) E3	#N/A	Unknown	Sample-Y-A5		2.55	96800	#N/A			Surrogate Standard	E3
(IS) E3	#N/A	Unknown	Sample-Y-A6		2.55	130217	#N/A			Surrogate Standard	E3
(IS) E3	#N/A	Unknown	Sample-Y-E1		2.55	133723	#N/A			Surrogate Standard	E3
(IS) E3	#N/A	Unknown	Sample-Y-E2		2.57	109084	#N/A			Surrogate Standard	E3
(IS) E3	#N/A	Unknown	Sample-Y-E3		2.55	144577	#N/A			Surrogate Standard	E3
(IS) E3	#N/A	Unknown	Sample-Y-E4		2.55	129038	#N/A			Surrogate Standard	E3
(IS) E3	#N/A	Unknown	Sample-Y-E5		2.55	17306	#N/A			Surrogate Standard	E3
(IS) E3	#N/A	Unknown	Sample-Y-E6		2.55	79126	#N/A			Surrogate Standard	E3
(IS) E3	#N/A	Unknown	Sample-Y-P1		2.55	121789	#N/A			Surrogate Standard	E3
(IS) E3	#N/A	Unknown	Sample-Y-P2		2.55	107807	#N/A			Surrogate Standard	E3
(IS) E3	#N/A	Unknown	Sample-Y-P3		2.55	86049	#N/A			Surrogate Standard	E3
(IS) E3	#N/A	Unknown	Sample-Y-P4		2.57	119202	#N/A			Surrogate Standard	E3
(IS) E3	#N/A	Unknown	Sample-Y-P5		2.55	129123	#N/A			Surrogate Standard	E3
(IS) E3	#N/A	Unknown	Sample-Y-P6		2.55	124724	#N/A			Surrogate Standard	E3
(IS) P	#N/A	Blank	blank-r001		#N/A	#N/A	#N/A			Surrogate Standard	progesterone(P)
(IS) P	#N/A	Blank	blank-r002		#N/A	#N/A	#N/A			Surrogate Standard	progesterone(P)
(IS) P	#N/A	Blank	blank-r003		#N/A	#N/A	#N/A			Surrogate Standard	progesterone(P)
(IS) P	#N/A	Quality Control	QC-01	2500	6.72	2100153	#N/A			Surrogate Standard	progesterone(P)
(IS) P	#N/A	Quality Control	QC-02	2500	6.72	2086276	#N/A			Surrogate Standard	progesterone(P)
(IS) P	#N/A	Quality Control	QC-03	2500	6.72	2098707	#N/A			Surrogate Standard	progesterone(P)
(IS) P	#N/A	Quality Control	QC-04	2500	6.73	2109141	#N/A			Surrogate Standard	progesterone(P)
(IS) P	#N/A	Quality Control	QC-05	2500	6.72	2124950	#N/A			Surrogate Standard	progesterone(P)
(IS) P	#N/A	Quality Control	QC06	2500	6.73	2201037	#N/A			Surrogate Standard	progesterone(P)
(IS) P	#N/A	Quality Control	QC07	2500	6.73	2342764	#N/A			Surrogate Standard	progesterone(P)
(IS) P	#N/A	Quality Control	QC08	2500	6.74	2395785	#N/A			Surrogate Standard	progesterone(P)
(IS) P	#N/A	Quality Control	QC09	2500	6.74	2447733	#N/A			Surrogate Standard	progesterone(P)
(IS) P	#N/A	Standard	CAL-01	50	6.72	2363804	#N/A			Surrogate Standard	progesterone(P)
(IS) P	#N/A	Standard	CAL-02	200	6.72	2359239	#N/A			Surrogate Standard	progesterone(P)
(IS) P	#N/A	Standard	CAL-03	1000	6.72	2329142	#N/A			Surrogate Standard	progesterone(P)
(IS) P	#N/A	Standard	CAL-04	5000	6.72	2326079	#N/A			Surrogate Standard	progesterone(P)
(IS) P	#N/A	Standard	CAL-05	12500	6.72	2303973	#N/A			Surrogate Standard	progesterone(P)
(IS) P	#N/A	Standard	CAL-06	25000	6.72	2362025	#N/A			Surrogate Standard	progesterone(P)
(IS) P	#N/A	Unknown	Sample-Y-A1		6.73	1700949	#N/A			Surrogate Standard	progesterone(P)
(IS) P	#N/A	Unknown	Sample-Y-A2		6.73	1679109	#N/A			Surrogate Standard	progesterone(P)
(IS) P	#N/A	Unknown	Sample-Y-A3		6.73	1697754	#N/A			Surrogate Standard	progesterone(P)
(IS) P	#N/A	Unknown	Sample-Y-A4		6.73	1255348	#N/A			Surrogate Standard	progesterone(P)
(IS) P	#N/A	Unknown	Sample-Y-A5		6.73	1760335	#N/A			Surrogate Standard	progesterone(P)
(IS) P	#N/A	Unknown	Sample-Y-A6		6.73	1840650	#N/A			Surrogate Standard	progesterone(P)
(IS) P	#N/A	Unknown	Sample-Y-E1		6.73	2108836	#N/A			Surrogate Standard	progesterone(P)
(IS) P	#N/A	Unknown	Sample-Y-E2		6.73	1682775	#N/A			Surrogate Standard	progesterone(P)
(IS) P	#N/A	Unknown	Sample-Y-E3		6.73	2087556	#N/A			Surrogate Standard	progesterone(P)
(IS) P	#N/A	Unknown	Sample-Y-E4		6.72	2026657	#N/A			Surrogate Standard	progesterone(P)
(IS) P	#N/A	Unknown	Sample-Y-E5		6.73	1436151	#N/A			Surrogate Standard	progesterone(P)
(IS) P	#N/A	Unknown	Sample-Y-E6		6.73	1675505	#N/A			Surrogate Standard	progesterone(P)
(IS) P	#N/A	Unknown	Sample-Y-P1		6.73	1682075	#N/A			Surrogate Standard	progesterone(P)
(IS) P	#N/A	Unknown	Sample-Y-P2		6.73	1666569	#N/A			Surrogate Standard	progesterone(P)
(IS) P	#N/A	Unknown	Sample-Y-P3		6.73	1585708	#N/A			Surrogate Standard	progesterone(P)
(IS) P	#N/A	Unknown	Sample-Y-P4		6.73	1689704	#N/A			Surrogate Standard	progesterone(P)
(IS) P	#N/A	Unknown	Sample-Y-P5		6.73	1706970	#N/A			Surrogate Standard	progesterone(P)
(IS) P	#N/A	Unknown	Sample-Y-P6		6.73	1753449	#N/A			Surrogate Standard	progesterone(P)
(IS) preg	#N/A	Blank	blank-r001		#N/A	#N/A	#N/A			Surrogate Standard	preg
(IS) preg	#N/A	Blank	blank-r002		#N/A	#N/A	#N/A			Surrogate Standard	preg
(IS) preg	#N/A	Blank	blank-r003		#N/A	#N/A	#N/A			Surrogate Standard	preg
(IS) preg	#N/A	Quality Control	QC-01	5000	7.01	3937295	#N/A			Surrogate Standard	preg
(IS) preg	#N/A	Quality Control	QC-02	5000	7.01	3925097	#N/A			Surrogate Standard	preg
(IS) preg	#N/A	Quality Control	QC-03	5000	7.01	3974172	#N/A			Surrogate Standard	preg
(IS) preg	#N/A	Quality Control	QC-04	5000	7.01	3917187	#N/A			Surrogate Standard	preg
(IS) preg	#N/A	Quality Control	QC-05	5000	7.01	4134843	#N/A			Surrogate Standard	preg
(IS) preg	#N/A	Quality Control	QC06	5000	7.01	4313035	#N/A			Surrogate Standard	preg
(IS) preg	#N/A	Quality Control	QC07	5000	7.02	4454957	#N/A			Surrogate Standard	preg
(IS) preg	#N/A	Quality Control	QC08	5000	7.02	4386542	#N/A			Surrogate Standard	preg
(IS) preg	#N/A	Quality Control	QC09	5000	7.02	4674070	#N/A			Surrogate Standard	preg
(IS) preg	#N/A	Standard	CAL-01	500	7	4511563	#N/A			Surrogate Standard	preg
(IS) preg	#N/A	Standard	CAL-02	1000	7	4390522	#N/A			Surrogate Standard	preg
(IS) preg	#N/A	Standard	CAL-03	2500	7	4361278	#N/A			Surrogate Standard	preg
(IS) preg	#N/A	Standard	CAL-04	10000	7	4632440	#N/A			Surrogate Standard	preg
(IS) preg	#N/A	Standard	CAL-05	25000	7	4747967	#N/A			Surrogate Standard	preg
(IS) preg	#N/A	Standard	CAL-06	50000	7	4793247	#N/A			Surrogate Standard	preg
(IS) preg	#N/A	Unknown	Sample-Y-A1		7.01	894254	#N/A			Surrogate Standard	preg
(IS) preg	#N/A	Unknown	Sample-Y-A2		7.01	2144656	#N/A			Surrogate Standard	preg
(IS) preg	#N/A	Unknown	Sample-Y-A3		7.01	863917	#N/A			Surrogate Standard	preg
(IS) preg	#N/A	Unknown	Sample-Y-A4		7.01	1584298	#N/A			Surrogate Standard	preg
(IS) preg	#N/A	Unknown	Sample-Y-A5		7.01	2015801	#N/A			Surrogate Standard	preg
(IS) preg	#N/A	Unknown	Sample-Y-A6		7.01	2045172	#N/A			Surrogate Standard	preg
(IS) preg	#N/A	Unknown	Sample-Y-E1		7.01	2637826	#N/A			Surrogate Standard	preg
(IS) preg	#N/A	Unknown	Sample-Y-E2		7.01	756844	#N/A			Surrogate Standard	preg
(IS) preg	#N/A	Unknown	Sample-Y-E3		7.01	1591879	#N/A			Surrogate Standard	preg
(IS) preg	#N/A	Unknown	Sample-Y-E4		7.01	854352	#N/A			Surrogate Standard	preg
(IS) preg	#N/A	Unknown	Sample-Y-E5		7.01	803390	#N/A			Surrogate Standard	preg
(IS) preg	#N/A	Unknown	Sample-Y-E6		7.01	1016253	#N/A			Surrogate Standard	preg
(IS) preg	#N/A	Unknown	Sample-Y-P1		7.02	1792874	#N/A			Surrogate Standard	preg
(IS) preg	#N/A	Unknown	Sample-Y-P2		7.01	567252	#N/A			Surrogate Standard	preg
(IS) preg	#N/A	Unknown	Sample-Y-P3		7.02	1464273	#N/A			Surrogate Standard	preg
(IS) preg	#N/A	Unknown	Sample-Y-P4		7.02	952377	#N/A			Surrogate Standard	preg
(IS) preg	#N/A	Unknown	Sample-Y-P5		7.01	1967392	#N/A			Surrogate Standard	preg
(IS) preg	#N/A	Unknown	Sample-Y-P6		7.01	1167189	#N/A			Surrogate Standard	preg
(IS)? Doc	#N/A	Blank	blank-r001		#N/A	#N/A	#N/A			Surrogate Standard	Doc
(IS)? Doc	#N/A	Blank	blank-r002		#N/A	#N/A	#N/A			Surrogate Standard	Doc
(IS)? Doc	#N/A	Blank	blank-r003		#N/A	#N/A	#N/A			Surrogate Standard	Doc
(IS)? Doc	#N/A	Quality Control	QC-01	1000	5.66	2096364	#N/A			Surrogate Standard	Doc
(IS)? Doc	#N/A	Quality Control	QC-02	1000	5.66	2056581	#N/A			Surrogate Standard	Doc
(IS)? Doc	#N/A	Quality Control	QC-03	1000	5.66	2059976	#N/A			Surrogate Standard	Doc
(IS)? Doc	#N/A	Quality Control	QC-04	1000	5.66	2032563	#N/A			Surrogate Standard	Doc
(IS)? Doc	#N/A	Quality Control	QC-05	1000	5.67	2140164	#N/A			Surrogate Standard	Doc
(IS)? Doc	#N/A	Quality Control	QC06	1000	5.67	2225311	#N/A			Surrogate Standard	Doc
(IS)? Doc	#N/A	Quality Control	QC07	1000	5.67	2339127	#N/A			Surrogate Standard	Doc
(IS)? Doc	#N/A	Quality Control	QC08	1000	5.67	2323440	#N/A			Surrogate Standard	Doc
(IS)? Doc	#N/A	Quality Control	QC09	1000	5.67	2374643	#N/A			Surrogate Standard	Doc
(IS)? Doc	#N/A	Standard	CAL-01	40	5.65	2309317	#N/A			Surrogate Standard	Doc
(IS)? Doc	#N/A	Standard	CAL-02	100	5.65	2248763	#N/A			Surrogate Standard	Doc
(IS)? Doc	#N/A	Standard	CAL-03	400	5.65	2285763	#N/A			Surrogate Standard	Doc
(IS)? Doc	#N/A	Standard	CAL-04	2000	5.65	2091528	#N/A			Surrogate Standard	Doc
(IS)? Doc	#N/A	Standard	CAL-05	5000	5.65	2215014	#N/A			Surrogate Standard	Doc
(IS)? Doc	#N/A	Standard	CAL-06	10000	5.65	2157996	#N/A			Surrogate Standard	Doc
(IS)? Doc	#N/A	Unknown	Sample-Y-A1		5.67	1375718	#N/A			Surrogate Standard	Doc
(IS)? Doc	#N/A	Unknown	Sample-Y-A2		5.65	960226	#N/A			Surrogate Standard	Doc
(IS)? Doc	#N/A	Unknown	Sample-Y-A3		5.67	1510813	#N/A			Surrogate Standard	Doc
(IS)? Doc	#N/A	Unknown	Sample-Y-A4		5.67	1317923	#N/A			Surrogate Standard	Doc
(IS)? Doc	#N/A	Unknown	Sample-Y-A5		5.67	1359565	#N/A			Surrogate Standard	Doc
(IS)? Doc	#N/A	Unknown	Sample-Y-A6		5.66	1591475	#N/A			Surrogate Standard	Doc
(IS)? Doc	#N/A	Unknown	Sample-Y-E1		5.66	986542	#N/A			Surrogate Standard	Doc
(IS)? Doc	#N/A	Unknown	Sample-Y-E2		5.66	1439589	#N/A			Surrogate Standard	Doc
(IS)? Doc	#N/A	Unknown	Sample-Y-E3		5.66	1597206	#N/A			Surrogate Standard	Doc
(IS)? Doc	#N/A	Unknown	Sample-Y-E4		5.68	858261	#N/A			Surrogate Standard	Doc
(IS)? Doc	#N/A	Unknown	Sample-Y-E5		5.67	1382729	#N/A			Surrogate Standard	Doc
(IS)? Doc	#N/A	Unknown	Sample-Y-E6		5.66	1354344	#N/A			Surrogate Standard	Doc
(IS)? Doc	#N/A	Unknown	Sample-Y-P1		5.67	684289	#N/A			Surrogate Standard	Doc
(IS)? Doc	#N/A	Unknown	Sample-Y-P2		5.67	1254133	#N/A			Surrogate Standard	Doc
(IS)? Doc	#N/A	Unknown	Sample-Y-P3		5.67	1125720	#N/A			Surrogate Standard	Doc
(IS)? Doc	#N/A	Unknown	Sample-Y-P4		5.67	883859	#N/A			Surrogate Standard	Doc
(IS)? Doc	#N/A	Unknown	Sample-Y-P5		5.67	819605	#N/A			Surrogate Standard	Doc
(IS)? Doc	#N/A	Unknown	Sample-Y-P6		5.66	1148939	#N/A			Surrogate Standard	Doc
(IS)? T	#N/A	Blank	blank-r001		#N/A	#N/A	#N/A			Surrogate Standard	testosterone(T)
(IS)? T	#N/A	Blank	blank-r002		#N/A	#N/A	#N/A			Surrogate Standard	testosterone(T)
(IS)? T	#N/A	Blank	blank-r003		#N/A	#N/A	#N/A			Surrogate Standard	testosterone(T)
(IS)? T	#N/A	Quality Control	QC-01	1000	5.83	2997667	#N/A			Surrogate Standard	testosterone(T)
(IS)? T	#N/A	Quality Control	QC-02	1000	5.83	3069579	#N/A			Surrogate Standard	testosterone(T)
(IS)? T	#N/A	Quality Control	QC-03	1000	5.83	3026651	#N/A			Surrogate Standard	testosterone(T)
(IS)? T	#N/A	Quality Control	QC-04	1000	5.83	3124328	#N/A			Surrogate Standard	testosterone(T)
(IS)? T	#N/A	Quality Control	QC-05	1000	5.83	3099734	#N/A			Surrogate Standard	testosterone(T)
(IS)? T	#N/A	Quality Control	QC06	1000	5.83	3293123	#N/A			Surrogate Standard	testosterone(T)
(IS)? T	#N/A	Quality Control	QC07	1000	5.84	3331283	#N/A			Surrogate Standard	testosterone(T)
(IS)? T	#N/A	Quality Control	QC08	1000	5.85	3553760	#N/A			Surrogate Standard	testosterone(T)
(IS)? T	#N/A	Quality Control	QC09	1000	5.85	3538619	#N/A			Surrogate Standard	testosterone(T)
(IS)? T	#N/A	Standard	CAL-01	40	5.83	3453874	#N/A			Surrogate Standard	testosterone(T)
(IS)? T	#N/A	Standard	CAL-02	100	5.82	3338843	#N/A			Surrogate Standard	testosterone(T)
(IS)? T	#N/A	Standard	CAL-03	400	5.83	3402486	#N/A			Surrogate Standard	testosterone(T)
(IS)? T	#N/A	Standard	CAL-04	2000	5.82	3249974	#N/A			Surrogate Standard	testosterone(T)
(IS)? T	#N/A	Standard	CAL-05	5000	5.83	3388809	#N/A			Surrogate Standard	testosterone(T)
(IS)? T	#N/A	Standard	CAL-06	10000	5.83	3251595	#N/A			Surrogate Standard	testosterone(T)
(IS)? T	#N/A	Unknown	Sample-Y-A1		5.83	2503319	#N/A			Surrogate Standard	testosterone(T)
(IS)? T	#N/A	Unknown	Sample-Y-A2		5.83	2563683	#N/A			Surrogate Standard	testosterone(T)
(IS)? T	#N/A	Unknown	Sample-Y-A3		5.83	2650256	#N/A			Surrogate Standard	testosterone(T)
(IS)? T	#N/A	Unknown	Sample-Y-A4		5.83	2697422	#N/A			Surrogate Standard	testosterone(T)
(IS)? T	#N/A	Unknown	Sample-Y-A5		5.83	2539589	#N/A			Surrogate Standard	testosterone(T)
(IS)? T	#N/A	Unknown	Sample-Y-A6		5.84	2836685	#N/A			Surrogate Standard	testosterone(T)
(IS)? T	#N/A	Unknown	Sample-Y-E1		5.83	3007075	#N/A			Surrogate Standard	testosterone(T)
(IS)? T	#N/A	Unknown	Sample-Y-E2		5.84	2678163	#N/A			Surrogate Standard	testosterone(T)
(IS)? T	#N/A	Unknown	Sample-Y-E3		5.83	2952740	#N/A			Surrogate Standard	testosterone(T)
(IS)? T	#N/A	Unknown	Sample-Y-E4		5.83	2744127	#N/A			Surrogate Standard	testosterone(T)
(IS)? T	#N/A	Unknown	Sample-Y-E5		5.83	2439032	#N/A			Surrogate Standard	testosterone(T)
(IS)? T	#N/A	Unknown	Sample-Y-E6		5.83	2566201	#N/A			Surrogate Standard	testosterone(T)
(IS)? T	#N/A	Unknown	Sample-Y-P1		5.83	2752886	#N/A			Surrogate Standard	testosterone(T)
(IS)? T	#N/A	Unknown	Sample-Y-P2		5.84	2653624	#N/A			Surrogate Standard	testosterone(T)
(IS)? T	#N/A	Unknown	Sample-Y-P3		5.84	2510996	#N/A			Surrogate Standard	testosterone(T)
(IS)? T	#N/A	Unknown	Sample-Y-P4		5.84	2863758	#N/A			Surrogate Standard	testosterone(T)
(IS)? T	#N/A	Unknown	Sample-Y-P5		5.84	2769839	#N/A			Surrogate Standard	testosterone(T)
(IS)? T	#N/A	Unknown	Sample-Y-P6		5.83	2834935	#N/A			Surrogate Standard	testosterone(T)
11-Deo-1	#N/A	Blank	blank-r001		#N/A	#N/A	#N/A	Ratio to surrogate (IS) 11-Deo	0.1		11-Deo
11-Deo-1	#N/A	Blank	blank-r002		#N/A	#N/A	#N/A	Ratio to surrogate (IS) 11-Deo	0.1		11-Deo
11-Deo-1	#N/A	Blank	blank-r003		#N/A	#N/A	#N/A	Ratio to surrogate (IS) 11-Deo	0.1		11-Deo
11-Deo-1	1.099	Quality Control	QC-01	5000	4.86	5881765	549.57	Ratio to surrogate (IS) 11-Deo	0.1		11-Deo
11-Deo-1	1.094	Quality Control	QC-02	5000	4.85	5882804	547.22	Ratio to surrogate (IS) 11-Deo	0.1		11-Deo
11-Deo-1	1.052	Quality Control	QC-03	5000	4.86	5697840	525.82	Ratio to surrogate (IS) 11-Deo	0.1		11-Deo
11-Deo-1	1.082	Quality Control	QC-04	5000	4.87	5890318	540.94	Ratio to surrogate (IS) 11-Deo	0.1		11-Deo
11-Deo-1	1.041	Quality Control	QC-05	5000	4.86	5803296	520.34	Ratio to surrogate (IS) 11-Deo	0.1		11-Deo
11-Deo-1	0.978	Quality Control	QC06	5000	4.87	5853977	488.96	Ratio to surrogate (IS) 11-Deo	0.1		11-Deo
11-Deo-1	0.939	Quality Control	QC07	5000	4.88	5903475	469.41	Ratio to surrogate (IS) 11-Deo	0.1		11-Deo
11-Deo-1	0.945	Quality Control	QC08	5000	4.88	6017916	472.4	Ratio to surrogate (IS) 11-Deo	0.1		11-Deo
11-Deo-1	0.988	Quality Control	QC09	5000	4.89	6559584	493.98	Ratio to surrogate (IS) 11-Deo	0.1		11-Deo
11-Deo-1	1.038	Standard	CAL-01	500	4.85	617328	51.885	Ratio to surrogate (IS) 11-Deo	0.1		11-Deo
11-Deo-1	0.974	Standard	CAL-02	1000	4.85	1150228	97.396	Ratio to surrogate (IS) 11-Deo	0.1		11-Deo
11-Deo-1	0.99	Standard	CAL-03	2500	4.85	2958336	247.44	Ratio to surrogate (IS) 11-Deo	0.1		11-Deo
11-Deo-1	0.996	Standard	CAL-04	10000	4.85	10857022	995.62	Ratio to surrogate (IS) 11-Deo	0.1		11-Deo
11-Deo-1	1.003	Standard	CAL-05	25000	4.85	29106674	2507.1	Ratio to surrogate (IS) 11-Deo	0.1		11-Deo
11-Deo-1	1	Standard	CAL-06	50000	4.86	56072168	5000.6	Ratio to surrogate (IS) 11-Deo	0.1		11-Deo
11-Deo-1	#N/A	Unknown	Sample-Y-A1		4.87	3849738	446.25	Ratio to surrogate (IS) 11-Deo	0.1		11-Deo
11-Deo-1	#N/A	Unknown	Sample-Y-A2		4.87	723548	80.581	Ratio to surrogate (IS) 11-Deo	0.1		11-Deo
11-Deo-1	#N/A	Unknown	Sample-Y-A3		4.87	1396522	152.35	Ratio to surrogate (IS) 11-Deo	0.1		11-Deo
11-Deo-1	#N/A	Unknown	Sample-Y-A4		4.87	2441910	249.79	Ratio to surrogate (IS) 11-Deo	0.1		11-Deo
11-Deo-1	#N/A	Unknown	Sample-Y-A5		4.87	505966	59.601	Ratio to surrogate (IS) 11-Deo	0.1		11-Deo
11-Deo-1	#N/A	Unknown	Sample-Y-A6		4.87	4777073	473.4	Ratio to surrogate (IS) 11-Deo	0.1		11-Deo
11-Deo-1	#N/A	Unknown	Sample-Y-E1		4.87	360684	34.159	Ratio to surrogate (IS) 11-Deo	0.1		11-Deo
11-Deo-1	#N/A	Unknown	Sample-Y-E2		4.87	1470009	152.63	Ratio to surrogate (IS) 11-Deo	0.1		11-Deo
11-Deo-1	#N/A	Unknown	Sample-Y-E3		4.87	1568972	153.7	Ratio to surrogate (IS) 11-Deo	0.1		11-Deo
11-Deo-1	#N/A	Unknown	Sample-Y-E4		4.86	839218	86.638	Ratio to surrogate (IS) 11-Deo	0.1		11-Deo
11-Deo-1	#N/A	Unknown	Sample-Y-E5		4.86	459619	53.844	Ratio to surrogate (IS) 11-Deo	0.1		11-Deo
11-Deo-1	#N/A	Unknown	Sample-Y-E6		4.87	536927	59.744	Ratio to surrogate (IS) 11-Deo	0.1		11-Deo
11-Deo-1	#N/A	Unknown	Sample-Y-P1		4.86	307521	34.862	Ratio to surrogate (IS) 11-Deo	0.1		11-Deo
11-Deo-1	#N/A	Unknown	Sample-Y-P2		4.87	1462907	163.86	Ratio to surrogate (IS) 11-Deo	0.1		11-Deo
11-Deo-1	#N/A	Unknown	Sample-Y-P3		4.88	805373	95.437	Ratio to surrogate (IS) 11-Deo	0.1		11-Deo
11-Deo-1	#N/A	Unknown	Sample-Y-P4		4.88	513059	53.285	Ratio to surrogate (IS) 11-Deo	0.1		11-Deo
11-Deo-1	#N/A	Unknown	Sample-Y-P5		4.89	566906	60.143	Ratio to surrogate (IS) 11-Deo	0.1		11-Deo
11-Deo-1	#N/A	Unknown	Sample-Y-P6		4.87	1512427	156.1	Ratio to surrogate (IS) 11-Deo	0.1		11-Deo
17OH-P-1	#N/A	Blank	blank-r001		#N/A	#N/A	#N/A	Ratio to surrogate (IS) 17OH-P	0.4		17OH-P
17OH-P-1	#N/A	Blank	blank-r002		#N/A	#N/A	#N/A	Ratio to surrogate (IS) 17OH-P	0.4		17OH-P
17OH-P-1	#N/A	Blank	blank-r003		#N/A	#N/A	#N/A	Ratio to surrogate (IS) 17OH-P	0.4		17OH-P
17OH-P-1	1.059	Quality Control	QC-01	2500	6.04	13928652	1059.3	Ratio to surrogate (IS) 17OH-P	0.4		17OH-P
17OH-P-1	1.061	Quality Control	QC-02	2500	6.04	14021319	1060.9	Ratio to surrogate (IS) 17OH-P	0.4		17OH-P
17OH-P-1	1.084	Quality Control	QC-03	2500	6.04	14015744	1083.7	Ratio to surrogate (IS) 17OH-P	0.4		17OH-P
17OH-P-1	1.046	Quality Control	QC-04	2500	6.04	13910884	1045.7	Ratio to surrogate (IS) 17OH-P	0.4		17OH-P
17OH-P-1	1.074	Quality Control	QC-05	2500	6.05	14314954	1074	Ratio to surrogate (IS) 17OH-P	0.4		17OH-P
17OH-P-1	0.982	Quality Control	QC06	2500	6.05	13227843	981.81	Ratio to surrogate (IS) 17OH-P	0.4		17OH-P
17OH-P-1	0.973	Quality Control	QC07	2500	6.05	13940396	973.37	Ratio to surrogate (IS) 17OH-P	0.4		17OH-P
17OH-P-1	0.984	Quality Control	QC08	2500	6.05	14308455	983.96	Ratio to surrogate (IS) 17OH-P	0.4		17OH-P
17OH-P-1	1.004	Quality Control	QC09	2500	6.06	15009682	1004	Ratio to surrogate (IS) 17OH-P	0.4		17OH-P
17OH-P-1	1.001	Standard	CAL-01	50	6.03	276939	20.02	Ratio to surrogate (IS) 17OH-P	0.4		17OH-P
17OH-P-1	1.002	Standard	CAL-02	200	6.05	1160083	80.19	Ratio to surrogate (IS) 17OH-P	0.4		17OH-P
17OH-P-1	0.991	Standard	CAL-03	1000	6.04	5520318	396.39	Ratio to surrogate (IS) 17OH-P	0.4		17OH-P
17OH-P-1	1.018	Standard	CAL-04	5000	6.04	27185794	2036.8	Ratio to surrogate (IS) 17OH-P	0.4		17OH-P
17OH-P-1	0.981	Standard	CAL-05	12500	6.04	72981240	4906.5	Ratio to surrogate (IS) 17OH-P	0.4		17OH-P
17OH-P-1	1.006	Standard	CAL-06	25000	6.04	140081616	10060	Ratio to surrogate (IS) 17OH-P	0.4		17OH-P
17OH-P-1	#N/A	Unknown	Sample-Y-A1		6.05	1599337	110.56	Ratio to surrogate (IS) 17OH-P	0.4		17OH-P
17OH-P-1	#N/A	Unknown	Sample-Y-A2		6.05	200522	15.83	Ratio to surrogate (IS) 17OH-P	0.4		17OH-P
17OH-P-1	#N/A	Unknown	Sample-Y-A3		6.05	283476	21.45	Ratio to surrogate (IS) 17OH-P	0.4		17OH-P
17OH-P-1	#N/A	Unknown	Sample-Y-A4		6.05	1130396	84.82	Ratio to surrogate (IS) 17OH-P	0.4		17OH-P
17OH-P-1	#N/A	Unknown	Sample-Y-A5		6.06	197471	16.52	Ratio to surrogate (IS) 17OH-P	0.4		17OH-P
17OH-P-1	#N/A	Unknown	Sample-Y-A6		6.05	1967548	130.11	Ratio to surrogate (IS) 17OH-P	0.4		17OH-P
17OH-P-1	#N/A	Unknown	Sample-Y-E1		6.05	215292	13.53	Ratio to surrogate (IS) 17OH-P	0.4		17OH-P
17OH-P-1	#N/A	Unknown	Sample-Y-E2		6.05	484601	32.13	Ratio to surrogate (IS) 17OH-P	0.4		17OH-P
17OH-P-1	#N/A	Unknown	Sample-Y-E3		6.05	571588	37.32	Ratio to surrogate (IS) 17OH-P	0.4		17OH-P
17OH-P-1	#N/A	Unknown	Sample-Y-E4		6.05	376250	26.5	Ratio to surrogate (IS) 17OH-P	0.4		17OH-P
17OH-P-1	#N/A	Unknown	Sample-Y-E5		6.03	187786	15.89	Ratio to surrogate (IS) 17OH-P	0.4		17OH-P
17OH-P-1	#N/A	Unknown	Sample-Y-E6		6.04	177737	13.45	Ratio to surrogate (IS) 17OH-P	0.4		17OH-P
17OH-P-1	#N/A	Unknown	Sample-Y-P1		6.05	7992003	523.34	Ratio to surrogate (IS) 17OH-P	0.4		17OH-P
17OH-P-1	#N/A	Unknown	Sample-Y-P2		6.05	1117894	79.67	Ratio to surrogate (IS) 17OH-P	0.4		17OH-P
17OH-P-1	#N/A	Unknown	Sample-Y-P3		6.05	7868956	553.51	Ratio to surrogate (IS) 17OH-P	0.4		17OH-P
17OH-P-1	#N/A	Unknown	Sample-Y-P4		6.05	6052153	397.26	Ratio to surrogate (IS) 17OH-P	0.4		17OH-P
17OH-P-1	#N/A	Unknown	Sample-Y-P5		6.05	4712282	318.47	Ratio to surrogate (IS) 17OH-P	0.4		17OH-P
17OH-P-1	#N/A	Unknown	Sample-Y-P6		6.05	7414801	501.76	Ratio to surrogate (IS) 17OH-P	0.4		17OH-P
17OH-preg-3	#N/A	Blank	blank-r001		#N/A	#N/A	#N/A	Ratio to surrogate (IS) 17OH-preg	0.2		17OH-preg
17OH-preg-3	#N/A	Blank	blank-r002		#N/A	#N/A	#N/A	Ratio to surrogate (IS) 17OH-preg	0.2		17OH-preg
17OH-preg-3	#N/A	Blank	blank-r003		#N/A	#N/A	#N/A	Ratio to surrogate (IS) 17OH-preg	0.2		17OH-preg
17OH-preg-3	1.008	Quality Control	QC-01	5000	6.03	437255	1007.8	Ratio to surrogate (IS) 17OH-preg	0.2		17OH-preg
17OH-preg-3	1.019	Quality Control	QC-02	5000	6.03	437842	1018.9	Ratio to surrogate (IS) 17OH-preg	0.2		17OH-preg
17OH-preg-3	1.094	Quality Control	QC-03	5000	6.03	456274	1093.6	Ratio to surrogate (IS) 17OH-preg	0.2		17OH-preg
17OH-preg-3	1.059	Quality Control	QC-04	5000	6.03	459593	1058.6	Ratio to surrogate (IS) 17OH-preg	0.2		17OH-preg
17OH-preg-3	1.064	Quality Control	QC-05	5000	6.03	464962	1063.8	Ratio to surrogate (IS) 17OH-preg	0.2		17OH-preg
17OH-preg-3	0.985	Quality Control	QC06	5000	6.04	482457	984.65	Ratio to surrogate (IS) 17OH-preg	0.2		17OH-preg
17OH-preg-3	0.969	Quality Control	QC07	5000	6.04	479881	969.02	Ratio to surrogate (IS) 17OH-preg	0.2		17OH-preg
17OH-preg-3	0.961	Quality Control	QC08	5000	6.04	539018	960.98	Ratio to surrogate (IS) 17OH-preg	0.2		17OH-preg
17OH-preg-3	1.028	Quality Control	QC09	5000	6.05	538109	1028	Ratio to surrogate (IS) 17OH-preg	0.2		17OH-preg
17OH-preg-3	1.057	Standard	CAL-01	500	6.02	58327	105.75	Ratio to surrogate (IS) 17OH-preg	0.2		17OH-preg
17OH-preg-3	0.97	Standard	CAL-02	1000	6.02	89382	194.05	Ratio to surrogate (IS) 17OH-preg	0.2		17OH-preg
17OH-preg-3	0.973	Standard	CAL-03	2500	6.03	226328	486.75	Ratio to surrogate (IS) 17OH-preg	0.2		17OH-preg
17OH-preg-3	0.983	Standard	CAL-04	10000	6.03	873701	1966.3	Ratio to surrogate (IS) 17OH-preg	0.2		17OH-preg
17OH-preg-3	1.022	Standard	CAL-05	25000	6.03	2218642	5109	Ratio to surrogate (IS) 17OH-preg	0.2		17OH-preg
17OH-preg-3	0.994	Standard	CAL-06	50000	6.03	4485187	9938.2	Ratio to surrogate (IS) 17OH-preg	0.2		17OH-preg
17OH-preg-3	#N/A	Unknown	Sample-Y-A1		6.03	160493	374.2	Ratio to surrogate (IS) 17OH-preg	0.2		17OH-preg
17OH-preg-3	#N/A	Unknown	Sample-Y-A2		6.04	101313	217.01	Ratio to surrogate (IS) 17OH-preg	0.2		17OH-preg
17OH-preg-3	#N/A	Unknown	Sample-Y-A3		6.02	71361	139.07	Ratio to surrogate (IS) 17OH-preg	0.2		17OH-preg
17OH-preg-3	#N/A	Unknown	Sample-Y-A4		6.05	97485	209.92	Ratio to surrogate (IS) 17OH-preg	0.2		17OH-preg
17OH-preg-3	#N/A	Unknown	Sample-Y-A5		6.05	154608	366.21	Ratio to surrogate (IS) 17OH-preg	0.2		17OH-preg
17OH-preg-3	#N/A	Unknown	Sample-Y-A6		6.04	159561	339.94	Ratio to surrogate (IS) 17OH-preg	0.2		17OH-preg
17OH-preg-3	#N/A	Unknown	Sample-Y-E1		5.95	109445	212.23	Ratio to surrogate (IS) 17OH-preg	0.2		17OH-preg
17OH-preg-3	#N/A	Unknown	Sample-Y-E2		6.05	93922	190.92	Ratio to surrogate (IS) 17OH-preg	0.2		17OH-preg
17OH-preg-3	#N/A	Unknown	Sample-Y-E3		5.99	116362	238.24	Ratio to surrogate (IS) 17OH-preg	0.2		17OH-preg
17OH-preg-3	#N/A	Unknown	Sample-Y-E4		5.97	120129	264.43	Ratio to surrogate (IS) 17OH-preg	0.2		17OH-preg
17OH-preg-3	#N/A	Unknown	Sample-Y-E5		5.97	119940	285.6	Ratio to surrogate (IS) 17OH-preg	0.2		17OH-preg
17OH-preg-3	#N/A	Unknown	Sample-Y-E6		5.97	172046	401.27	Ratio to surrogate (IS) 17OH-preg	0.2		17OH-preg
17OH-preg-3	#N/A	Unknown	Sample-Y-P1		6.03	258493	538.19	Ratio to surrogate (IS) 17OH-preg	0.2		17OH-preg
17OH-preg-3	#N/A	Unknown	Sample-Y-P2		6.03	82231	154.02	Ratio to surrogate (IS) 17OH-preg	0.2		17OH-preg
17OH-preg-3	#N/A	Unknown	Sample-Y-P3		6.03	332903	718.4	Ratio to surrogate (IS) 17OH-preg	0.2		17OH-preg
17OH-preg-3	#N/A	Unknown	Sample-Y-P4		6.03	239158	482.09	Ratio to surrogate (IS) 17OH-preg	0.2		17OH-preg
17OH-preg-3	#N/A	Unknown	Sample-Y-P5		6.04	192705	407.49	Ratio to surrogate (IS) 17OH-preg	0.2		17OH-preg
17OH-preg-3	#N/A	Unknown	Sample-Y-P6		6.03	396153	819.13	Ratio to surrogate (IS) 17OH-preg	0.2		17OH-preg
21-DEO-2	#N/A	Blank	blank-r001		#N/A	#N/A	#N/A	Ratio to surrogate (IS) 21-DEO	0.1		21-DEO
21-DEO-2	#N/A	Blank	blank-r002		#N/A	#N/A	#N/A	Ratio to surrogate (IS) 21-DEO	0.1		21-DEO
21-DEO-2	#N/A	Blank	blank-r003		#N/A	#N/A	#N/A	Ratio to surrogate (IS) 21-DEO	0.1		21-DEO
21-DEO-2	1.064	Quality Control	QC-01	5000	4.45	3265657	532.12	Ratio to surrogate (IS) 21-DEO	0.1		21-DEO
21-DEO-2	1.079	Quality Control	QC-02	5000	4.45	3268799	539.34	Ratio to surrogate (IS) 21-DEO	0.1		21-DEO
21-DEO-2	1.081	Quality Control	QC-03	5000	4.45	3292413	540.64	Ratio to surrogate (IS) 21-DEO	0.1		21-DEO
21-DEO-2	1.051	Quality Control	QC-04	5000	4.45	3275030	525.7	Ratio to surrogate (IS) 21-DEO	0.1		21-DEO
21-DEO-2	1.056	Quality Control	QC-05	5000	4.45	3331342	527.9	Ratio to surrogate (IS) 21-DEO	0.1		21-DEO
21-DEO-2	0.969	Quality Control	QC06	5000	4.46	3262136	484.51	Ratio to surrogate (IS) 21-DEO	0.1		21-DEO
21-DEO-2	0.969	Quality Control	QC07	5000	4.45	3421984	484.75	Ratio to surrogate (IS) 21-DEO	0.1		21-DEO
21-DEO-2	0.971	Quality Control	QC08	5000	4.45	3535585	485.43	Ratio to surrogate (IS) 21-DEO	0.1		21-DEO
21-DEO-2	0.968	Quality Control	QC09	5000	4.46	3642490	484.24	Ratio to surrogate (IS) 21-DEO	0.1		21-DEO
21-DEO-2	1.025	Standard	CAL-01	500	4.44	362920	51.262	Ratio to surrogate (IS) 21-DEO	0.1		21-DEO
21-DEO-2	1.012	Standard	CAL-02	1000	4.44	685618	101.2	Ratio to surrogate (IS) 21-DEO	0.1		21-DEO
21-DEO-2	0.961	Standard	CAL-03	2500	4.45	1621817	240.15	Ratio to surrogate (IS) 21-DEO	0.1		21-DEO
21-DEO-2	1.002	Standard	CAL-04	10000	4.44	5900564	1001.6	Ratio to surrogate (IS) 21-DEO	0.1		21-DEO
21-DEO-2	0.999	Standard	CAL-05	25000	4.45	16700001	2497.2	Ratio to surrogate (IS) 21-DEO	0.1		21-DEO
21-DEO-2	1.002	Standard	CAL-06	50000	4.45	32535524	5008.6	Ratio to surrogate (IS) 21-DEO	0.1		21-DEO
21-DEO-2	#N/A	Unknown	Sample-Y-A1		4.45	86084	14.154	Ratio to surrogate (IS) 21-DEO	0.1		21-DEO
21-DEO-2	#N/A	Unknown	Sample-Y-A2		4.48	13980	-0.053621	Ratio to surrogate (IS) 21-DEO	0.1		21-DEO
21-DEO-2	#N/A	Unknown	Sample-Y-A3		4.46	25349	1.9707	Ratio to surrogate (IS) 21-DEO	0.1		21-DEO
21-DEO-2	#N/A	Unknown	Sample-Y-A4		4.45	55208	6.6361	Ratio to surrogate (IS) 21-DEO	0.1		21-DEO
21-DEO-2	#N/A	Unknown	Sample-Y-A5		4.42	18374	1.0088	Ratio to surrogate (IS) 21-DEO	0.1		21-DEO
21-DEO-2	#N/A	Unknown	Sample-Y-A6		4.45	94298	13.062	Ratio to surrogate (IS) 21-DEO	0.1		21-DEO
21-DEO-2	#N/A	Unknown	Sample-Y-E1		#N/A	#N/A	#N/A	Ratio to surrogate (IS) 21-DEO	0.1		21-DEO
21-DEO-2	#N/A	Unknown	Sample-Y-E2		#N/A	#N/A	#N/A	Ratio to surrogate (IS) 21-DEO	0.1		21-DEO
21-DEO-2	#N/A	Unknown	Sample-Y-E3		#N/A	#N/A	#N/A	Ratio to surrogate (IS) 21-DEO	0.1		21-DEO
21-DEO-2	#N/A	Unknown	Sample-Y-E4		#N/A	#N/A	#N/A	Ratio to surrogate (IS) 21-DEO	0.1		21-DEO
21-DEO-2	#N/A	Unknown	Sample-Y-E5		#N/A	#N/A	#N/A	Ratio to surrogate (IS) 21-DEO	0.1		21-DEO
21-DEO-2	#N/A	Unknown	Sample-Y-E6		#N/A	#N/A	#N/A	Ratio to surrogate (IS) 21-DEO	0.1		21-DEO
21-DEO-2	#N/A	Unknown	Sample-Y-P1		#N/A	#N/A	#N/A	Ratio to surrogate (IS) 21-DEO	0.1		21-DEO
21-DEO-2	#N/A	Unknown	Sample-Y-P2		#N/A	#N/A	#N/A	Ratio to surrogate (IS) 21-DEO	0.1		21-DEO
21-DEO-2	#N/A	Unknown	Sample-Y-P3		#N/A	#N/A	#N/A	Ratio to surrogate (IS) 21-DEO	0.1		21-DEO
21-DEO-2	#N/A	Unknown	Sample-Y-P4		#N/A	#N/A	#N/A	Ratio to surrogate (IS) 21-DEO	0.1		21-DEO
21-DEO-2	#N/A	Unknown	Sample-Y-P5		#N/A	#N/A	#N/A	Ratio to surrogate (IS) 21-DEO	0.1		21-DEO
21-DEO-2	#N/A	Unknown	Sample-Y-P6		#N/A	#N/A	#N/A	Ratio to surrogate (IS) 21-DEO	0.1		21-DEO
Aldo-1	#N/A	Blank	blank-r001		#N/A	#N/A	#N/A	Ratio to surrogate (IS) Aldo	0.12		Aldo
Aldo-1	#N/A	Blank	blank-r002		#N/A	#N/A	#N/A	Ratio to surrogate (IS) Aldo	0.12		Aldo
Aldo-1	#N/A	Blank	blank-r003		#N/A	#N/A	#N/A	Ratio to surrogate (IS) Aldo	0.12		Aldo
Aldo-1	1.149	Quality Control	QC-01	5000	2.92	180499	689.29	Ratio to surrogate (IS) Aldo	0.12		Aldo
Aldo-1	1.107	Quality Control	QC-02	5000	2.92	165815	664.05	Ratio to surrogate (IS) Aldo	0.12		Aldo
Aldo-1	0.972	Quality Control	QC-03	5000	2.92	164323	583.44	Ratio to surrogate (IS) Aldo	0.12		Aldo
Aldo-1	1.083	Quality Control	QC-04	5000	2.93	165660	649.74	Ratio to surrogate (IS) Aldo	0.12		Aldo
Aldo-1	1.165	Quality Control	QC-05	5000	2.94	172392	698.9	Ratio to surrogate (IS) Aldo	0.12		Aldo
Aldo-1	1	Quality Control	QC06	5000	2.92	168617	600.07	Ratio to surrogate (IS) Aldo	0.12		Aldo
Aldo-1	1.04	Quality Control	QC07	5000	2.94	196226	623.78	Ratio to surrogate (IS) Aldo	0.12		Aldo
Aldo-1	1.037	Quality Control	QC08	5000	2.93	206345	622	Ratio to surrogate (IS) Aldo	0.12		Aldo
Aldo-1	0.967	Quality Control	QC09	5000	2.94	200553	580.26	Ratio to surrogate (IS) Aldo	0.12		Aldo
Aldo-1	0.945	Standard	CAL-01	500	2.9	17311	56.68	Ratio to surrogate (IS) Aldo	0.12		Aldo
Aldo-1	1.14	Standard	CAL-02	1000	2.93	37409	136.77	Ratio to surrogate (IS) Aldo	0.12		Aldo
Aldo-1	0.923	Standard	CAL-03	2500	2.92	79404	276.96	Ratio to surrogate (IS) Aldo	0.12		Aldo
Aldo-1	0.986	Standard	CAL-04	10000	2.92	274911	1183.2	Ratio to surrogate (IS) Aldo	0.12		Aldo
Aldo-1	1.004	Standard	CAL-05	25000	2.92	839374	3011.7	Ratio to surrogate (IS) Aldo	0.12		Aldo
Aldo-1	1.002	Standard	CAL-06	50000	2.92	1589315	6014.6	Ratio to surrogate (IS) Aldo	0.12		Aldo
Aldo-1	#N/A	Unknown	Sample-Y-A1		2.92	72158	245.88	Ratio to surrogate (IS) Aldo	0.12		Aldo
Aldo-1	#N/A	Unknown	Sample-Y-A2		2.92	96657	335.19	Ratio to surrogate (IS) Aldo	0.12		Aldo
Aldo-1	#N/A	Unknown	Sample-Y-A3		2.95	28677	92.431	Ratio to surrogate (IS) Aldo	0.12		Aldo
Aldo-1	#N/A	Unknown	Sample-Y-A4		2.91	46224	135.51	Ratio to surrogate (IS) Aldo	0.12		Aldo
Aldo-1	#N/A	Unknown	Sample-Y-A5		2.93	44420	151.95	Ratio to surrogate (IS) Aldo	0.12		Aldo
Aldo-1	#N/A	Unknown	Sample-Y-A6		2.94	69362	203.8	Ratio to surrogate (IS) Aldo	0.12		Aldo
Aldo-1	#N/A	Unknown	Sample-Y-E1		2.93	8672	23.899	Ratio to surrogate (IS) Aldo	0.12		Aldo
Aldo-1	#N/A	Unknown	Sample-Y-E2		2.94	11246	32.432	Ratio to surrogate (IS) Aldo	0.12		Aldo
Aldo-1	#N/A	Unknown	Sample-Y-E3		2.93	21708	65.252	Ratio to surrogate (IS) Aldo	0.12		Aldo
Aldo-1	#N/A	Unknown	Sample-Y-E4		2.91	18440	53.456	Ratio to surrogate (IS) Aldo	0.12		Aldo
Aldo-1	#N/A	Unknown	Sample-Y-E5		2.91	8337	25.495	Ratio to surrogate (IS) Aldo	0.12		Aldo
Aldo-1	#N/A	Unknown	Sample-Y-E6		2.98	5549	17.391	Ratio to surrogate (IS) Aldo	0.12		Aldo
Aldo-1	#N/A	Unknown	Sample-Y-P1		2.93	96240	302.49	Ratio to surrogate (IS) Aldo	0.12		Aldo
Aldo-1	#N/A	Unknown	Sample-Y-P2		2.95	57475	171.18	Ratio to surrogate (IS) Aldo	0.12		Aldo
Aldo-1	#N/A	Unknown	Sample-Y-P3		2.93	141113	500.31	Ratio to surrogate (IS) Aldo	0.12		Aldo
Aldo-1	#N/A	Unknown	Sample-Y-P4		2.92	30880	79.177	Ratio to surrogate (IS) Aldo	0.12		Aldo
Aldo-1	#N/A	Unknown	Sample-Y-P5		2.93	40093	117.82	Ratio to surrogate (IS) Aldo	0.12		Aldo
Aldo-1	#N/A	Unknown	Sample-Y-P6		2.93	177522	539.7	Ratio to surrogate (IS) Aldo	0.12		Aldo
androstendione(A4)-1	#N/A	Blank	blank-r001		#N/A	#N/A	#N/A	Ratio to surrogate (IS) A4	1		androstendione(A4)
androstendione(A4)-1	#N/A	Blank	blank-r002		#N/A	#N/A	#N/A	Ratio to surrogate (IS) A4	1		androstendione(A4)
androstendione(A4)-1	#N/A	Blank	blank-r003		#N/A	#N/A	#N/A	Ratio to surrogate (IS) A4	1		androstendione(A4)
androstendione(A4)-1	1.09	Quality Control	QC-01	1000	5.36	40861720	1090.1	Ratio to surrogate (IS) A4	1		androstendione(A4)
androstendione(A4)-1	1.087	Quality Control	QC-02	1000	5.37	40257032	1087.4	Ratio to surrogate (IS) A4	1		androstendione(A4)
androstendione(A4)-1	1.135	Quality Control	QC-03	1000	5.37	40578684	1134.6	Ratio to surrogate (IS) A4	1		androstendione(A4)
androstendione(A4)-1	1.062	Quality Control	QC-04	1000	5.37	40616592	1061.8	Ratio to surrogate (IS) A4	1		androstendione(A4)
androstendione(A4)-1	1.083	Quality Control	QC-05	1000	5.37	41270036	1082.5	Ratio to surrogate (IS) A4	1		androstendione(A4)
androstendione(A4)-1	1.014	Quality Control	QC06	1000	5.37	40381160	1014	Ratio to surrogate (IS) A4	1		androstendione(A4)
androstendione(A4)-1	1.011	Quality Control	QC07	1000	5.37	41285740	1011.1	Ratio to surrogate (IS) A4	1		androstendione(A4)
androstendione(A4)-1	0.969	Quality Control	QC08	1000	5.38	41617172	968.85	Ratio to surrogate (IS) A4	1		androstendione(A4)
androstendione(A4)-1	0.998	Quality Control	QC09	1000	5.38	43489920	998.21	Ratio to surrogate (IS) A4	1		androstendione(A4)
androstendione(A4)-1	0.971	Standard	CAL-01	40	5.36	1649489	38.85	Ratio to surrogate (IS) A4	1		androstendione(A4)
androstendione(A4)-1	0.988	Standard	CAL-02	100	5.36	4106501	98.8	Ratio to surrogate (IS) A4	1		androstendione(A4)
androstendione(A4)-1	1.001	Standard	CAL-03	400	5.36	16424858	400.21	Ratio to surrogate (IS) A4	1		androstendione(A4)
androstendione(A4)-1	1.033	Standard	CAL-04	2000	5.36	80206816	2066	Ratio to surrogate (IS) A4	1		androstendione(A4)
androstendione(A4)-1	1.027	Standard	CAL-05	5000	5.36	211094912	5135.5	Ratio to surrogate (IS) A4	1		androstendione(A4)
androstendione(A4)-1	0.98	Standard	CAL-06	10000	5.36	409550720	9800.7	Ratio to surrogate (IS) A4	1		androstendione(A4)
androstendione(A4)-1	#N/A	Unknown	Sample-Y-A1		5.37	641467	19.92	Ratio to surrogate (IS) A4	1		androstendione(A4)
androstendione(A4)-1	#N/A	Unknown	Sample-Y-A2		5.37	819714	24.05	Ratio to surrogate (IS) A4	1		androstendione(A4)
androstendione(A4)-1	#N/A	Unknown	Sample-Y-A3		5.37	651808	18.18	Ratio to surrogate (IS) A4	1		androstendione(A4)
androstendione(A4)-1	#N/A	Unknown	Sample-Y-A4		5.37	528349	17.25	Ratio to surrogate (IS) A4	1		androstendione(A4)
androstendione(A4)-1	#N/A	Unknown	Sample-Y-A5		5.37	544107	16.32	Ratio to surrogate (IS) A4	1		androstendione(A4)
androstendione(A4)-1	#N/A	Unknown	Sample-Y-A6		5.38	982062	27.16	Ratio to surrogate (IS) A4	1		androstendione(A4)
androstendione(A4)-1	#N/A	Unknown	Sample-Y-E1		5.36	449299	10.92	Ratio to surrogate (IS) A4	1		androstendione(A4)
androstendione(A4)-1	#N/A	Unknown	Sample-Y-E2		5.37	750169	20.03	Ratio to surrogate (IS) A4	1		androstendione(A4)
androstendione(A4)-1	#N/A	Unknown	Sample-Y-E3		5.37	573984	14.31	Ratio to surrogate (IS) A4	1		androstendione(A4)
androstendione(A4)-1	#N/A	Unknown	Sample-Y-E4		5.37	847807	22.73	Ratio to surrogate (IS) A4	1		androstendione(A4)
androstendione(A4)-1	#N/A	Unknown	Sample-Y-E5		5.37	259571	7.18	Ratio to surrogate (IS) A4	1		androstendione(A4)
androstendione(A4)-1	#N/A	Unknown	Sample-Y-E6		5.38	440392	12.61	Ratio to surrogate (IS) A4	1		androstendione(A4)
androstendione(A4)-1	#N/A	Unknown	Sample-Y-P1		5.37	12742574	391.88	Ratio to surrogate (IS) A4	1		androstendione(A4)
androstendione(A4)-1	#N/A	Unknown	Sample-Y-P2		5.37	1694472	48.66	Ratio to surrogate (IS) A4	1		androstendione(A4)
androstendione(A4)-1	#N/A	Unknown	Sample-Y-P3		5.37	22863816	676.38	Ratio to surrogate (IS) A4	1		androstendione(A4)
androstendione(A4)-1	#N/A	Unknown	Sample-Y-P4		5.37	12786755	359.56	Ratio to surrogate (IS) A4	1		androstendione(A4)
androstendione(A4)-1	#N/A	Unknown	Sample-Y-P5		5.37	18067138	500.51	Ratio to surrogate (IS) A4	1		androstendione(A4)
androstendione(A4)-1	#N/A	Unknown	Sample-Y-P6		5.37	21641558	596.64	Ratio to surrogate (IS) A4	1		androstendione(A4)
CORT-1	#N/A	Blank	blank-r001		#N/A	#N/A	#N/A	Ratio to surrogate (IS) CORT	1		CORT
CORT-1	#N/A	Blank	blank-r002		#N/A	#N/A	#N/A	Ratio to surrogate (IS) CORT	1		CORT
CORT-1	#N/A	Blank	blank-r003		#N/A	#N/A	#N/A	Ratio to surrogate (IS) CORT	1		CORT
CORT-1	1.104	Quality Control	QC-01	2500	4.67	12580614	2759.1	Ratio to surrogate (IS) CORT	1		CORT
CORT-1	1.141	Quality Control	QC-02	2500	4.67	12420892	2852.5	Ratio to surrogate (IS) CORT	1		CORT
CORT-1	1.099	Quality Control	QC-03	2500	4.67	12463435	2746.4	Ratio to surrogate (IS) CORT	1		CORT
CORT-1	1.09	Quality Control	QC-04	2500	4.67	12615855	2724.6	Ratio to surrogate (IS) CORT	1		CORT
CORT-1	1.098	Quality Control	QC-05	2500	4.68	12766363	2744.8	Ratio to surrogate (IS) CORT	1		CORT
CORT-1	0.993	Quality Control	QC06	2500	4.68	12481047	2483.6	Ratio to surrogate (IS) CORT	1		CORT
CORT-1	0.987	Quality Control	QC07	2500	4.69	12942682	2467.6	Ratio to surrogate (IS) CORT	1		CORT
CORT-1	1.032	Quality Control	QC08	2500	4.69	13603617	2581.1	Ratio to surrogate (IS) CORT	1		CORT
CORT-1	1.035	Quality Control	QC09	2500	4.69	13761836	2587.2	Ratio to surrogate (IS) CORT	1		CORT
CORT-1	0.929	Standard	CAL-01	50	4.66	258977	46.46	Ratio to surrogate (IS) CORT	1		CORT
CORT-1	1.016	Standard	CAL-02	200	4.66	1043906	203.14	Ratio to surrogate (IS) CORT	1		CORT
CORT-1	1.025	Standard	CAL-03	1000	4.66	5067455	1024.7	Ratio to surrogate (IS) CORT	1		CORT
CORT-1	1.045	Standard	CAL-04	5000	4.66	22439350	5223.7	Ratio to surrogate (IS) CORT	1		CORT
CORT-1	0.991	Standard	CAL-05	12500	4.67	60226448	12392	Ratio to surrogate (IS) CORT	1		CORT
CORT-1	0.994	Standard	CAL-06	25000	4.67	109958552	24860	Ratio to surrogate (IS) CORT	1		CORT
CORT-1	#N/A	Unknown	Sample-Y-A1		4.68	5132910	1535.5	Ratio to surrogate (IS) CORT	1		CORT
CORT-1	#N/A	Unknown	Sample-Y-A2		4.68	1464000	415.55	Ratio to surrogate (IS) CORT	1		CORT
CORT-1	#N/A	Unknown	Sample-Y-A3		4.68	1506689	436.58	Ratio to surrogate (IS) CORT	1		CORT
CORT-1	#N/A	Unknown	Sample-Y-A4		4.68	1917104	509.36	Ratio to surrogate (IS) CORT	1		CORT
CORT-1	#N/A	Unknown	Sample-Y-A5		4.69	476471	146.83	Ratio to surrogate (IS) CORT	1		CORT
CORT-1	#N/A	Unknown	Sample-Y-A6		4.69	3749069	977.82	Ratio to surrogate (IS) CORT	1		CORT
CORT-1	#N/A	Unknown	Sample-Y-E1		4.67	631423	156.51	Ratio to surrogate (IS) CORT	1		CORT
CORT-1	#N/A	Unknown	Sample-Y-E2		4.68	965325	281.77	Ratio to surrogate (IS) CORT	1		CORT
CORT-1	#N/A	Unknown	Sample-Y-E3		4.67	1472565	401.97	Ratio to surrogate (IS) CORT	1		CORT
CORT-1	#N/A	Unknown	Sample-Y-E4		4.67	832421	223.88	Ratio to surrogate (IS) CORT	1		CORT
CORT-1	#N/A	Unknown	Sample-Y-E5		4.67	376207	112.1	Ratio to surrogate (IS) CORT	1		CORT
CORT-1	#N/A	Unknown	Sample-Y-E6		4.69	455104	134.66	Ratio to surrogate (IS) CORT	1		CORT
CORT-1	#N/A	Unknown	Sample-Y-P1		4.67	1414005	418.23	Ratio to surrogate (IS) CORT	1		CORT
CORT-1	#N/A	Unknown	Sample-Y-P2		4.68	3622275	1033.3	Ratio to surrogate (IS) CORT	1		CORT
CORT-1	#N/A	Unknown	Sample-Y-P3		4.69	2213171	699.88	Ratio to surrogate (IS) CORT	1		CORT
CORT-1	#N/A	Unknown	Sample-Y-P4		4.67	1033145	286.02	Ratio to surrogate (IS) CORT	1		CORT
CORT-1	#N/A	Unknown	Sample-Y-P5		4.69	1218397	350.38	Ratio to surrogate (IS) CORT	1		CORT
CORT-1	#N/A	Unknown	Sample-Y-P6		4.68	2441297	701.2	Ratio to surrogate (IS) CORT	1		CORT
Cortisol(F)-2	#N/A	Blank	blank-r001		#N/A	#N/A	#N/A	Ratio to surrogate (IS) Cortisol	30		Cortisol(F)
Cortisol(F)-2	#N/A	Blank	blank-r002		#N/A	#N/A	#N/A	Ratio to surrogate (IS) Cortisol	30		Cortisol(F)
Cortisol(F)-2	#N/A	Blank	blank-r003		#N/A	#N/A	#N/A	Ratio to surrogate (IS) Cortisol	30		Cortisol(F)
Cortisol(F)-2	1.146	Quality Control	QC-01	1000	3.77	153334784	34378	Ratio to surrogate (IS) Cortisol	30		Cortisol(F)
Cortisol(F)-2	1.138	Quality Control	QC-02	1000	3.78	154606496	34137	Ratio to surrogate (IS) Cortisol	30		Cortisol(F)
Cortisol(F)-2	1.132	Quality Control	QC-03	1000	3.78	151072544	33951	Ratio to surrogate (IS) Cortisol	30		Cortisol(F)
Cortisol(F)-2	1.148	Quality Control	QC-04	1000	3.78	152572368	34435	Ratio to surrogate (IS) Cortisol	30		Cortisol(F)
Cortisol(F)-2	1.127	Quality Control	QC-05	1000	3.78	155350416	33824	Ratio to surrogate (IS) Cortisol	30		Cortisol(F)
Cortisol(F)-2	1.02	Quality Control	QC06	1000	3.79	153060064	30585	Ratio to surrogate (IS) Cortisol	30		Cortisol(F)
Cortisol(F)-2	1.03	Quality Control	QC07	1000	3.79	157878928	30888	Ratio to surrogate (IS) Cortisol	30		Cortisol(F)
Cortisol(F)-2	1.035	Quality Control	QC08	1000	3.79	164363808	31051	Ratio to surrogate (IS) Cortisol	30		Cortisol(F)
Cortisol(F)-2	1.036	Quality Control	QC09	1000	3.79	169705488	31066	Ratio to surrogate (IS) Cortisol	30		Cortisol(F)
Cortisol(F)-2	0.93	Standard	CAL-01	40	3.77	7231847	1115.6	Ratio to surrogate (IS) Cortisol	30		Cortisol(F)
Cortisol(F)-2	1.019	Standard	CAL-02	100	3.77	18495586	3057.7	Ratio to surrogate (IS) Cortisol	30		Cortisol(F)
Cortisol(F)-2	1.03	Standard	CAL-03	400	3.77	67301264	12364	Ratio to surrogate (IS) Cortisol	30		Cortisol(F)
Cortisol(F)-2	1.027	Standard	CAL-04	2000	3.77	237985744	61646	Ratio to surrogate (IS) Cortisol	30		Cortisol(F)
Cortisol(F)-2	1	Standard	CAL-05	5000	3.77	586943808	150000	Ratio to surrogate (IS) Cortisol	30		Cortisol(F)
Cortisol(F)-2	0.993	Standard	CAL-06	10000	3.76	951381376	298010	Ratio to surrogate (IS) Cortisol	30		Cortisol(F)
Cortisol(F)-2	#N/A	Unknown	Sample-Y-A1		3.79	114878776	33003	Ratio to surrogate (IS) Cortisol	30		Cortisol(F)
Cortisol(F)-2	#N/A	Unknown	Sample-Y-A2		3.78	31503464	8179.8	Ratio to surrogate (IS) Cortisol	30		Cortisol(F)
Cortisol(F)-2	#N/A	Unknown	Sample-Y-A3		3.79	31390582	7929.6	Ratio to surrogate (IS) Cortisol	30		Cortisol(F)
Cortisol(F)-2	#N/A	Unknown	Sample-Y-A4		3.79	55343864	13319	Ratio to surrogate (IS) Cortisol	30		Cortisol(F)
Cortisol(F)-2	#N/A	Unknown	Sample-Y-A5		3.79	11589899	2955.8	Ratio to surrogate (IS) Cortisol	30		Cortisol(F)
Cortisol(F)-2	#N/A	Unknown	Sample-Y-A6		3.79	65726768	15893	Ratio to surrogate (IS) Cortisol	30		Cortisol(F)
Cortisol(F)-2	#N/A	Unknown	Sample-Y-E1		3.79	25156586	5594.3	Ratio to surrogate (IS) Cortisol	30		Cortisol(F)
Cortisol(F)-2	#N/A	Unknown	Sample-Y-E2		3.79	51245872	12571	Ratio to surrogate (IS) Cortisol	30		Cortisol(F)
Cortisol(F)-2	#N/A	Unknown	Sample-Y-E3		3.79	38326044	9327	Ratio to surrogate (IS) Cortisol	30		Cortisol(F)
Cortisol(F)-2	#N/A	Unknown	Sample-Y-E4		3.78	29248178	7291.9	Ratio to surrogate (IS) Cortisol	30		Cortisol(F)
Cortisol(F)-2	#N/A	Unknown	Sample-Y-E5		3.78	24244468	6410.2	Ratio to surrogate (IS) Cortisol	30		Cortisol(F)
Cortisol(F)-2	#N/A	Unknown	Sample-Y-E6		3.79	19566522	5201.4	Ratio to surrogate (IS) Cortisol	30		Cortisol(F)
Cortisol(F)-2	#N/A	Unknown	Sample-Y-P1		3.79	22148526	6059.5	Ratio to surrogate (IS) Cortisol	30		Cortisol(F)
Cortisol(F)-2	#N/A	Unknown	Sample-Y-P2		3.79	36583236	9679.8	Ratio to surrogate (IS) Cortisol	30		Cortisol(F)
Cortisol(F)-2	#N/A	Unknown	Sample-Y-P3		3.79	17912932	5371.3	Ratio to surrogate (IS) Cortisol	30		Cortisol(F)
Cortisol(F)-2	#N/A	Unknown	Sample-Y-P4		3.79	24931074	6007.4	Ratio to surrogate (IS) Cortisol	30		Cortisol(F)
Cortisol(F)-2	#N/A	Unknown	Sample-Y-P5		3.79	16007903	3977.7	Ratio to surrogate (IS) Cortisol	30		Cortisol(F)
Cortisol(F)-2	#N/A	Unknown	Sample-Y-P6		3.79	33717296	8322.5	Ratio to surrogate (IS) Cortisol	30		Cortisol(F)
Cortisone-1	#N/A	Blank	blank-r001		#N/A	#N/A	#N/A	Ratio to surrogate (IS) Cortisone	1		Cortisone
Cortisone-1	#N/A	Blank	blank-r002		#N/A	#N/A	#N/A	Ratio to surrogate (IS) Cortisone	1		Cortisone
Cortisone-1	#N/A	Blank	blank-r003		#N/A	#N/A	#N/A	Ratio to surrogate (IS) Cortisone	1		Cortisone
Cortisone-1	1.099	Quality Control	QC-01	5000	3.37	4986895	5492.8	Ratio to surrogate (IS) Cortisone	1		Cortisone
Cortisone-1	1.098	Quality Control	QC-02	5000	3.38	5095491	5491.7	Ratio to surrogate (IS) Cortisone	1		Cortisone
Cortisone-1	1.102	Quality Control	QC-03	5000	3.38	4947538	5509.7	Ratio to surrogate (IS) Cortisone	1		Cortisone
Cortisone-1	1.101	Quality Control	QC-04	5000	3.39	5011987	5505.7	Ratio to surrogate (IS) Cortisone	1		Cortisone
Cortisone-1	1.067	Quality Control	QC-05	5000	3.38	4982927	5336.3	Ratio to surrogate (IS) Cortisone	1		Cortisone
Cortisone-1	0.965	Quality Control	QC06	5000	3.39	4900309	4827.4	Ratio to surrogate (IS) Cortisone	1		Cortisone
Cortisone-1	1.005	Quality Control	QC07	5000	3.39	5212624	5026.6	Ratio to surrogate (IS) Cortisone	1		Cortisone
Cortisone-1	1.016	Quality Control	QC08	5000	3.39	5312580	5078.4	Ratio to surrogate (IS) Cortisone	1		Cortisone
Cortisone-1	1.016	Quality Control	QC09	5000	3.4	5644482	5080.6	Ratio to surrogate (IS) Cortisone	1		Cortisone
Cortisone-1	0.96	Standard	CAL-01	500	3.37	548694	480.13	Ratio to surrogate (IS) Cortisone	1		Cortisone
Cortisone-1	1.002	Standard	CAL-02	1000	3.37	1086977	1002.2	Ratio to surrogate (IS) Cortisone	1		Cortisone
Cortisone-1	1.016	Standard	CAL-03	2500	3.38	2593953	2540.6	Ratio to surrogate (IS) Cortisone	1		Cortisone
Cortisone-1	1.023	Standard	CAL-04	10000	3.37	8237949	10226	Ratio to surrogate (IS) Cortisone	1		Cortisone
Cortisone-1	1.007	Standard	CAL-05	25000	3.37	21819946	25182	Ratio to surrogate (IS) Cortisone	1		Cortisone
Cortisone-1	0.991	Standard	CAL-06	50000	3.37	39574332	49569	Ratio to surrogate (IS) Cortisone	1		Cortisone
Cortisone-1	#N/A	Unknown	Sample-Y-A1		3.39	3204402	4317.1	Ratio to surrogate (IS) Cortisone	1		Cortisone
Cortisone-1	#N/A	Unknown	Sample-Y-A2		3.39	2477530	3213.5	Ratio to surrogate (IS) Cortisone	1		Cortisone
Cortisone-1	#N/A	Unknown	Sample-Y-A3		3.39	2022495	2452.2	Ratio to surrogate (IS) Cortisone	1		Cortisone
Cortisone-1	#N/A	Unknown	Sample-Y-A4		3.39	2105968	2407.1	Ratio to surrogate (IS) Cortisone	1		Cortisone
Cortisone-1	#N/A	Unknown	Sample-Y-A5		3.39	1820882	2406.2	Ratio to surrogate (IS) Cortisone	1		Cortisone
Cortisone-1	#N/A	Unknown	Sample-Y-A6		3.38	1975590	2197.8	Ratio to surrogate (IS) Cortisone	1		Cortisone
Cortisone-1	#N/A	Unknown	Sample-Y-E1		3.38	974857	1071.4	Ratio to surrogate (IS) Cortisone	1		Cortisone
Cortisone-1	#N/A	Unknown	Sample-Y-E2		3.39	2015694	2305.7	Ratio to surrogate (IS) Cortisone	1		Cortisone
Cortisone-1	#N/A	Unknown	Sample-Y-E3		3.39	1713599	2060.3	Ratio to surrogate (IS) Cortisone	1		Cortisone
Cortisone-1	#N/A	Unknown	Sample-Y-E4		3.39	1658332	2035	Ratio to surrogate (IS) Cortisone	1		Cortisone
Cortisone-1	#N/A	Unknown	Sample-Y-E5		3.39	1810987	2396.6	Ratio to surrogate (IS) Cortisone	1		Cortisone
Cortisone-1	#N/A	Unknown	Sample-Y-E6		3.38	2458367	3317.5	Ratio to surrogate (IS) Cortisone	1		Cortisone
Cortisone-1	#N/A	Unknown	Sample-Y-P1		3.39	1285471	1657.9	Ratio to surrogate (IS) Cortisone	1		Cortisone
Cortisone-1	#N/A	Unknown	Sample-Y-P2		3.39	1072026	1305.9	Ratio to surrogate (IS) Cortisone	1		Cortisone
Cortisone-1	#N/A	Unknown	Sample-Y-P3		3.4	1330282	1845.3	Ratio to surrogate (IS) Cortisone	1		Cortisone
Cortisone-1	#N/A	Unknown	Sample-Y-P4		3.39	1529886	1710.5	Ratio to surrogate (IS) Cortisone	1		Cortisone
Cortisone-1	#N/A	Unknown	Sample-Y-P5		3.39	661896	750.35	Ratio to surrogate (IS) Cortisone	1		Cortisone
Cortisone-1	#N/A	Unknown	Sample-Y-P6		3.39	1183445	1336.8	Ratio to surrogate (IS) Cortisone	1		Cortisone
DHEA-1	#N/A	Blank	blank-r001		#N/A	#N/A	#N/A	Ratio to surrogate (IS) DHEA	1		DHEA
DHEA-1	#N/A	Blank	blank-r002		#N/A	#N/A	#N/A	Ratio to surrogate (IS) DHEA	1		DHEA
DHEA-1	#N/A	Blank	blank-r003		#N/A	#N/A	#N/A	Ratio to surrogate (IS) DHEA	1		DHEA
DHEA-1	1.144	Quality Control	QC-01	5000	5.92	1730153	5721	Ratio to surrogate (IS) DHEA	1		DHEA
DHEA-1	1.206	Quality Control	QC-02	5000	5.92	1771838	6029.6	Ratio to surrogate (IS) DHEA	1		DHEA
DHEA-1	1.167	Quality Control	QC-03	5000	5.92	1726732	5834	Ratio to surrogate (IS) DHEA	1		DHEA
DHEA-1	1.174	Quality Control	QC-04	5000	5.92	1747307	5869.9	Ratio to surrogate (IS) DHEA	1		DHEA
DHEA-1	1.117	Quality Control	QC-05	5000	5.92	1721386	5582.9	Ratio to surrogate (IS) DHEA	1		DHEA
DHEA-1	1.043	Quality Control	QC06	5000	5.92	1632781	5213	Ratio to surrogate (IS) DHEA	1		DHEA
DHEA-1	1.016	Quality Control	QC07	5000	5.93	1704573	5078.7	Ratio to surrogate (IS) DHEA	1		DHEA
DHEA-1	0.975	Quality Control	QC08	5000	5.93	1635340	4875.3	Ratio to surrogate (IS) DHEA	1		DHEA
DHEA-1	1.02	Quality Control	QC09	5000	5.94	1807626	5097.8	Ratio to surrogate (IS) DHEA	1		DHEA
DHEA-1	1.069	Standard	CAL-01	500	5.9	123672	534.59	Ratio to surrogate (IS) DHEA	1		DHEA
DHEA-1	0.977	Standard	CAL-02	1000	5.91	267092	976.86	Ratio to surrogate (IS) DHEA	1		DHEA
DHEA-1	0.978	Standard	CAL-03	2500	5.91	783741	2444.4	Ratio to surrogate (IS) DHEA	1		DHEA
DHEA-1	0.971	Standard	CAL-04	10000	5.91	3157564	9712.2	Ratio to surrogate (IS) DHEA	1		DHEA
DHEA-1	0.997	Standard	CAL-05	25000	5.91	8671401	24916	Ratio to surrogate (IS) DHEA	1		DHEA
DHEA-1	1.008	Standard	CAL-06	50000	5.91	16564164	50416	Ratio to surrogate (IS) DHEA	1		DHEA
DHEA-1	#N/A	Unknown	Sample-Y-A1		5.9	33008	296.67	Ratio to surrogate (IS) DHEA	1		DHEA
DHEA-1	#N/A	Unknown	Sample-Y-A2		5.91	43191	337.71	Ratio to surrogate (IS) DHEA	1		DHEA
DHEA-1	#N/A	Unknown	Sample-Y-A3		5.86	58950	387.69	Ratio to surrogate (IS) DHEA	1		DHEA
DHEA-1	#N/A	Unknown	Sample-Y-A4		5.93	61448	419.34	Ratio to surrogate (IS) DHEA	1		DHEA
DHEA-1	#N/A	Unknown	Sample-Y-A5		5.9	48765	355.08	Ratio to surrogate (IS) DHEA	1		DHEA
DHEA-1	#N/A	Unknown	Sample-Y-A6		5.88	58080	387.53	Ratio to surrogate (IS) DHEA	1		DHEA
DHEA-1	#N/A	Unknown	Sample-Y-E1		5.88	43067	302.94	Ratio to surrogate (IS) DHEA	1		DHEA
DHEA-1	#N/A	Unknown	Sample-Y-E2		5.9	85548	507.06	Ratio to surrogate (IS) DHEA	1		DHEA
DHEA-1	#N/A	Unknown	Sample-Y-E3		5.9	80821	467.03	Ratio to surrogate (IS) DHEA	1		DHEA
DHEA-1	#N/A	Unknown	Sample-Y-E4		5.9	71767	438.25	Ratio to surrogate (IS) DHEA	1		DHEA
DHEA-1	#N/A	Unknown	Sample-Y-E5		5.86	118439	697.59	Ratio to surrogate (IS) DHEA	1		DHEA
DHEA-1	#N/A	Unknown	Sample-Y-E6		5.84	57968	401.61	Ratio to surrogate (IS) DHEA	1		DHEA
DHEA-1	#N/A	Unknown	Sample-Y-P1		5.93	137531	790.1	Ratio to surrogate (IS) DHEA	1		DHEA
DHEA-1	#N/A	Unknown	Sample-Y-P2		5.91	124412	667.29	Ratio to surrogate (IS) DHEA	1		DHEA
DHEA-1	#N/A	Unknown	Sample-Y-P3		5.92	251083	1223.7	Ratio to surrogate (IS) DHEA	1		DHEA
DHEA-1	#N/A	Unknown	Sample-Y-P4		5.93	279084	1302.9	Ratio to surrogate (IS) DHEA	1		DHEA
DHEA-1	#N/A	Unknown	Sample-Y-P5		5.93	202354	988.65	Ratio to surrogate (IS) DHEA	1		DHEA
DHEA-1	#N/A	Unknown	Sample-Y-P6		5.91	135913	674.17	Ratio to surrogate (IS) DHEA	1		DHEA
DHEAS-2	#N/A	Blank	blank-r001		#N/A	#N/A	#N/A	Ratio to surrogate (IS) DHEAS	125		DHEAS
DHEAS-2	#N/A	Blank	blank-r002		#N/A	#N/A	#N/A	Ratio to surrogate (IS) DHEAS	125		DHEAS
DHEAS-2	#N/A	Blank	blank-r003		#N/A	#N/A	#N/A	Ratio to surrogate (IS) DHEAS	125		DHEAS
DHEAS-2	1.035	Quality Control	QC-01	1000	3.51	4190999	129350	Ratio to surrogate (IS) DHEAS	125		DHEAS
DHEAS-2	1.071	Quality Control	QC-02	1000	3.51	4334952	133900	Ratio to surrogate (IS) DHEAS	125		DHEAS
DHEAS-2	1.054	Quality Control	QC-03	1000	3.51	4381994	131800	Ratio to surrogate (IS) DHEAS	125		DHEAS
DHEAS-2	0.998	Quality Control	QC-04	1000	3.51	4294130	124740	Ratio to surrogate (IS) DHEAS	125		DHEAS
DHEAS-2	1.037	Quality Control	QC-05	1000	3.51	4421565	129610	Ratio to surrogate (IS) DHEAS	125		DHEAS
DHEAS-2	0.923	Quality Control	QC06	1000	3.51	4839029	115330	Ratio to surrogate (IS) DHEAS	125		DHEAS
DHEAS-2	0.948	Quality Control	QC07	1000	3.51	4982443	118490	Ratio to surrogate (IS) DHEAS	125		DHEAS
DHEAS-2	0.972	Quality Control	QC08	1000	3.51	5415195	121490	Ratio to surrogate (IS) DHEAS	125		DHEAS
DHEAS-2	0.937	Quality Control	QC09	1000	3.51	5412647	117100	Ratio to surrogate (IS) DHEAS	125		DHEAS
DHEAS-2	1.041	Standard	CAL-01	40	3.54	199204	5203.3	Ratio to surrogate (IS) DHEAS	125		DHEAS
DHEAS-2	0.993	Standard	CAL-02	100	3.53	468116	12412	Ratio to surrogate (IS) DHEAS	125		DHEAS
DHEAS-2	0.96	Standard	CAL-03	400	3.53	1929913	47988	Ratio to surrogate (IS) DHEAS	125		DHEAS
DHEAS-2	0.995	Standard	CAL-04	2000	3.52	8687649	248850	Ratio to surrogate (IS) DHEAS	125		DHEAS
DHEAS-2	1.018	Standard	CAL-05	5000	3.52	16802842	635970	Ratio to surrogate (IS) DHEAS	125		DHEAS
DHEAS-2	0.994	Standard	CAL-06	10000	3.51	43297532	1242100	Ratio to surrogate (IS) DHEAS	125		DHEAS
DHEAS-2	#N/A	Unknown	Sample-Y-A1		3.51	5353	519.54	Ratio to surrogate (IS) DHEAS	125		DHEAS
DHEAS-2	#N/A	Unknown	Sample-Y-A2		3.5	6406	535.46	Ratio to surrogate (IS) DHEAS	125		DHEAS
DHEAS-2	#N/A	Unknown	Sample-Y-A3		3.51	6449	536.57	Ratio to surrogate (IS) DHEAS	125		DHEAS
DHEAS-2	#N/A	Unknown	Sample-Y-A4		3.5	1199	470.38	Ratio to surrogate (IS) DHEAS	125		DHEAS
DHEAS-2	#N/A	Unknown	Sample-Y-A5		3.51	2905	492.36	Ratio to surrogate (IS) DHEAS	125		DHEAS
DHEAS-2	#N/A	Unknown	Sample-Y-A6		3.48	39403	891.59	Ratio to surrogate (IS) DHEAS	125		DHEAS
DHEAS-2	#N/A	Unknown	Sample-Y-E1		3.48	1745	473.97	Ratio to surrogate (IS) DHEAS	125		DHEAS
DHEAS-2	#N/A	Unknown	Sample-Y-E2		3.5	13769	613.53	Ratio to surrogate (IS) DHEAS	125		DHEAS
DHEAS-2	#N/A	Unknown	Sample-Y-E3		3.52	3143	491.23	Ratio to surrogate (IS) DHEAS	125		DHEAS
DHEAS-2	#N/A	Unknown	Sample-Y-E4		3.47	16054	631.82	Ratio to surrogate (IS) DHEAS	125		DHEAS
DHEAS-2	#N/A	Unknown	Sample-Y-E5		3.51	9381	568.73	Ratio to surrogate (IS) DHEAS	125		DHEAS
DHEAS-2	#N/A	Unknown	Sample-Y-E6		3.46	4487	512.51	Ratio to surrogate (IS) DHEAS	125		DHEAS
DHEAS-2	#N/A	Unknown	Sample-Y-P1		3.49	17514	643.06	Ratio to surrogate (IS) DHEAS	125		DHEAS
DHEAS-2	#N/A	Unknown	Sample-Y-P2		3.44	8552	552.18	Ratio to surrogate (IS) DHEAS	125		DHEAS
DHEAS-2	#N/A	Unknown	Sample-Y-P3		3.51	22144	760.64	Ratio to surrogate (IS) DHEAS	125		DHEAS
DHEAS-2	#N/A	Unknown	Sample-Y-P4		3.47	8078	548.85	Ratio to surrogate (IS) DHEAS	125		DHEAS
DHEAS-2	#N/A	Unknown	Sample-Y-P5		3.49	16693	636.91	Ratio to surrogate (IS) DHEAS	125		DHEAS
DHEAS-2	#N/A	Unknown	Sample-Y-P6		3.49	20713	682.93	Ratio to surrogate (IS) DHEAS	125		DHEAS
DHT-2	#N/A	Blank	blank-r001		#N/A	#N/A	#N/A	Ratio to surrogate (IS) DHT	0.5		DHT
DHT-2	#N/A	Blank	blank-r002		#N/A	#N/A	#N/A	Ratio to surrogate (IS) DHT	0.5		DHT
DHT-2	#N/A	Blank	blank-r003		#N/A	#N/A	#N/A	Ratio to surrogate (IS) DHT	0.5		DHT
DHT-2	1.072	Quality Control	QC-01	1000	6.45	4396008	536.08	Ratio to surrogate (IS) DHT	0.5		DHT
DHT-2	1.105	Quality Control	QC-02	1000	6.45	4423683	552.4	Ratio to surrogate (IS) DHT	0.5		DHT
DHT-2	1.115	Quality Control	QC-03	1000	6.45	4308584	557.63	Ratio to surrogate (IS) DHT	0.5		DHT
DHT-2	1.1	Quality Control	QC-04	1000	6.45	4350424	549.96	Ratio to surrogate (IS) DHT	0.5		DHT
DHT-2	1.141	Quality Control	QC-05	1000	6.46	4476428	570.28	Ratio to surrogate (IS) DHT	0.5		DHT
DHT-2	0.973	Quality Control	QC06	1000	6.45	4120840	486.32	Ratio to surrogate (IS) DHT	0.5		DHT
DHT-2	0.992	Quality Control	QC07	1000	6.46	4384302	496.21	Ratio to surrogate (IS) DHT	0.5		DHT
DHT-2	0.958	Quality Control	QC08	1000	6.46	4302694	479.2	Ratio to surrogate (IS) DHT	0.5		DHT
DHT-2	0.97	Quality Control	QC09	1000	6.46	4670786	485.08	Ratio to surrogate (IS) DHT	0.5		DHT
DHT-2	0.95	Standard	CAL-01	40	6.44	163779	18.99	Ratio to surrogate (IS) DHT	0.5		DHT
DHT-2	1.06	Standard	CAL-02	100	6.44	452411	53.01	Ratio to surrogate (IS) DHT	0.5		DHT
DHT-2	0.985	Standard	CAL-03	400	6.44	1781117	197.04	Ratio to surrogate (IS) DHT	0.5		DHT
DHT-2	1	Standard	CAL-04	2000	6.44	8713714	999.9	Ratio to surrogate (IS) DHT	0.5		DHT
DHT-2	1.01	Standard	CAL-05	5000	6.44	22344600	2524.3	Ratio to surrogate (IS) DHT	0.5		DHT
DHT-2	0.995	Standard	CAL-06	10000	6.44	46619876	4976.7	Ratio to surrogate (IS) DHT	0.5		DHT
DHT-2	#N/A	Unknown	Sample-Y-A1		6.38	123479	20.63	Ratio to surrogate (IS) DHT	0.5		DHT
DHT-2	#N/A	Unknown	Sample-Y-A2		6.4	111958	19.1	Ratio to surrogate (IS) DHT	0.5		DHT
DHT-2	#N/A	Unknown	Sample-Y-A3		6.42	170229	29.03	Ratio to surrogate (IS) DHT	0.5		DHT
DHT-2	#N/A	Unknown	Sample-Y-A4		6.42	115020	20.61	Ratio to surrogate (IS) DHT	0.5		DHT
DHT-2	#N/A	Unknown	Sample-Y-A5		6.45	127358	20.99	Ratio to surrogate (IS) DHT	0.5		DHT
DHT-2	#N/A	Unknown	Sample-Y-A6		6.37	158686	24.19	Ratio to surrogate (IS) DHT	0.5		DHT
DHT-2	#N/A	Unknown	Sample-Y-E1		6.44	158188	24.59	Ratio to surrogate (IS) DHT	0.5		DHT
DHT-2	#N/A	Unknown	Sample-Y-E2		6.4	135254	24.49	Ratio to surrogate (IS) DHT	0.5		DHT
DHT-2	#N/A	Unknown	Sample-Y-E3		6.42	30157	4.86	Ratio to surrogate (IS) DHT	0.5		DHT
DHT-2	#N/A	Unknown	Sample-Y-E4		6.43	115319	18.92	Ratio to surrogate (IS) DHT	0.5		DHT
DHT-2	#N/A	Unknown	Sample-Y-E5		6.42	362962	70.89	Ratio to surrogate (IS) DHT	0.5		DHT
DHT-2	#N/A	Unknown	Sample-Y-E6		6.43	244084	43.25	Ratio to surrogate (IS) DHT	0.5		DHT
DHT-2	#N/A	Unknown	Sample-Y-P1		6.43	92988	17.26	Ratio to surrogate (IS) DHT	0.5		DHT
DHT-2	#N/A	Unknown	Sample-Y-P2		6.43	84841	13.76	Ratio to surrogate (IS) DHT	0.5		DHT
DHT-2	#N/A	Unknown	Sample-Y-P3		6.42	421105	73.44	Ratio to surrogate (IS) DHT	0.5		DHT
DHT-2	#N/A	Unknown	Sample-Y-P4		6.42	333175	59.95	Ratio to surrogate (IS) DHT	0.5		DHT
DHT-2	#N/A	Unknown	Sample-Y-P5		6.42	45874	7.8	Ratio to surrogate (IS) DHT	0.5		DHT
DHT-2	#N/A	Unknown	Sample-Y-P6		6.43	142138	23.81	Ratio to surrogate (IS) DHT	0.5		DHT
Doc-2	#N/A	Blank	blank-r001		#N/A	#N/A	#N/A	Ratio to surrogate (IS)? Doc	0.5		Doc
Doc-2	#N/A	Blank	blank-r002		#N/A	#N/A	#N/A	Ratio to surrogate (IS)? Doc	0.5		Doc
Doc-2	#N/A	Blank	blank-r003		#N/A	#N/A	#N/A	Ratio to surrogate (IS)? Doc	0.5		Doc
Doc-2	1.041	Quality Control	QC-01	1000	5.66	10426682	520.68	Ratio to surrogate (IS)? Doc	0.5		Doc
Doc-2	1.061	Quality Control	QC-02	1000	5.66	10424996	530.64	Ratio to surrogate (IS)? Doc	0.5		Doc
Doc-2	1.067	Quality Control	QC-03	1000	5.66	10498925	533.52	Ratio to surrogate (IS)? Doc	0.5		Doc
Doc-2	1.084	Quality Control	QC-04	1000	5.67	10527908	542.19	Ratio to surrogate (IS)? Doc	0.5		Doc
Doc-2	1.044	Quality Control	QC-05	1000	5.66	10669681	521.9	Ratio to surrogate (IS)? Doc	0.5		Doc
Doc-2	0.96	Quality Control	QC06	1000	5.67	10200476	479.94	Ratio to surrogate (IS)? Doc	0.5		Doc
Doc-2	0.963	Quality Control	QC07	1000	5.67	10758813	481.58	Ratio to surrogate (IS)? Doc	0.5		Doc
Doc-2	0.982	Quality Control	QC08	1000	5.67	10896493	491.01	Ratio to surrogate (IS)? Doc	0.5		Doc
Doc-2	1.005	Quality Control	QC09	1000	5.67	11399085	502.56	Ratio to surrogate (IS)? Doc	0.5		Doc
Doc-2	0.971	Standard	CAL-01	40	5.65	407022	19.42	Ratio to surrogate (IS)? Doc	0.5		Doc
Doc-2	1.029	Standard	CAL-02	100	5.65	1086077	51.46	Ratio to surrogate (IS)? Doc	0.5		Doc
Doc-2	0.992	Standard	CAL-03	400	5.65	4317933	198.38	Ratio to surrogate (IS)? Doc	0.5		Doc
Doc-2	1.013	Standard	CAL-04	2000	5.65	20264754	1013.3	Ratio to surrogate (IS)? Doc	0.5		Doc
Doc-2	0.995	Standard	CAL-05	5000	5.65	52689756	2486.4	Ratio to surrogate (IS)? Doc	0.5		Doc
Doc-2	1	Standard	CAL-06	10000	5.65	103267608	5001	Ratio to surrogate (IS)? Doc	0.5		Doc
Doc-2	#N/A	Unknown	Sample-Y-A1		5.66	535225	41.65	Ratio to surrogate (IS)? Doc	0.5		Doc
Doc-2	#N/A	Unknown	Sample-Y-A2		5.63	79570	9.66	Ratio to surrogate (IS)? Doc	0.5		Doc
Doc-2	#N/A	Unknown	Sample-Y-A3		5.66	219477	16.18	Ratio to surrogate (IS)? Doc	0.5		Doc
Doc-2	#N/A	Unknown	Sample-Y-A4		5.67	181346	15.38	Ratio to surrogate (IS)? Doc	0.5		Doc
Doc-2	#N/A	Unknown	Sample-Y-A5		5.7	80691	7.2	Ratio to surrogate (IS)? Doc	0.5		Doc
Doc-2	#N/A	Unknown	Sample-Y-A6		5.67	561056	37.83	Ratio to surrogate (IS)? Doc	0.5		Doc
Doc-2	#N/A	Unknown	Sample-Y-E1		5.6	97224	11.3	Ratio to surrogate (IS)? Doc	0.5		Doc
Doc-2	#N/A	Unknown	Sample-Y-E2		5.65	128781	10.35	Ratio to surrogate (IS)? Doc	0.5		Doc
Doc-2	#N/A	Unknown	Sample-Y-E3		5.67	174646	12.42	Ratio to surrogate (IS)? Doc	0.5		Doc
Doc-2	#N/A	Unknown	Sample-Y-E4		5.71	10814	2.32	Ratio to surrogate (IS)? Doc	0.5		Doc
Doc-2	#N/A	Unknown	Sample-Y-E5		5.69	90442	7.83	Ratio to surrogate (IS)? Doc	0.5		Doc
Doc-2	#N/A	Unknown	Sample-Y-E6		5.68	103740	9	Ratio to surrogate (IS)? Doc	0.5		Doc
Doc-2	#N/A	Unknown	Sample-Y-P1		5.67	277682	43.4	Ratio to surrogate (IS)? Doc	0.5		Doc
Doc-2	#N/A	Unknown	Sample-Y-P2		5.67	516509	44.03	Ratio to surrogate (IS)? Doc	0.5		Doc
Doc-2	#N/A	Unknown	Sample-Y-P3		5.67	577057	54.56	Ratio to surrogate (IS)? Doc	0.5		Doc
Doc-2	#N/A	Unknown	Sample-Y-P4		5.7	322292	39.1	Ratio to surrogate (IS)? Doc	0.5		Doc
Doc-2	#N/A	Unknown	Sample-Y-P5		5.67	238967	31.46	Ratio to surrogate (IS)? Doc	0.5		Doc
Doc-2	#N/A	Unknown	Sample-Y-P6		5.67	534869	49.64	Ratio to surrogate (IS)? Doc	0.5		Doc
E1-1	#N/A	Blank	blank-r001		#N/A	#N/A	#N/A	Ratio to surrogate (IS) E1	0.08		E1
E1-1	#N/A	Blank	blank-r002		#N/A	#N/A	#N/A	Ratio to surrogate (IS) E1	0.08		E1
E1-1	#N/A	Blank	blank-r003		#N/A	#N/A	#N/A	Ratio to surrogate (IS) E1	0.08		E1
E1-1	1.034	Quality Control	QC-01	5000	5.26	352144	413.4	Ratio to surrogate (IS) E1	0.08		E1
E1-1	1.069	Quality Control	QC-02	5000	5.25	354608	427.63	Ratio to surrogate (IS) E1	0.08		E1
E1-1	1.086	Quality Control	QC-03	5000	5.26	352102	434.22	Ratio to surrogate (IS) E1	0.08		E1
E1-1	1.232	Quality Control	QC-04	5000	5.25	373824	492.99	Ratio to surrogate (IS) E1	0.08		E1
E1-1	1.177	Quality Control	QC-05	5000	5.26	374000	470.74	Ratio to surrogate (IS) E1	0.08		E1
E1-1	1.011	Quality Control	QC06	5000	5.26	379548	404.57	Ratio to surrogate (IS) E1	0.08		E1
E1-1	1.058	Quality Control	QC07	5000	5.28	401023	423.24	Ratio to surrogate (IS) E1	0.08		E1
E1-1	0.998	Quality Control	QC08	5000	5.29	411872	399.02	Ratio to surrogate (IS) E1	0.08		E1
E1-1	0.978	Quality Control	QC09	5000	5.28	421337	391.04	Ratio to surrogate (IS) E1	0.08		E1
E1-1	0.941	Standard	CAL-01	500	5.25	33701	37.622	Ratio to surrogate (IS) E1	0.08		E1
E1-1	1.054	Standard	CAL-02	1000	5.26	78236	84.327	Ratio to surrogate (IS) E1	0.08		E1
E1-1	0.967	Standard	CAL-03	2500	5.25	179567	193.47	Ratio to surrogate (IS) E1	0.08		E1
E1-1	1.048	Standard	CAL-04	10000	5.25	770310	838.51	Ratio to surrogate (IS) E1	0.08		E1
E1-1	0.997	Standard	CAL-05	25000	5.25	1829772	1993.5	Ratio to surrogate (IS) E1	0.08		E1
E1-1	0.993	Standard	CAL-06	50000	5.25	3683948	3972.6	Ratio to surrogate (IS) E1	0.08		E1
E1-1	#N/A	Unknown	Sample-Y-A1		#N/A	#N/A	#N/A	Ratio to surrogate (IS) E1	0.08		E1
E1-1	#N/A	Unknown	Sample-Y-A2		#N/A	#N/A	#N/A	Ratio to surrogate (IS) E1	0.08		E1
E1-1	#N/A	Unknown	Sample-Y-A3		#N/A	#N/A	#N/A	Ratio to surrogate (IS) E1	0.08		E1
E1-1	#N/A	Unknown	Sample-Y-A4		#N/A	#N/A	#N/A	Ratio to surrogate (IS) E1	0.08		E1
E1-1	#N/A	Unknown	Sample-Y-A5		#N/A	#N/A	#N/A	Ratio to surrogate (IS) E1	0.08		E1
E1-1	#N/A	Unknown	Sample-Y-A6		#N/A	#N/A	#N/A	Ratio to surrogate (IS) E1	0.08		E1
E1-1	#N/A	Unknown	Sample-Y-E1		#N/A	#N/A	#N/A	Ratio to surrogate (IS) E1	0.08		E1
E1-1	#N/A	Unknown	Sample-Y-E2		#N/A	#N/A	#N/A	Ratio to surrogate (IS) E1	0.08		E1
E1-1	#N/A	Unknown	Sample-Y-E3		#N/A	#N/A	#N/A	Ratio to surrogate (IS) E1	0.08		E1
E1-1	#N/A	Unknown	Sample-Y-E4		#N/A	#N/A	#N/A	Ratio to surrogate (IS) E1	0.08		E1
E1-1	#N/A	Unknown	Sample-Y-E5		#N/A	#N/A	#N/A	Ratio to surrogate (IS) E1	0.08		E1
E1-1	#N/A	Unknown	Sample-Y-E6		#N/A	#N/A	#N/A	Ratio to surrogate (IS) E1	0.08		E1
E1-1	#N/A	Unknown	Sample-Y-P1		5.29	23813	35.058	Ratio to surrogate (IS) E1	0.08		E1
E1-1	#N/A	Unknown	Sample-Y-P2		5.28	1865	2.1921	Ratio to surrogate (IS) E1	0.08		E1
E1-1	#N/A	Unknown	Sample-Y-P3		5.26	56931	104.94	Ratio to surrogate (IS) E1	0.08		E1
E1-1	#N/A	Unknown	Sample-Y-P4		5.29	22664	29.931	Ratio to surrogate (IS) E1	0.08		E1
E1-1	#N/A	Unknown	Sample-Y-P5		5.29	20738	30.076	Ratio to surrogate (IS) E1	0.08		E1
E1-1	#N/A	Unknown	Sample-Y-P6		5.28	39468	55.67	Ratio to surrogate (IS) E1	0.08		E1
E2-2	#N/A	Blank	blank-r001		#N/A	#N/A	#N/A	Ratio to surrogate (IS) E2-1	0.16		E2
E2-2	#N/A	Blank	blank-r002		#N/A	#N/A	#N/A	Ratio to surrogate (IS) E2-1	0.16		E2
E2-2	#N/A	Blank	blank-r003		#N/A	#N/A	#N/A	Ratio to surrogate (IS) E2-1	0.16		E2
E2-2	1.041	Quality Control	QC-01	5000	5.34	154458	833.19	Ratio to surrogate (IS) E2-1	0.16		E2
E2-2	1.175	Quality Control	QC-02	5000	5.35	172244	939.79	Ratio to surrogate (IS) E2-1	0.16		E2
E2-2	1.184	Quality Control	QC-03	5000	5.35	175236	947.59	Ratio to surrogate (IS) E2-1	0.16		E2
E2-2	1.101	Quality Control	QC-04	5000	5.35	167374	881.15	Ratio to surrogate (IS) E2-1	0.16		E2
E2-2	1.073	Quality Control	QC-05	5000	5.33	176417	858.35	Ratio to surrogate (IS) E2-1	0.16		E2
E2-2	1.024	Quality Control	QC06	5000	5.35	170368	819.16	Ratio to surrogate (IS) E2-1	0.16		E2
E2-2	1.129	Quality Control	QC07	5000	5.37	191459	903.11	Ratio to surrogate (IS) E2-1	0.16		E2
E2-2	1.019	Quality Control	QC08	5000	5.35	201077	815.16	Ratio to surrogate (IS) E2-1	0.16		E2
E2-2	0.989	Quality Control	QC09	5000	5.37	191210	791.36	Ratio to surrogate (IS) E2-1	0.16		E2
E2-2	0.779	Standard	CAL-01	500	5.33	10425	62.304	Ratio to surrogate (IS) E2-1	0.16		E2
E2-2	1.159	Standard	CAL-02	1000	5.33	38456	185.47	Ratio to surrogate (IS) E2-1	0.16		E2
E2-2	1.096	Standard	CAL-03	2500	5.32	95204	438.21	Ratio to surrogate (IS) E2-1	0.16		E2
E2-2	0.945	Standard	CAL-04	10000	5.33	358425	1512.4	Ratio to surrogate (IS) E2-1	0.16		E2
E2-2	1.032	Standard	CAL-05	25000	5.34	883437	4128.4	Ratio to surrogate (IS) E2-1	0.16		E2
E2-2	0.989	Standard	CAL-06	50000	5.33	1866741	7913.2	Ratio to surrogate (IS) E2-1	0.16		E2
E2-2	#N/A	Unknown	Sample-Y-A1		#N/A	#N/A	#N/A	Ratio to surrogate (IS) E2-1	0.16		E2
E2-2	#N/A	Unknown	Sample-Y-A2		#N/A	#N/A	#N/A	Ratio to surrogate (IS) E2-1	0.16		E2
E2-2	#N/A	Unknown	Sample-Y-A3		#N/A	#N/A	#N/A	Ratio to surrogate (IS) E2-1	0.16		E2
E2-2	#N/A	Unknown	Sample-Y-A4		#N/A	#N/A	#N/A	Ratio to surrogate (IS) E2-1	0.16		E2
E2-2	#N/A	Unknown	Sample-Y-A5		#N/A	#N/A	#N/A	Ratio to surrogate (IS) E2-1	0.16		E2
E2-2	#N/A	Unknown	Sample-Y-A6		#N/A	#N/A	#N/A	Ratio to surrogate (IS) E2-1	0.16		E2
E2-2	#N/A	Unknown	Sample-Y-E1		#N/A	#N/A	#N/A	Ratio to surrogate (IS) E2-1	0.16		E2
E2-2	#N/A	Unknown	Sample-Y-E2		#N/A	#N/A	#N/A	Ratio to surrogate (IS) E2-1	0.16		E2
E2-2	#N/A	Unknown	Sample-Y-E3		#N/A	#N/A	#N/A	Ratio to surrogate (IS) E2-1	0.16		E2
E2-2	#N/A	Unknown	Sample-Y-E4		#N/A	#N/A	#N/A	Ratio to surrogate (IS) E2-1	0.16		E2
E2-2	#N/A	Unknown	Sample-Y-E5		#N/A	#N/A	#N/A	Ratio to surrogate (IS) E2-1	0.16		E2
E2-2	#N/A	Unknown	Sample-Y-E6		#N/A	#N/A	#N/A	Ratio to surrogate (IS) E2-1	0.16		E2
E2-2	#N/A	Unknown	Sample-Y-P1		#N/A	#N/A	#N/A	Ratio to surrogate (IS) E2-1	0.16		E2
E2-2	#N/A	Unknown	Sample-Y-P2		#N/A	#N/A	#N/A	Ratio to surrogate (IS) E2-1	0.16		E2
E2-2	#N/A	Unknown	Sample-Y-P3		#N/A	#N/A	#N/A	Ratio to surrogate (IS) E2-1	0.16		E2
E2-2	#N/A	Unknown	Sample-Y-P4		#N/A	#N/A	#N/A	Ratio to surrogate (IS) E2-1	0.16		E2
E2-2	#N/A	Unknown	Sample-Y-P5		#N/A	#N/A	#N/A	Ratio to surrogate (IS) E2-1	0.16		E2
E2-2	#N/A	Unknown	Sample-Y-P6		#N/A	#N/A	#N/A	Ratio to surrogate (IS) E2-1	0.16		E2
E3-2	#N/A	Blank	blank-r001		#N/A	#N/A	#N/A	Ratio to surrogate (IS) E3	0.16		E3
E3-2	#N/A	Blank	blank-r002		#N/A	#N/A	#N/A	Ratio to surrogate (IS) E3	0.16		E3
E3-2	#N/A	Blank	blank-r003		#N/A	#N/A	#N/A	Ratio to surrogate (IS) E3	0.16		E3
E3-2	1.07	Quality Control	QC-01	5000	2.57	246815	856.12	Ratio to surrogate (IS) E3	0.16		E3
E3-2	1.087	Quality Control	QC-02	5000	2.55	248436	869.46	Ratio to surrogate (IS) E3	0.16		E3
E3-2	1.094	Quality Control	QC-03	5000	2.56	253138	875.27	Ratio to surrogate (IS) E3	0.16		E3
E3-2	1.045	Quality Control	QC-04	5000	2.57	250834	835.97	Ratio to surrogate (IS) E3	0.16		E3
E3-2	1.113	Quality Control	QC-05	5000	2.57	244435	890.13	Ratio to surrogate (IS) E3	0.16		E3
E3-2	0.992	Quality Control	QC06	5000	2.57	253428	793.89	Ratio to surrogate (IS) E3	0.16		E3
E3-2	0.987	Quality Control	QC07	5000	2.58	257453	789.77	Ratio to surrogate (IS) E3	0.16		E3
E3-2	0.955	Quality Control	QC08	5000	2.59	265465	764.02	Ratio to surrogate (IS) E3	0.16		E3
E3-2	0.993	Quality Control	QC09	5000	2.59	282005	794.14	Ratio to surrogate (IS) E3	0.16		E3
E3-2	1.063	Standard	CAL-01	500	2.57	25489	85.053	Ratio to surrogate (IS) E3	0.16		E3
E3-2	0.95	Standard	CAL-02	1000	2.55	49149	152.04	Ratio to surrogate (IS) E3	0.16		E3
E3-2	0.986	Standard	CAL-03	2500	2.56	124607	394.42	Ratio to surrogate (IS) E3	0.16		E3
E3-2	0.998	Standard	CAL-04	10000	2.55	449142	1596.1	Ratio to surrogate (IS) E3	0.16		E3
E3-2	1.003	Standard	CAL-05	25000	2.55	1218381	4011.5	Ratio to surrogate (IS) E3	0.16		E3
E3-2	1	Standard	CAL-06	50000	2.55	2407946	8000.9	Ratio to surrogate (IS) E3	0.16		E3
E3-2	#N/A	Unknown	Sample-Y-A1		#N/A	#N/A	#N/A	Ratio to surrogate (IS) E3	0.16		E3
E3-2	#N/A	Unknown	Sample-Y-A2		#N/A	#N/A	#N/A	Ratio to surrogate (IS) E3	0.16		E3
E3-2	#N/A	Unknown	Sample-Y-A3		#N/A	#N/A	#N/A	Ratio to surrogate (IS) E3	0.16		E3
E3-2	#N/A	Unknown	Sample-Y-A4		#N/A	#N/A	#N/A	Ratio to surrogate (IS) E3	0.16		E3
E3-2	#N/A	Unknown	Sample-Y-A5		#N/A	#N/A	#N/A	Ratio to surrogate (IS) E3	0.16		E3
E3-2	#N/A	Unknown	Sample-Y-A6		#N/A	#N/A	#N/A	Ratio to surrogate (IS) E3	0.16		E3
E3-2	#N/A	Unknown	Sample-Y-E1		#N/A	#N/A	#N/A	Ratio to surrogate (IS) E3	0.16		E3
E3-2	#N/A	Unknown	Sample-Y-E2		#N/A	#N/A	#N/A	Ratio to surrogate (IS) E3	0.16		E3
E3-2	#N/A	Unknown	Sample-Y-E3		#N/A	#N/A	#N/A	Ratio to surrogate (IS) E3	0.16		E3
E3-2	#N/A	Unknown	Sample-Y-E4		#N/A	#N/A	#N/A	Ratio to surrogate (IS) E3	0.16		E3
E3-2	#N/A	Unknown	Sample-Y-E5		#N/A	#N/A	#N/A	Ratio to surrogate (IS) E3	0.16		E3
E3-2	#N/A	Unknown	Sample-Y-E6		#N/A	#N/A	#N/A	Ratio to surrogate (IS) E3	0.16		E3
E3-2	#N/A	Unknown	Sample-Y-P1		#N/A	#N/A	#N/A	Ratio to surrogate (IS) E3	0.16		E3
E3-2	#N/A	Unknown	Sample-Y-P2		#N/A	#N/A	#N/A	Ratio to surrogate (IS) E3	0.16		E3
E3-2	#N/A	Unknown	Sample-Y-P3		#N/A	#N/A	#N/A	Ratio to surrogate (IS) E3	0.16		E3
E3-2	#N/A	Unknown	Sample-Y-P4		#N/A	#N/A	#N/A	Ratio to surrogate (IS) E3	0.16		E3
E3-2	#N/A	Unknown	Sample-Y-P5		#N/A	#N/A	#N/A	Ratio to surrogate (IS) E3	0.16		E3
E3-2	#N/A	Unknown	Sample-Y-P6		#N/A	#N/A	#N/A	Ratio to surrogate (IS) E3	0.16		E3
preg-2	#N/A	Blank	blank-r001		#N/A	#N/A	#N/A	Ratio to surrogate (IS) preg	0.5		preg
preg-2	#N/A	Blank	blank-r002		#N/A	#N/A	#N/A	Ratio to surrogate (IS) preg	0.5		preg
preg-2	#N/A	Blank	blank-r003		#N/A	#N/A	#N/A	Ratio to surrogate (IS) preg	0.5		preg
preg-2	1.05	Quality Control	QC-01	5000	7.02	3627308	2624.7	Ratio to surrogate (IS) preg	0.5		preg
preg-2	1.066	Quality Control	QC-02	5000	7.02	3672903	2666.1	Ratio to surrogate (IS) preg	0.5		preg
preg-2	1.03	Quality Control	QC-03	5000	7.02	3591453	2574.5	Ratio to surrogate (IS) preg	0.5		preg
preg-2	1.05	Quality Control	QC-04	5000	7.02	3608757	2624.7	Ratio to surrogate (IS) preg	0.5		preg
preg-2	1.052	Quality Control	QC-05	5000	7.03	3815756	2629.2	Ratio to surrogate (IS) preg	0.5		preg
preg-2	0.92	Quality Control	QC06	5000	7.03	3484675	2300.7	Ratio to surrogate (IS) preg	0.5		preg
preg-2	0.943	Quality Control	QC07	5000	7.03	3686285	2356.5	Ratio to surrogate (IS) preg	0.5		preg
preg-2	0.94	Quality Control	QC08	5000	7.03	3621250	2351	Ratio to surrogate (IS) preg	0.5		preg
preg-2	0.901	Quality Control	QC09	5000	7.03	3698169	2252.9	Ratio to surrogate (IS) preg	0.5		preg
preg-2	1.046	Standard	CAL-01	500	7.02	426657	261.39	Ratio to surrogate (IS) preg	0.5		preg
preg-2	0.975	Standard	CAL-02	1000	7.02	762342	487.41	Ratio to surrogate (IS) preg	0.5		preg
preg-2	0.979	Standard	CAL-03	2500	7.02	1880942	1224	Ratio to surrogate (IS) preg	0.5		preg
preg-2	1.006	Standard	CAL-04	10000	7.02	8165090	5029.8	Ratio to surrogate (IS) preg	0.5		preg
preg-2	0.989	Standard	CAL-05	25000	7.02	20551008	12365	Ratio to surrogate (IS) preg	0.5		preg
preg-2	1.005	Standard	CAL-06	50000	7.02	42154860	25133	Ratio to surrogate (IS) preg	0.5		preg
preg-2	#N/A	Unknown	Sample-Y-A1		7.03	727029	2315.2	Ratio to surrogate (IS) preg	0.5		preg
preg-2	#N/A	Unknown	Sample-Y-A2		7.03	1051341	1392.4	Ratio to surrogate (IS) preg	0.5		preg
preg-2	#N/A	Unknown	Sample-Y-A3		7.03	365272	1199.7	Ratio to surrogate (IS) preg	0.5		preg
preg-2	#N/A	Unknown	Sample-Y-A4		7.03	545867	976.01	Ratio to surrogate (IS) preg	0.5		preg
preg-2	#N/A	Unknown	Sample-Y-A5		7.03	3785225	5359.1	Ratio to surrogate (IS) preg	0.5		preg
preg-2	#N/A	Unknown	Sample-Y-A6		7.03	1151997	1601.3	Ratio to surrogate (IS) preg	0.5		preg
preg-2	#N/A	Unknown	Sample-Y-E1		7.03	1000688	1075.5	Ratio to surrogate (IS) preg	0.5		preg
preg-2	#N/A	Unknown	Sample-Y-E2		7.04	211710	790.71	Ratio to surrogate (IS) preg	0.5		preg
preg-2	#N/A	Unknown	Sample-Y-E3		7.04	718738	1281.8	Ratio to surrogate (IS) preg	0.5		preg
preg-2	#N/A	Unknown	Sample-Y-E4		7.01	1003665	3349.4	Ratio to surrogate (IS) preg	0.5		preg
preg-2	#N/A	Unknown	Sample-Y-E5		7.03	280038	987.51	Ratio to surrogate (IS) preg	0.5		preg
preg-2	#N/A	Unknown	Sample-Y-E6		7.03	362748	1011.5	Ratio to surrogate (IS) preg	0.5		preg
preg-2	#N/A	Unknown	Sample-Y-P1		7.03	1691533	2688.2	Ratio to surrogate (IS) preg	0.5		preg
preg-2	#N/A	Unknown	Sample-Y-P2		7.04	684341	3439.9	Ratio to surrogate (IS) preg	0.5		preg
preg-2	#N/A	Unknown	Sample-Y-P3		7.03	2200168	4286.5	Ratio to surrogate (IS) preg	0.5		preg
preg-2	#N/A	Unknown	Sample-Y-P4		7.04	1158941	3469.8	Ratio to surrogate (IS) preg	0.5		preg
preg-2	#N/A	Unknown	Sample-Y-P5		7.04	1747720	2530.6	Ratio to surrogate (IS) preg	0.5		preg
preg-2	#N/A	Unknown	Sample-Y-P6		7.04	1189868	2905.3	Ratio to surrogate (IS) preg	0.5		preg
progesterone(P)-1	#N/A	Blank	blank-r001		#N/A	#N/A	#N/A	Ratio to surrogate (IS) P	1		progesterone(P)
progesterone(P)-1	#N/A	Blank	blank-r002		#N/A	#N/A	#N/A	Ratio to surrogate (IS) P	1		progesterone(P)
progesterone(P)-1	#N/A	Blank	blank-r003		#N/A	#N/A	#N/A	Ratio to surrogate (IS) P	1		progesterone(P)
progesterone(P)-1	1.066	Quality Control	QC-01	2500	6.76	37881204	2664.3	Ratio to surrogate (IS) P	1		progesterone(P)
progesterone(P)-1	1.076	Quality Control	QC-02	2500	6.76	38011232	2691.2	Ratio to surrogate (IS) P	1		progesterone(P)
progesterone(P)-1	1.07	Quality Control	QC-03	2500	6.76	37991700	2673.9	Ratio to surrogate (IS) P	1		progesterone(P)
progesterone(P)-1	1.072	Quality Control	QC-04	2500	6.76	38265932	2679.9	Ratio to surrogate (IS) P	1		progesterone(P)
progesterone(P)-1	1.076	Quality Control	QC-05	2500	6.76	38704932	2690.4	Ratio to surrogate (IS) P	1		progesterone(P)
progesterone(P)-1	0.997	Quality Control	QC06	2500	6.77	37134296	2492	Ratio to surrogate (IS) P	1		progesterone(P)
progesterone(P)-1	0.969	Quality Control	QC07	2500	6.77	38426788	2422.8	Ratio to surrogate (IS) P	1		progesterone(P)
progesterone(P)-1	0.959	Quality Control	QC08	2500	6.77	38896940	2398.2	Ratio to surrogate (IS) P	1		progesterone(P)
progesterone(P)-1	0.971	Quality Control	QC09	2500	6.77	40238620	2428.2	Ratio to surrogate (IS) P	1		progesterone(P)
progesterone(P)-1	0.994	Standard	CAL-01	50	6.76	794346	49.72	Ratio to surrogate (IS) P	1		progesterone(P)
progesterone(P)-1	1.018	Standard	CAL-02	200	6.75	3250475	203.59	Ratio to surrogate (IS) P	1		progesterone(P)
progesterone(P)-1	0.972	Standard	CAL-03	1000	6.75	15330312	972.27	Ratio to surrogate (IS) P	1		progesterone(P)
progesterone(P)-1	0.999	Standard	CAL-04	5000	6.76	78692352	4997	Ratio to surrogate (IS) P	1		progesterone(P)
progesterone(P)-1	1.03	Standard	CAL-05	12500	6.76	200761856	12871	Ratio to surrogate (IS) P	1		progesterone(P)
progesterone(P)-1	0.986	Standard	CAL-06	25000	6.75	394299936	24657	Ratio to surrogate (IS) P	1		progesterone(P)
progesterone(P)-1	#N/A	Unknown	Sample-Y-A1		6.76	2388020	207.45	Ratio to surrogate (IS) P	1		progesterone(P)
progesterone(P)-1	#N/A	Unknown	Sample-Y-A2		6.76	319655	28.21	Ratio to surrogate (IS) P	1		progesterone(P)
progesterone(P)-1	#N/A	Unknown	Sample-Y-A3		6.76	622927	54.28	Ratio to surrogate (IS) P	1		progesterone(P)
progesterone(P)-1	#N/A	Unknown	Sample-Y-A4		6.76	924834	108.9	Ratio to surrogate (IS) P	1		progesterone(P)
progesterone(P)-1	#N/A	Unknown	Sample-Y-A5		6.77	386609	32.53	Ratio to surrogate (IS) P	1		progesterone(P)
progesterone(P)-1	#N/A	Unknown	Sample-Y-A6		6.76	2138779	171.72	Ratio to surrogate (IS) P	1		progesterone(P)
progesterone(P)-1	#N/A	Unknown	Sample-Y-E1		6.77	621268	43.6	Ratio to surrogate (IS) P	1		progesterone(P)
progesterone(P)-1	#N/A	Unknown	Sample-Y-E2		6.77	650459	57.18	Ratio to surrogate (IS) P	1		progesterone(P)
progesterone(P)-1	#N/A	Unknown	Sample-Y-E3		6.76	1384065	98.02	Ratio to surrogate (IS) P	1		progesterone(P)
progesterone(P)-1	#N/A	Unknown	Sample-Y-E4		6.76	871255	63.59	Ratio to surrogate (IS) P	1		progesterone(P)
progesterone(P)-1	#N/A	Unknown	Sample-Y-E5		6.76	665617	68.55	Ratio to surrogate (IS) P	1		progesterone(P)
progesterone(P)-1	#N/A	Unknown	Sample-Y-E6		6.77	361760	31.98	Ratio to surrogate (IS) P	1		progesterone(P)
progesterone(P)-1	#N/A	Unknown	Sample-Y-P1		6.77	69332624	6088.2	Ratio to surrogate (IS) P	1		progesterone(P)
progesterone(P)-1	#N/A	Unknown	Sample-Y-P2		6.76	90529096	8023.5	Ratio to surrogate (IS) P	1		progesterone(P)
progesterone(P)-1	#N/A	Unknown	Sample-Y-P3		6.77	60434016	5629.3	Ratio to surrogate (IS) P	1		progesterone(P)
progesterone(P)-1	#N/A	Unknown	Sample-Y-P4		6.76	47254948	4130.8	Ratio to surrogate (IS) P	1		progesterone(P)
progesterone(P)-1	#N/A	Unknown	Sample-Y-P5		6.76	52444448	4538.1	Ratio to surrogate (IS) P	1		progesterone(P)
progesterone(P)-1	#N/A	Unknown	Sample-Y-P6		6.76	39762640	3349.5	Ratio to surrogate (IS) P	1		progesterone(P)
testosterone(T)-1	#N/A	Blank	blank-r001		#N/A	#N/A	#N/A	Ratio to surrogate (IS)? T	0.5		testosterone(T)
testosterone(T)-1	#N/A	Blank	blank-r002		#N/A	#N/A	#N/A	Ratio to surrogate (IS)? T	0.5		testosterone(T)
testosterone(T)-1	#N/A	Blank	blank-r003		#N/A	#N/A	#N/A	Ratio to surrogate (IS)? T	0.5		testosterone(T)
testosterone(T)-1	1.094	Quality Control	QC-01	1000	5.83	22686020	546.86	Ratio to surrogate (IS)? T	0.5		testosterone(T)
testosterone(T)-1	1.069	Quality Control	QC-02	1000	5.83	22710998	534.63	Ratio to surrogate (IS)? T	0.5		testosterone(T)
testosterone(T)-1	1.082	Quality Control	QC-03	1000	5.83	22650324	540.77	Ratio to surrogate (IS)? T	0.5		testosterone(T)
testosterone(T)-1	1.042	Quality Control	QC-04	1000	5.83	22531124	521.1	Ratio to surrogate (IS)? T	0.5		testosterone(T)
testosterone(T)-1	1.07	Quality Control	QC-05	1000	5.83	22939786	534.77	Ratio to surrogate (IS)? T	0.5		testosterone(T)
testosterone(T)-1	0.962	Quality Control	QC06	1000	5.84	21929668	481.18	Ratio to surrogate (IS)? T	0.5		testosterone(T)
testosterone(T)-1	1.015	Quality Control	QC07	1000	5.84	23394026	507.44	Ratio to surrogate (IS)? T	0.5		testosterone(T)
testosterone(T)-1	0.969	Quality Control	QC08	1000	5.85	23825806	484.45	Ratio to surrogate (IS)? T	0.5		testosterone(T)
testosterone(T)-1	1.023	Quality Control	QC09	1000	5.85	25036838	511.26	Ratio to surrogate (IS)? T	0.5		testosterone(T)
testosterone(T)-1	1.029	Standard	CAL-01	40	5.83	989988	20.58	Ratio to surrogate (IS)? T	0.5		testosterone(T)
testosterone(T)-1	1.019	Standard	CAL-02	100	5.82	2358722	50.93	Ratio to surrogate (IS)? T	0.5		testosterone(T)
testosterone(T)-1	0.966	Standard	CAL-03	400	5.82	9100817	193.19	Ratio to surrogate (IS)? T	0.5		testosterone(T)
testosterone(T)-1	0.99	Standard	CAL-04	2000	5.83	44521204	990	Ratio to surrogate (IS)? T	0.5		testosterone(T)
testosterone(T)-1	0.987	Standard	CAL-05	5000	5.83	115676104	2467.1	Ratio to surrogate (IS)? T	0.5		testosterone(T)
testosterone(T)-1	1.01	Standard	CAL-06	10000	5.83	227110768	5048.2	Ratio to surrogate (IS)? T	0.5		testosterone(T)
testosterone(T)-1	#N/A	Unknown	Sample-Y-A1		5.84	77816	2.11	Ratio to surrogate (IS)? T	0.5		testosterone(T)
testosterone(T)-1	#N/A	Unknown	Sample-Y-A2		5.85	120401	3.26	Ratio to surrogate (IS)? T	0.5		testosterone(T)
testosterone(T)-1	#N/A	Unknown	Sample-Y-A3		5.82	104341	2.71	Ratio to surrogate (IS)? T	0.5		testosterone(T)
testosterone(T)-1	#N/A	Unknown	Sample-Y-A4		5.83	105054	2.68	Ratio to surrogate (IS)? T	0.5		testosterone(T)
testosterone(T)-1	#N/A	Unknown	Sample-Y-A5		5.86	48879	1.26	Ratio to surrogate (IS)? T	0.5		testosterone(T)
testosterone(T)-1	#N/A	Unknown	Sample-Y-A6		5.83	138159	3.38	Ratio to surrogate (IS)? T	0.5		testosterone(T)
testosterone(T)-1	#N/A	Unknown	Sample-Y-E1		5.84	92885	2.1	Ratio to surrogate (IS)? T	0.5		testosterone(T)
testosterone(T)-1	#N/A	Unknown	Sample-Y-E2		5.89	57568	1.42	Ratio to surrogate (IS)? T	0.5		testosterone(T)
testosterone(T)-1	#N/A	Unknown	Sample-Y-E3		5.85	86015	1.97	Ratio to surrogate (IS)? T	0.5		testosterone(T)
testosterone(T)-1	#N/A	Unknown	Sample-Y-E4		5.83	100766	2.52	Ratio to surrogate (IS)? T	0.5		testosterone(T)
testosterone(T)-1	#N/A	Unknown	Sample-Y-E5		5.84	57093	1.56	Ratio to surrogate (IS)? T	0.5		testosterone(T)
testosterone(T)-1	#N/A	Unknown	Sample-Y-E6		5.85	69186	1.81	Ratio to surrogate (IS)? T	0.5		testosterone(T)
testosterone(T)-1	#N/A	Unknown	Sample-Y-P1		5.84	2421694	63.45	Ratio to surrogate (IS)? T	0.5		testosterone(T)
testosterone(T)-1	#N/A	Unknown	Sample-Y-P2		5.85	409349	11.01	Ratio to surrogate (IS)? T	0.5		testosterone(T)
testosterone(T)-1	#N/A	Unknown	Sample-Y-P3		5.85	2909761	83.62	Ratio to surrogate (IS)? T	0.5		testosterone(T)
testosterone(T)-1	#N/A	Unknown	Sample-Y-P4		5.83	2030569	51.11	Ratio to surrogate (IS)? T	0.5		testosterone(T)
testosterone(T)-1	#N/A	Unknown	Sample-Y-P5		5.84	2887710	75.22	Ratio to surrogate (IS)? T	0.5		testosterone(T)
testosterone(T)-1	#N/A	Unknown	Sample-Y-P6		5.84	3170372	80.7	Ratio to surrogate (IS)? T	0.5		testosterone(T)

## Sheet: ValueList_Helper
Sample
Blank
Cal
QC
CC
DoubleBlank
MatrixSpike
MatrixSpikeDup
MatrixBlank
TuneCheck
ResponseCheck
