# Supplementary material for: Analysis of transcriptome and metabolome characteristics of blood in yaks at different reproductive stages
Source: Front Vet Sci. 2025 Oct 17;12:1633877. doi: 10.3389/fvets.2025.1633877 (PMC12575335; doi:10.3389/fvets.2025.1633877)
Supplement: SUPPLEMENTARY TABLE S2 — MRM parameters-UHPLC-QQQ-MS. [file Table_2.XLSX]

## Sheet: MRM Parameters
Abbr.	Prec Ion	Prod Ion	Polarity	Quantifier/Qualifier
DHEA-1	271.26	145.18	Positive	Quantifier
DHEA-2	271.26	213.23	Positive	Qualifier
androstendione(A4)-1	287.27	97.21	Positive	Quantifier
androstendione(A4)-2	287.27	109.17	Positive	Qualifier
testosterone(T)-1	289.32	97.2	Positive	Quantifier
testosterone(T)-2	289.32	109.16	Positive	Qualifier
DHT-1	291.31	159.22	Positive	Qualifier
DHT-2	291.31	255.24	Positive	Quantifier
preg-1	299.1	159.11	Positive	Qualifier
preg-2	299.1	281.06	Positive	Quantifier
progesterone(P)-1	315.3	97.21	Positive	Quantifier
progesterone(P)-2	315.3	109.17	Positive	Qualifier
Doc-1	331.3	97.15	Positive	Qualifier
Doc-2	331.3	109.12	Positive	Quantifier
17OH-P-1	331.33	97.14	Positive	Quantifier
17OH-P-2	331.33	109.17	Positive	Qualifier
CORT-1	347.3	91.05	Positive	Quantifier
CORT-2	347.3	121.5	Positive	Qualifier
11-Deo-1	347.3	97.03	Positive	Quantifier
11-Deo-2	347.3	109.05	Positive	Qualifier
21-DEO-1	347.3	121.15	Positive	Qualifier
21-DEO-2	347.3	311.34	Positive	Quantifier
Cortisone-1	361.23	121.04	Positive	Quantifier
Cortisone-2	361.23	163.1	Positive	Qualifier
Cortisol(F)-1	363.33	121.19	Positive	Qualifier
Cortisol(F)-2	363.33	327.25	Positive	Quantifier
E1-1	269.05	144.89	Negative	Quantifier
E1-2	269.21	159.1	Negative	Qualifier
E2-1	271.34	145.24	Negative	Qualifier
E2-2	271.34	183.2	Negative	Quantifier
E3-1	287.05	145.05	Negative	Qualifier
E3-2	287.05	170.89	Negative	Quantifier
17OH-preg-1	331.07	100.9	Negative	Qualifier
17OH-preg-2	331.07	303.6	Negative	Qualifier
17OH-preg-3	331.26	287.2	Negative	Quantifier
Aldo-1	359.2	189.13	Negative	Quantifier
Aldo-2	359.2	297.23	Negative	Qualifier
DHEAS-1	367.26	80.05	Negative	Qualifier
DHEAS-2	367.26	97.01	Negative	Quantifier
