# Supplementary material for: Analysis of transcriptome and metabolome characteristics of blood in yaks at different reproductive stages
Source: Front Vet Sci. 2025 Oct 17;12:1633877. doi: 10.3389/fvets.2025.1633877 (PMC12575335; doi:10.3389/fvets.2025.1633877)
Supplement: SUPPLEMENTARY TABLE S3 — Mapping results with yak reference genome. [file Table_3.XLSX]

## Sheet: Sheet1
Sample	Raw Data		Valid Data		Valid Ratio(reads)	Q20%	Q30%	GC content%
	Read	Base	Read	Base
Y_A1	49246518	7.39G	48185376	7.23G	97.85	99.97	97.23	50
Y_A2	41912512	6.29G	40518040	6.08G	96.67	99.97	97.53	48.5
Y_A3	40897728	6.13G	39456144	5.92G	96.48	99.97	97.59	48.5
Y_A4	35869436	5.38G	35014846	5.25G	97.62	99.97	97.02	48.5
Y_A5	44619030	6.69G	43044020	6.46G	96.47	99.98	97.79	48.5
Y_A6	35635848	5.35G	34860476	5.23G	97.82	99.97	97.53	49.5
Y_E1	39403592	5.91G	37952602	5.69G	96.32	99.97	97.97	48.5
Y_E2	39960170	5.99G	38996340	5.85G	97.59	99.97	97	49
Y_E3	39592688	5.94G	38134268	5.72G	96.32	99.97	97.52	50
Y_E4	41785778	6.27G	40497510	6.07G	96.92	99.97	97.53	48.5
Y_E5	43555922	6.53G	42146566	6.32G	96.76	99.97	97.44	49
Y_P1	36779406	5.52G	35796304	5.37G	97.33	99.97	97.52	47.5
Y_P2	46933824	7.04G	45628896	6.84G	97.22	99.98	97.99	50.5
Y_P3	48049842	7.21G	46590848	6.99G	96.96	99.98	97.67	49.5
Y_P4	41128922	6.17G	39904436	5.99G	97.02	99.97	97.5	47.5
Y_P5	48861732	7.33G	47816336	7.17G	97.86	99.97	96.88	48.5
Y_P6	40622866	6.09G	39464034	5.92G	97.15	99.97	97.45	47.5
