# Supplementary material for: Analysis of transcriptome and metabolome characteristics of blood in yaks at different reproductive stages
Source: Front Vet Sci. 2025 Oct 17;12:1633877. doi: 10.3389/fvets.2025.1633877 (PMC12575335; doi:10.3389/fvets.2025.1633877)
Supplement: SUPPLEMENTARY TABLE S4 — Gene expression levels measured by FPKM in yak blood. [file Table_4.XLSX]

## Sheet: Sheet1
gene_id	chr	start	end	strand	gene_name	EntrezID	transcript_id	GO	KEGG	KO_ENTRY	EC	Description	trans_type	FPKM.Y_A1	FPKM.Y_A2	FPKM.Y_A3	FPKM.Y_A4	FPKM.Y_A5	FPKM.Y_A6	FPKM.Y_E1	FPKM.Y_E2	FPKM.Y_E3	FPKM.Y_E4	FPKM.Y_E5	FPKM.Y_P1	FPKM.Y_P2	FPKM.Y_P3	FPKM.Y_P4	FPKM.Y_P5	FPKM.Y_P6	count.Y_A1	count.Y_A2	count.Y_A3	count.Y_A4	count.Y_A5	count.Y_A6	count.Y_E1	count.Y_E2	count.Y_E3	count.Y_E4	count.Y_E5	count.Y_P1	count.Y_P2	count.Y_P3	count.Y_P4	count.Y_P5	count.Y_P6
ENSBGRG00000000003	chr1	633575	669855	-	CHMP2B		ENSBGRT00000000006;ENSBGRT00000000004;ENSBGRT00000000005	GO:0000421(autophagosome membrane);GO:0000776(kinetochore);GO:0000815(ESCRT III complex);GO:0001778(plasma membrane repair);GO:0005643(nuclear pore);GO:0005737(cytoplasm);GO:0005764(lysosome);GO:0005765(lysosomal membrane);GO:0005768(endosome);GO:0005770(late endosome);GO:0005828(kinetochore microtubule);GO:0005829(cytosol);GO:0005886(plasma membrane);GO:0006914(autophagy);GO:0006997(nucleus orga…	04144(Endocytosis);04217(Necroptosis);04217(Necroptosis)	K12192	NA	charged multivesicular body protein 2B [Source:HGNC Symbol;Acc:HGNC:24537]	protein_coding	12.6092	16.3221	15.1682	21.9945	18.2256	17.0144	15.8308	22.2477	16.6045	16.8009	15.4002	25.8374	9.80237	12.8955	23.2954	32.9309	24.9202	1081	1193	1049	1380	1365	1062	1072	1502	1153	1209	1145	1538	873	1193	1566	3084	1639
ENSBGRG00000000004	chr1	956005	1012265	+	VGLL3		ENSBGRT00000000007	GO:0005634(nucleus);GO:0006355(regulation of DNA-templated transcription)	NA	NA	NA	vestigial like family member 3 [Source:HGNC Symbol;Acc:HGNC:24327]	protein_coding	0	0	0	0	0	0	0	0	0	0	0	0	0	0	0.045543	0	0	0	0	0	0	0	0	0	0	0	0	0	0	0	0	4	0	0
ENSBGRG00000000005	chr1	1082516	1083919	-	ENSBGRG00000000005		ENSBGRT00000000008	NA	NA	NA	NA		protein_coding	0.044785	0	0.038376	0	0	0.008015	0.014778	0	0	0.020872	0	0	0.016876	0.005412	0.021842	0.005342	0	4	0	3	0	0	1	1	0	0	2	0	0	2	1	2	1	0
ENSBGRG00000000008	chr1	2065581	3433780	-	CADM2		ENSBGRT00000000011	NA	NA	NA	NA	cell adhesion molecule 2 [Source:HGNC Symbol;Acc:HGNC:29849]	protein_coding	0	0	0	0	0	0	0	0	0	0	0	0	0	0.0452444	0	0	0	0	0	0	0	0	0	0	0	0	0	0	0	0	4	0	0	0
ENSBGRG00000000009	chr1	2946929	2947690	-	ENSBGRG00000000009		ENSBGRT00000000014	GO:0016477(cell migration);GO:0030011(maintenance of cell polarity)	NA	NA	NA		protein_coding	3.88833	5.27737	8.71079	4.46316	5.95842	3.80292	6.48606	5.06229	4.96871	7.07114	4.29259	3.95666	9.76279	5.47109	7.1349	2.38549	4.98137	107	123	193	90	143	76	141	110	111	163	102	76	277	162	153	72	105
ENSBGRG00000000011	chr1	5716191	5717373	+	ENSBGRG00000000011		ENSBGRT00000000016	NA	04146(Peroxisome)	K00308	EC:1.5.3.13		protein_coding	0	0	0	0	0	0	0	0	0.042193	0	0	0	0	0	0	0	0	0	0	0	0	0	0	0	0	2	0	0	0	0	0	0	0	0
ENSBGRG00000000012	chr1	7172866	7503191	+	GBE1		ENSBGRT00000000017	GO:0003824(catalytic activity);GO:0003844(1,4-alpha-glucan branching enzyme activity);GO:0004553(hydrolase activity, hydrolyzing O-glycosyl compounds);GO:0005829(cytosol);GO:0005975(carbohydrate metabolic process);GO:0005978(glycogen biosynthetic process);GO:0043169(cation binding);GO:0102752(1,4-alpha-glucan branching enzyme activity (using a glucosylated glycogenin as primer for glycogen synthe…	00500(Starch and sucrose metabolism)	K00700	EC:2.4.1.18	1,4-alpha-glucan branching enzyme 1 [Source:HGNC Symbol;Acc:HGNC:4180]	protein_coding	40.2468	34.8024	36.121	45.3704	41.104	47.6188	38.1098	42.2476	44.2031	45.2826	43.9873	65.7266	26.6534	39.1941	37.9456	58.7252	56.5941	4016	2963	2910	3315	3587	3464	3007	3324	3576	3795	3812	4554	2763	4223	2971	6410	4336
ENSBGRG00000000014	chr1	9567210	10778605	+	ROBO1		ENSBGRT00000000019;ENSBGRT00000000021	GO:0002042(cell migration involved in sprouting angiogenesis);GO:0005515(protein binding);GO:0005737(cytoplasm);GO:0005886(plasma membrane);GO:0006919(activation of cysteine-type endopeptidase activity involved in apoptotic process);GO:0007156(homophilic cell adhesion via plasma membrane adhesion molecules);GO:0007411(axon guidance);GO:0008046(axon guidance receptor activity);GO:0009986(cell surf…	04360(Axon guidance);04360(Axon guidance)	K06753	NA	roundabout guidance receptor 1 [Source:HGNC Symbol;Acc:HGNC:10249]	protein_coding	0	0	0	0	0	0	0	0	0	0	0	0	0.0230533	0	0	0.00641539	0	0	0	0	0	0	0	0	0	0	0	0	0	6	0	0	2	0
ENSBGRG00000000015	chr1	10426053	10427687	-	ENSBGRG00000000015		ENSBGRT00000000022	NA	NA	NA	NA		protein_coding	0	0.005882	0.031077	0	0.005738	0	0.057489	0.012728	0.074266	0.013443	0.005778	0	0.060384	0.032529	0.031975	0	0.006534	0	1	2	0	1	0	4	1	5	1	1	0	5	3	2	0	1
ENSBGRG00000000018	chr1	12779816	12781026	-	ENSBGRG00000000018		ENSBGRT00000000027	NA	NA	NA	NA		processed_pseudogene	0	0.039707	0	0	0	0	0	0.042096	0	0	0	0	0.03261	0.12485	0	0	0.043815	0	2	0	0	0	0	0	2	0	0	0	0	2	8	0	0	2
ENSBGRG00000000020	chr1	12813104	12813460	+	ENSBGRG00000000020		ENSBGRT00000000029	GO:0005515(protein binding);GO:0006368(transcription elongation by RNA polymerase II promoter);GO:0030891(VCB complex);GO:0070449(elongin complex)	04120(Ubiquitin mediated proteolysis);04066(HIF-1 signaling pathway);05200(Pathways in cancer);05211(Renal cell carcinoma)	K03873	NA		protein_coding	0	0.358878	3.52278	0.460172	0.410923	0.876868	0.27743	0.566295	2.84295	0.776792	0.175822	0	0.430598	5.04214	0	0.503336	1.21915	0	6	50	6	7	12	4	8	40	12	3	0	8	95	0	10	17
ENSBGRG00000000021	chr1	14126671	14212482	-	LIPI		ENSBGRT00000000030	GO:0004620(phospholipase activity);GO:0005886(plasma membrane);GO:0006629(lipid metabolic process);GO:0008201(heparin binding);GO:0016042(lipid catabolic process);GO:0016298(lipase activity);GO:0052689(carboxylic ester hydrolase activity)	NA	NA	NA	lipase I [Source:HGNC Symbol;Acc:HGNC:18821]	protein_coding	0	0	0	0	0	0	0	0.110036	0	0	0	0	0	0.14176	0	0	0	0	0	0	0	0	0	0	8	0	0	0	0	0	14	0	0	0
ENSBGRG00000000022	chr1	14132980	14133504	-	ENSBGRG00000000022		ENSBGRT00000000033	NA	04216(Ferroptosis);04217(Necroptosis);04978(Mineral absorption)	K13625	NA		pseudogene	2.76562	3.37282	2.73383	2.63584	4.84996	1.48266	2.69925	2.39655	2.96731	2.30095	2.61471	0.741175	3.53732	4.79054	1.1267	1.48835	1.12618	62	65	50	44	95	25	48	43	54	44	51	12	83	116	20	37	20
ENSBGRG00000000023	chr1	14212338	14234545	+	RBM11		ENSBGRT00000000034	GO:0000381(regulation of alternative mRNA splicing, via spliceosome);GO:0003676(nucleic acid binding);GO:0003723(RNA binding);GO:0005634(nucleus);GO:0005654(nucleoplasm);GO:0008266(poly(U) RNA binding);GO:0016607(nuclear speck);GO:0034599(cellular response to oxidative stress);GO:0042803(protein homodimerization activity)	NA	NA	NA	RNA binding motif protein 11 [Source:HGNC Symbol;Acc:HGNC:9897]	protein_coding	1.13931	1.85029	2.1557	0.919322	1.79591	0.841065	1.01599	2.29429	1.23134	0.70506	0.966835	1.55808	0.51432	1.0307	1.23735	1.17648	2.129	118	163	180	70	162	64	83	187	103	62	87	112	56	115	101	133	169
ENSBGRG00000000024	chr1	14280958	14389288	+	ENSBGRG00000000024		ENSBGRT00000000036;ENSBGRT00000000037;ENSBGRT00000000035	GO:0005524(ATP binding);GO:0016021(integral component of membrane);GO:0055085(transmembrane transport);GO:0140359(ABC-type transporter activity);GO:0140359(ABC-type transporter activity)	02010(ABC transporters);02010(ABC transporters)	K05670	NA		protein_coding	2.28094	4.13222	3.59011	3.91871	3.66949	14.3218	2.34175	2.21696	1.95635	2.79389	2.73389	1.89369	1.72516	2.7717	1.93084	2.80764	5.25221	495	764	629	623	696	2261	403	380	344	509	516	286	389	649	329	666	874
ENSBGRG00000000025	chr1	14404460	14414915	-	HSPA13		ENSBGRT00000000038;ENSBGRT00000000039	GO:0005524(ATP binding);GO:0016887(ATP hydrolysis activity);GO:0016887(ATP hydrolysis activity)	NA	NA	NA	heat shock protein family A (Hsp70) member 13 [Source:HGNC Symbol;Acc:HGNC:11375]	protein_coding	17.2897	19.9227	20.6962	20.8738	18.4435	19.8581	20.6061	16.0683	13.5559	18.5293	16.2363	38.2374	16.5214	18.5513	23.3135	27.7138	26.3598	1284	1263	1241	1136	1198	1076	1211	941	817	1157	1047	1972	1275	1488	1359	2251	1503
ENSBGRG00000000026	chr1	14535345	14716965	-	ENSBGRG00000000026		ENSBGRT00000000041;ENSBGRT00000000042;ENSBGRT00000000040	GO:0005515(protein binding);GO:0005515(protein binding)	NA	NA	NA	SAM domain, SH3 domain and nuclear localization signals 1 [Source:HGNC Symbol;Acc:HGNC:10528]	protein_coding	86.4118	106.565	92.3917	125.503	128.006	98.1539	106.167	105.493	104.028	102.535	109.6	130.46	82.3424	99.141	120.829	181.645	116.082	9021	9489	7786	9594	11685	7470	8763	8682	8805	8989	9935	9457	8928	11174	9897	20741	9305
ENSBGRG00000000027	chr1	15063990	15067268	-	NRIP1		ENSBGRT00000000044	GO:0000118(histone deacetylase complex);GO:0000122(negative regulation of transcription by RNA polymerase II);GO:0000785(chromatin);GO:0000978(RNA polymerase II cis-regulatory region sequence-specific DNA binding);GO:0001543(ovarian follicle rupture);GO:0001650(fibrillar center);GO:0003712(transcription coregulator activity);GO:0003713(transcription coactivator activity);GO:0003714(transcription …	NA	NA	NA	nuclear receptor interacting protein 1 [Source:HGNC Symbol;Acc:HGNC:8001]	protein_coding	8.33145	13.6504	13.002	15.5827	12.8305	14.4256	9.4642	9.78679	10.4498	14.3996	11.7215	15.1361	7.72345	7.1067	14.3167	8.00337	14.5389	1324	1850	1667	1813	1782	1671	1189	1226	1346	1921	1617	1670	1275	1219	1784	1391	1773
ENSBGRG00000000028	chr1	15073108	15073311	+	ENSBGRG00000000028		ENSBGRT00000000045	GO:0016021(integral component of membrane);GO:0033617(mitochondrial cytochrome c oxidase assembly)	NA	NA	NA		protein_coding	21.9394	34.3901	42.401	10.327	19.342	13.3701	46.9812	8.39283	22.1776	34.7873	33.0283	13.4925	16.9918	39.8312	7.99769	17.0129	8.94967	217	290	339	75	168	97	368	66	178	289	284	93	175	425	62	184	68
ENSBGRG00000000029	chr1	15085309	15086352	+	ENSBGRG00000000029		ENSBGRT00000000046	NA	NA	NA	NA		protein_coding	0.007858	0.309757	0.274678	0.042028	0.093376	0.201582	0.247597	0.415813	0.15989	0.10241	0.430071	0.11599	0.106964	0.193356	0.157907	0.366413	0.26939	1	14	12	2	5	8	10	17	7	5	19	5	6	11	7	21	11
ENSBGRG00000000031	chr1	16016068	16187193	+	USP25		ENSBGRT00000000048;ENSBGRT00000000049;ENSBGRT00000000050;ENSBGRT00000000051	GO:0004843(cysteine-type deubiquitinase activity);GO:0005515(protein binding);GO:0005783(endoplasmic reticulum);GO:0005829(cytosol);GO:0006511(ubiquitin-dependent protein catabolic process);GO:0016579(protein deubiquitination);GO:0031625(ubiquitin protein ligase binding);GO:0032183(SUMO binding);GO:0051117(ATPase binding);GO:0070536(protein K63-linked deubiquitination);GO:0071108(protein K48-link…	04657(IL-17 signaling pathway);04657(IL-17 signaling pathway)	K11849	EC:3.4.19.12	ubiquitin specific peptidase 25 [Source:HGNC Symbol;Acc:HGNC:12624]	protein_coding	47.7168	40.3526	39.067	43.4733	49.7809	40.6191	46.7427	44.4222	38.6529	38.7648	51.3139	52.1463	23.6649	27.9594	60.7521	39.18	49.7478	8267	5964	5464	5515	7541	5131	6405	6068	5430	5640	7720	6274	4260	5231	8258	7424	6617
ENSBGRG00000000032	chr1	16040018	16041049	-	ENSBGRG00000000032		ENSBGRT00000000053	NA	NA	NA	NA		protein_coding	0	0	0	0.158867	0	0	0	0	0	0.000927	0.041159	0	0.084903	0.001077	0.044077	0	0	0	0	0	6	0	0	0	0	0	1	2	0	5	1	2	0	0
ENSBGRG00000000033	chr1	16040018	16041049	-	ENSBGRG00000000033		ENSBGRT00000000054	NA	NA	NA	NA		processed_pseudogene	0	0.093188	0.295407	0.177648	0.090598	0.08306	0.051612	0.048044	0.08127	0.066729	0.219024	0	0.1185	0.001146	0.057239	0.109007	0.051762	0	4	12	7	4	4	3	2	4	3	10	0	7	1	3	6	2
ENSBGRG00000000034	chr1	16586497	16801002	+	ENSBGRG00000000034		ENSBGRT00000000057;ENSBGRT00000000056;ENSBGRT00000000055;ENSBGRT00000000058	NA	04146(Peroxisome);04742(Taste transduction);04742(Taste transduction)	K00308;K08474	EC:1.5.3.13		lncRNA	0	0	0	0	0	0	0	0	0	0.0100291	0	0	0	0	0	0.00353135	0.00272393	0	0	0	0	0	0	0	0	0	6	0	0	0	0	0	4	3
ENSBGRG00000000037	chr1	17998079	18071143	+	CXADR		ENSBGRT00000000068;ENSBGRT00000000066;ENSBGRT00000000065	GO:0005178(integrin binding);GO:0005654(nucleoplasm);GO:0005737(cytoplasm);GO:0005886(plasma membrane);GO:0005911(cell-cell junction);GO:0005912(adherens junction);GO:0005923(bicellular tight junction);GO:0007157(heterophilic cell-cell adhesion via plasma membrane cell adhesion molecules);GO:0008013(beta-catenin binding);GO:0010669(epithelial structure maintenance);GO:0016323(basolateral plasma m…	05416(Viral myocarditis);05416(Viral myocarditis)	K06788	NA	CXADR Ig-like cell adhesion molecule [Source:HGNC Symbol;Acc:HGNC:2559]	protein_coding	0	0.23264	0	0	0	0.0962477	0.101742	0	0	0.237955	0.0623346	0	0.173124	0.101299	0.364333	0.106769	0	0	15	0	0	0	6	6	0	0	16	4	0	14	9	22	9	0
ENSBGRG00000000038	chr1	18071760	18087210	-	BTG3		ENSBGRT00000000069	GO:0005737(cytoplasm);GO:0045930(negative regulation of mitotic cell cycle)	03018(RNA degradation)	K14443	NA	BTG anti-proliferation factor 3 [Source:HGNC Symbol;Acc:HGNC:1132]	protein_coding	3.26867	4.13196	3.3475	5.09292	3.16249	3.23412	3.18876	2.03879	2.09624	5.06675	2.40892	2.78962	2.31872	3.4083	3.80422	6.85528	3.97146	190	205	157	217	161	137	147	94	99	248	122	113	140	214	174	436	178
ENSBGRG00000000039	chr1	18134379	18135611	+	ENSBGRG00000000039		ENSBGRT00000000070	NA	04390(Hippo signaling pathway);04520(Adherens junction);04670(Leukocyte transendothelial migration);05200(Pathways in cancer);05226(Gastric cancer);05213(Endometrial cancer);05412(Arrhythmogenic right ventricular cardiomyopathy (ARVC));05100(Bacterial invasion of epithelial cells)	K05691	NA		protein_coding	0	0	0	0	0	0	0	0	0	0	0	0	0.032028	0	0.024093	0	0	0	0	0	0	0	0	0	0	0	0	0	0	2	0	2	0	0
ENSBGRG00000000040	chr1	18217649	18217755	-	U6		ENSBGRT00000000071	GO:0000244(spliceosomal tri-snRNP complex assembly);GO:0000353(formation of quadruple SL/U4/U5/U6 snRNP);GO:0005688(U6 snRNP);GO:0030621(U4 snRNA binding);GO:0046540(U4/U6 x U5 tri-snRNP complex)	NA	NA	NA	U6 spliceosomal RNA [Source:RFAM;Acc:RF00026]	snRNA	0	0	0	0	0	0	0	0	0	0	0	0	0	0	0	0.251668	0	0	0	0	0	0	0	0	0	0	0	0	0	0	0	0	2	0
ENSBGRG00000000042	chr1	18279578	18312043	-	C21orf91		ENSBGRT00000000073;ENSBGRT00000000074	GO:0021895(cerebral cortex neuron differentiation);GO:0060999(positive regulation of dendritic spine development);GO:0060999(positive regulation of dendritic spine development)	NA	NA	NA	chromosome 21 open reading frame 91 [Source:HGNC Symbol;Acc:HGNC:16459]	protein_coding	36.7174	35.8112	42.3993	32.693	46.8848	35.5799	37.1454	37.422	32.3385	33.5391	38.9335	32.3549	21.0778	27.4945	36.1855	41.8053	41.4332	2745	2283	2559	1790	3065	1940	2197	2206	1960	2106	2527	1680	1637	2219	2123	3419	2379
ENSBGRG00000000047	chr1	21891032	22492928	+	NCAM2		ENSBGRT00000000080	GO:0005515(protein binding);GO:0005886(plasma membrane);GO:0007155(cell adhesion);GO:0016020(membrane);GO:0016604(nuclear body);GO:0030424(axon);GO:0042802(identical protein binding)	04514(Cell adhesion molecules (CAMs));05020(Prion diseases)	K06491	NA	neural cell adhesion molecule 2 [Source:HGNC Symbol;Acc:HGNC:7657]	protein_coding	0	0.154299	0	0.51724	0	0.152608	0	0.082778	0.029984	0.301718	0.086126	0.431131	0.064837	0.112675	0.873747	0.165576	0.291061	0	17	0	47	0	14	0	8	3	31	10	37	9	15	84	23	28
ENSBGRG00000000053	chr1	25908374	25910132	-	ENSBGRG00000000053		ENSBGRT00000000086	NA	04310(Wnt signaling pathway);04390(Hippo signaling pathway);04150(mTOR signaling pathway);04550(Signaling pathways regulating pluripotency of stem cells);04916(Melanogenesis);05200(Pathways in cancer);05206(MicroRNAs in cancer);05205(Proteoglycans in cancer);05225(Hepatocellular carcinoma);05226(Gastric cancer);05217(Basal cell carcinoma);05224(Breast cancer);04934(Cushing syndrome);05166(HTLV-I …	K00312	NA		protein_coding	0	0.066874	0.02811	0	0.028888	0	0	0	0	0.009256	0	0.033581	0.005613	0	0.011888	0	0.03543	0	5	2	0	3	0	0	0	0	1	0	2	1	0	1	0	3
ENSBGRG00000000055	chr1	26557505	26557806	-	ENSBGRG00000000055		ENSBGRT00000000088	GO:0042254(ribosome biogenesis)	NA	NA	NA		protein_coding	0	0	0	0	0.211591	0	0	0	0	0	0	0.396439	0.490977	0	0	0	0	0	0	0	0	2	0	0	0	0	0	0	3	5	0	0	0	0
ENSBGRG00000000058	chr1	27342662	27370128	-	MRPL39		ENSBGRT00000000092;ENSBGRT00000000091;ENSBGRT00000000094;ENSBGRT00000000095;ENSBGRT00000000096	GO:0000166(nucleotide binding);GO:0005739(mitochondrion);GO:0005762(mitochondrial large ribosomal subunit);GO:0005762(mitochondrial large ribosomal subunit)	NA	NA	NA	mitochondrial ribosomal protein L39 [Source:HGNC Symbol;Acc:HGNC:14027]	protein_coding	8.70489	14.2695	13.5997	10.6223	11.6808	10.8552	12.091	7.56394	8.53609	11.2687	9.86374	16.5562	15.9748	17.5222	15.7716	16.2527	13.3951	588	821	743	527	691	535	646	403	467	640	580	777	1121	1276	836	1200	695
ENSBGRG00000000059	chr1	27413396	27506203	+	JAM2		ENSBGRT00000000097	GO:0005178(integrin binding);GO:0005886(plasma membrane);GO:0005887(integral component of plasma membrane);GO:0009986(cell surface);GO:0044291(cell-cell contact zone);GO:0045123(cellular extravasation);GO:0050901(leukocyte tethering or rolling);GO:0071593(lymphocyte aggregation);GO:0097241(hematopoietic stem cell migration to bone marrow);GO:0098609(cell-cell adhesion);GO:0098636(protein complex …	04514(Cell adhesion molecules (CAMs));04530(Tight junction);04670(Leukocyte transendothelial migration)	K06735	NA	junctional adhesion molecule 2 [Source:HGNC Symbol;Acc:HGNC:14686]	protein_coding	0	0	0.214275	0	0	0	0.164063	0	0	0	0.113971	0.183277	0.101992	0.162897	0	0.273823	0	0	0	16	0	0	0	12	0	0	0	10	12	10	17	0	28	0
ENSBGRG00000000060	chr1	27511939	27521313	-	ENSBGRG00000000060		ENSBGRT00000000098;ENSBGRT00000000099;ENSBGRT00000000100	GO:0000276(mitochondrial proton-transporting ATP synthase complex, coupling factor F(o));GO:0015078(proton transmembrane transporter activity);GO:0015986(proton motive force-driven ATP synthesis);GO:0015986(proton motive force-driven ATP synthesis)	00190(Oxidative phosphorylation);04714(Thermogenesis);05010(Alzheimer disease);05012(Parkinson disease);05016(Huntington disease);05016(Huntington disease)	K02131	NA		protein_coding	24.4734	27.5508	28.2547	30.0571	25.5349	9.95039	19.8916	26.5371	23.2225	25.9125	19.5428	17.0461	34.9391	37.5798	15.1068	20.9176	14.3408	1282	1230	1194	1152	1169	380	824	1095	986	1140	889	620	1899	2123	622	1198	577
ENSBGRG00000000061	chr1	27525032	27568278	+	GABPA		ENSBGRT00000000101;ENSBGRT00000000102	GO:0000122(negative regulation of transcription by RNA polymerase II);GO:0000785(chromatin);GO:0000976(transcription cis-regulatory region binding);GO:0000978(RNA polymerase II cis-regulatory region sequence-specific DNA binding);GO:0001228(DNA-binding transcription activator activity, RNA polymerase II-specific);GO:0001701(in utero embryonic development);GO:0001825(blastocyst formation);GO:00036…	NA	NA	NA	GA binding protein transcription factor subunit alpha [Source:HGNC Symbol;Acc:HGNC:4071]	protein_coding	15.7169	21.4712	21.3114	20.7958	20.6597	22.8816	20.4315	19.7529	16.7794	21.6908	20.6739	31.8912	14.5634	20.0338	30.0525	28.4257	28.4139	1798	2095	1968	1743	2067	1909	1848	1782	1557	2084	2054	2534	1731	2474	2698	3557	2496
ENSBGRG00000000062	chr1	27698287	28045878	-	APP		ENSBGRT00000000103;ENSBGRT00000000104;ENSBGRT00000000107;ENSBGRT00000000109	GO:0000086(G2/M transition of mitotic cell cycle);GO:0000278(mitotic cell cycle);GO:0000978(RNA polymerase II cis-regulatory region sequence-specific DNA binding);GO:0001774(microglial cell activation);GO:0001934(positive regulation of protein phosphorylation);GO:0001967(suckling behavior);GO:0002265(astrocyte activation involved in immune response);GO:0004867(serine-type endopeptidase inhibitor …	04726(Serotonergic synapse);05010(Alzheimer disease);05010(Alzheimer disease)	K04520	NA	amyloid beta precursor protein [Source:HGNC Symbol;Acc:HGNC:620]	protein_coding	8.48874	13.9592	11.6996	12.4334	7.05283	10.9395	8.57127	10.1885	8.40985	11.9584	7.66463	10.2679	9.75216	8.7473	8.01114	9.23604	9.98201	1313	1841	1462	1409	955	1234	1049	1242	1056	1553	1031	1103	1568	1462	974	1563	1186
ENSBGRG00000000064	chr1	27860863	27861963	+	ENSBGRG00000000064		ENSBGRT00000000111	NA	NA	NA	NA		protein_coding	0	0	0	0	0	0.02418	0	0	0	0	0	0	0	0.017025	0	0	0	0	0	0	0	0	1	0	0	0	0	0	0	0	1	0	0	0
ENSBGRG00000000067	chr1	28282365	28447363	-	ENSBGRG00000000067		ENSBGRT00000000114;ENSBGRT00000000115;ENSBGRT00000000118	NA	NA	NA	NA		protein_coding	0	0	0	0	0	0	0	0	0	0	0	0	0	0.0539748	0	0.0751041	0	0	0	0	0	0	0	0	0	0	0	0	0	0	13	0	16	0
ENSBGRG00000000068	chr1	28754201	28762686	-	ADAMTS1		ENSBGRT00000000120	GO:0001542(ovulation from ovarian follicle);GO:0001822(kidney development);GO:0004222(metalloendopeptidase activity);GO:0005604(basement membrane);GO:0006508(proteolysis);GO:0008201(heparin binding);GO:0008237(metallopeptidase activity);GO:0008270(zinc ion binding);GO:0016525(negative regulation of angiogenesis);GO:0030198(extracellular matrix organization);GO:0031012(extracellular matrix);GO:003…	NA	NA	NA	ADAM metallopeptidase with thrombospondin type 1 motif 1 [Source:HGNC Symbol;Acc:HGNC:217]	protein_coding	0	0.31491	0.418723	0.316616	0.081305	0.568005	0.103149	0.275109	0.333435	0.503591	0.433328	0.615411	0.274791	0.449428	0.95453	0.472763	1.11024	0	53	67	46	14	82	16	43	54	83	74	84	56	96	147	102	168
ENSBGRG00000000069	chr1	28866712	28926010	-	ADAMTS5		ENSBGRT00000000121	GO:0004175(endopeptidase activity);GO:0004222(metalloendopeptidase activity);GO:0005615(extracellular space);GO:0006508(proteolysis);GO:0007520(myoblast fusion);GO:0008201(heparin binding);GO:0008233(peptidase activity);GO:0008237(metallopeptidase activity);GO:0008270(zinc ion binding);GO:0022617(extracellular matrix disassembly);GO:0030198(extracellular matrix organization);GO:0042742(defense re…	NA	NA	NA	ADAM metallopeptidase with thrombospondin type 1 motif 5 [Source:HGNC Symbol;Acc:HGNC:221]	protein_coding	0	0	0	0	0	0	0	0	0	0	0.043118	0	0	0	0	0	0	0	0	0	0	0	0	0	0	0	0	8	0	0	0	0	0	0
ENSBGRG00000000074	chr1	31267914	31287054	+	N6AMT1		ENSBGRT00000000126;ENSBGRT00000000127;ENSBGRT00000000128;ENSBGRT00000000130;ENSBGRT00000000129	GO:0003676(nucleic acid binding);GO:0005634(nucleus);GO:0008168(methyltransferase activity);GO:0008276(protein methyltransferase activity);GO:0009007(site-specific DNA-methyltransferase (adenine-specific) activity);GO:0009404(toxin metabolic process);GO:0018024(histone-lysine N-methyltransferase activity);GO:0018364(peptidyl-glutamine methylation);GO:0018872(arsonoacetate metabolic process);GO:00…	NA	NA	NA	N-6 adenine-specific DNA methyltransferase 1 [Source:HGNC Symbol;Acc:HGNC:16021]	protein_coding	0.976071	1.14606	0.476878	0.682976	0.967207	0.729967	0.964961	0.553398	0.437111	1.35814	0.485139	0.819792	1.3446	0.745822	1.66635	1.70854	1.25859	107	108	44	56	94	59	85	49	40	125	47	63	154	89	144	204	108
ENSBGRG00000000075	chr1	31319321	31389403	-	LTN1		ENSBGRT00000000131;ENSBGRT00000000132	GO:0004842(ubiquitin-protein transferase activity);GO:0005829(cytosol);GO:0008270(zinc ion binding);GO:0051865(protein autoubiquitination);GO:0061630(ubiquitin protein ligase activity);GO:1990112(RQC complex);GO:1990116(ribosome-associated ubiquitin-dependent protein catabolic process);GO:1990116(ribosome-associated ubiquitin-dependent protein catabolic process)	00260(Glycine, serine and threonine metabolism);00270(Cysteine and methionine metabolism);00450(Selenocompound metabolism);00450(Selenocompound metabolism)	K01758	EC:4.4.1.1	listerin E3 ubiquitin protein ligase 1 [Source:HGNC Symbol;Acc:HGNC:13082]	protein_coding	10.3083	12.4226	12.629	13.6251	10.8106	13.891	10.724	9.41738	9.5572	12.0658	10.2222	17.6426	9.03912	9.42898	13.5316	13.2407	16.137	2913	2995	2882	2819	2671	2862	2397	2098	2190	2864	2509	3462	2653	2878	3001	4093	3501
ENSBGRG00000000076	chr1	31403553	31415114	-	RWDD2B		ENSBGRT00000000133	GO:0005515(protein binding)	NA	NA	NA	RWD domain containing 2B [Source:HGNC Symbol;Acc:HGNC:1302]	protein_coding	12.1675	16.1013	15.688	20.056	16.7451	18.3962	13.6805	15.536	15.5787	15.877	12.9926	15.606	11.0576	14.0453	19.8419	19.3524	15.4674	587	663	611	709	707	647	522	591	610	644	545	523	555	732	752	1022	573
ENSBGRG00000000077	chr1	31420296	31451387	+	USP16		ENSBGRT00000000134;ENSBGRT00000000135;ENSBGRT00000000136	GO:0000278(mitotic cell cycle);GO:0003713(transcription coactivator activity);GO:0004197(cysteine-type endopeptidase activity);GO:0004843(cysteine-type deubiquitinase activity);GO:0005634(nucleus);GO:0006357(regulation of transcription by RNA polymerase II);GO:0006511(ubiquitin-dependent protein catabolic process);GO:0006974(cellular response to DNA damage stimulus);GO:0008270(zinc ion binding);G…	NA	NA	NA	ubiquitin specific peptidase 16 [Source:HGNC Symbol;Acc:HGNC:12614]	protein_coding	14.2369	18.9761	16.6921	19.3012	15.3649	17.9218	15.3198	15.1536	11.6375	18.1642	13.4546	30.0792	15.0509	17.7765	25.9904	28.7429	24.8043	2432	2766	2302	2415	2295	2232	2070	2041	1612	2606	1996	3568	2671	3278	3483	5369	3253
ENSBGRG00000000078	chr1	31453238	31466719	-	ENSBGRG00000000078		ENSBGRT00000000139;ENSBGRT00000000138;ENSBGRT00000000137	GO:0005524(ATP binding);GO:0006457(protein folding);GO:0016887(ATP hydrolysis activity);GO:0051082(unfolded protein binding);GO:0051082(unfolded protein binding)	NA	NA	NA		protein_coding	40.323	52.7276	54.2973	52.5895	48.9781	49.3554	45.7139	41.0938	33.8737	55.6311	43.7473	69.9555	66.7004	77.8089	65.9134	81.6703	69.7962	3223	3596	3503	3078	3423	2876	2889	2590	2195	3734	3036	3883	5537	6714	4133	7140	4284
ENSBGRG00000000080	chr1	31783463	31799779	+	BACH1		ENSBGRT00000000142	GO:0000083(regulation of transcription involved in G1/S transition of mitotic cell cycle);GO:0000117(regulation of transcription involved in G2/M transition of mitotic cell cycle);GO:0000122(negative regulation of transcription by RNA polymerase II);GO:0000978(RNA polymerase II cis-regulatory region sequence-specific DNA binding);GO:0001227(DNA-binding transcription repressor activity, RNA polyme…	NA	NA	NA	BTB domain and CNC homolog 1 [Source:HGNC Symbol;Acc:HGNC:935]	protein_coding	43.7316	49.0731	51.4473	46.4599	59.1678	66.984	49.2289	70.4038	70.3193	54.8154	82.1972	53.0703	24.366	24.9805	54.8917	41.3512	66.4655	4842	4635	4599	3767	5729	5407	4311	6146	6313	5098	7904	4081	2803	2987	4769	5009	5651
ENSBGRG00000000081	chr1	31841987	31842094	+	U6		ENSBGRT00000000143	NA	NA	NA	NA	U6 spliceosomal RNA [Source:RFAM;Acc:RF00026]	snRNA	0	0	0	0	0	0	0	0.261875	0	0	0.921684	0	0	0	0	0	0.285483	0	0	0	0	0	0	0	2	0	0	5	0	0	0	0	0	2
ENSBGRG00000000112	chr1	34418102	34619862	-	TIAM1		ENSBGRT00000000179;ENSBGRT00000000180;ENSBGRT00000000181	GO:0005085(guanyl-nucleotide exchange factor activity);GO:0005515(protein binding);GO:0005829(cytosol);GO:0005886(plasma membrane);GO:0005911(cell-cell junction);GO:0007160(cell-matrix adhesion);GO:0007165(signal transduction);GO:0007264(small GTPase mediated signal transduction);GO:0008284(positive regulation of cell population proliferation);GO:0010717(regulation of epithelial to mesenchymal tr…	04014(Ras signaling pathway);04015(Rap1 signaling pathway);04024(cAMP signaling pathway);04530(Tight junction);04810(Regulation of actin cytoskeleton);04062(Chemokine signaling pathway);05205(Proteoglycans in cancer);05205(Proteoglycans in cancer)	K05731	NA	TIAM Rac1 associated GEF 1 [Source:HGNC Symbol;Acc:HGNC:11805]	protein_coding	31.9972	31.0641	30.5668	25.6274	41.5145	34.8776	39.9453	41.8549	49.7994	36.4102	53.6636	29.0028	14.4925	16.4867	22.2624	20.3728	24.5918	8468	7014	6531	4967	9608	6730	8360	8734	10686	8094	12333	5331	3985	4712	4623	5898	4999
ENSBGRG00000000113	chr1	34580551	34580627	-	ENSBGRG00000000113		ENSBGRT00000000182	NA	NA	NA	NA		miRNA	0	0	0	0	0	0	0	0	0	0	0	0.329508	0.185873	0	0	0	0	0	0	0	0	0	0	0	0	0	0	0	1	1	0	0	0	0
ENSBGRG00000000114	chr1	34895772	34897490	+	ENSBGRG00000000114		ENSBGRT00000000183	NA	04390(Hippo signaling pathway);04520(Adherens junction);04670(Leukocyte transendothelial migration);05200(Pathways in cancer);05226(Gastric cancer);05213(Endometrial cancer);05412(Arrhythmogenic right ventricular cardiomyopathy (ARVC));05100(Bacterial invasion of epithelial cells)	K05691	NA		protein_coding	0	0.027034	0.126882	0	0.141891	0.01091	0.05711	0.006053	0.057679	0.027707	0.010991	0.025045	0.13784	0.026371	0	0	0.018645	0	2	9	0	11	1	4	1	4	2	1	2	12	3	0	0	2
ENSBGRG00000000116	chr1	35084555	35085853	+	ENSBGRG00000000116		ENSBGRT00000000185	NA	NA	NA	NA		protein_coding	0	0.007403	0.007823	0.008624	0	0.017326	0.039932	0.010429	0.015579	0.045119	0.02909	0	0.021247	0.026085	0.008049	0.060427	0	0	1	1	1	0	1	2	1	1	3	2	0	2	2	1	5	0
ENSBGRG00000000117	chr1	35088954	35098559	+	SOD1		ENSBGRT00000000186	GO:0000302(response to reactive oxygen species);GO:0000303(response to superoxide);GO:0001541(ovarian follicle development);GO:0001819(positive regulation of cytokine production);GO:0001895(retina homeostasis);GO:0002262(myeloid cell homeostasis);GO:0004784(superoxide dismutase activity);GO:0005507(copper ion binding);GO:0005615(extracellular space);GO:0005634(nucleus);GO:0005654(nucleoplasm);GO:…	04146(Peroxisome);04213(Longevity regulating pathway - multiple species);05014(Amyotrophic lateral sclerosis (ALS));05016(Huntington disease);05020(Prion diseases)	K04565	EC:1.15.1.1	Superoxide dismutase [Cu-Zn] [Source:UniProtKB/Swiss-Prot;Acc:Q52RN5]	protein_coding	45.1383	51.8685	49.4148	68.1783	47.4917	32.0631	40.7288	40.9348	34.5131	54.5962	39.5043	30.2273	85.134	84.9031	41.4981	51.574	34.5163	1841	1805	1627	2037	1694	954	1314	1317	1142	1870	1400	857	3607	3739	1328	2301	1081
ENSBGRG00000000118	chr1	35101017	35167132	-	SCAF4		ENSBGRT00000000187	GO:0003676(nucleic acid binding);GO:0003723(RNA binding);GO:0005634(nucleus);GO:0005654(nucleoplasm);GO:1990269(RNA polymerase II C-terminal domain phosphoserine binding);GO:2000805(negative regulation of termination of RNA polymerase II transcription, poly(A)-coupled)	NA	NA	NA	SR-related CTD associated factor 4 [Source:HGNC Symbol;Acc:HGNC:19304]	protein_coding	26.2308	24.2198	26.6844	29.9874	22.2955	25.0567	26.324	24.7632	23.3846	27.7526	22.3349	32.6486	22.0186	20.8849	30.5369	28.8066	27.8157	4989	3930	4098	4177	3709	3475	3960	3714	3606	4434	3689	4313	4350	4289	4558	5994	4063
ENSBGRG00000000119	chr1	35325715	35471104	+	HUNK		ENSBGRT00000000189	GO:0004672(protein kinase activity);GO:0004674(protein serine/threonine kinase activity);GO:0005524(ATP binding);GO:0006468(protein phosphorylation)	NA	NA	NA	hormonally up-regulated Neu-associated kinase [Source:HGNC Symbol;Acc:HGNC:13326]	protein_coding	1.11484	0.171775	0	0.32863	0	0	0.56347	0.313237	0.118638	0.561415	0	0.612181	0.519936	0.112217	0.316896	0.916269	0	116	16	0	25	0	0	47	26	10	49	0	45	56	13	26	104	0
ENSBGRG00000000120	chr1	35781819	35801191	-	MIS18A		ENSBGRT00000000190	GO:0000775(chromosome, centromeric region);GO:0005654(nucleoplasm);GO:0005829(cytosol);GO:0007059(chromosome segregation);GO:0034080(CENP-A containing chromatin assembly);GO:0042802(identical protein binding);GO:0044030(regulation of DNA methylation)	NA	NA	NA	MIS18 kinetochore protein A [Source:HGNC Symbol;Acc:HGNC:1286]	protein_coding	1.53342	1.56907	0.754592	0.488909	0.465137	1.55609	0.675593	1.14049	0.299971	0.518162	0.646795	1.0106	1.35875	1.97408	0.889925	1.19684	1.10737	70	61	28	17	19	52	25	41	12	20	26	32	64	97	32	60	39
ENSBGRG00000000121	chr1	35817746	35833047	+	ENSBGRG00000000121		ENSBGRT00000000191	GO:0050873(brown fat cell differentiation)	NA	NA	NA		protein_coding	0.417948	0	0	0	0.088976	0.259196	0	0	0	0	0	0.238504	0.273245	0	0	0.201876	0	16	0	0	0	3	7	0	0	0	0	0	6	11	0	0	8	0
ENSBGRG00000000122	chr1	35836490	35927256	-	URB1		ENSBGRT00000000196;ENSBGRT00000000192;ENSBGRT00000000193	GO:0001650(fibrillar center);GO:0005730(nucleolus);GO:0005730(nucleolus)	NA	NA	NA	URB1 ribosome biogenesis homolog [Source:HGNC Symbol;Acc:HGNC:17344]	protein_coding	4.30298	4.33708	4.35018	3.14195	2.843	4.4667	3.86891	3.71548	3.48195	5.04301	3.45757	6.65321	4.9991	4.28759	6.67008	4.70861	5.45487	1680	1446	1372	900	972	1273	1195	1144	1103	1655	1174	1805	2029	1809	2044	2012	1637
ENSBGRG00000000123	chr1	35951653	36100084	+	EVA1C		ENSBGRT00000000199;ENSBGRT00000000200;ENSBGRT00000000198;ENSBGRT00000000197;ENSBGRT00000000202	GO:0005576(extracellular region);GO:0008201(heparin binding);GO:0030246(carbohydrate binding);GO:0030246(carbohydrate binding)	00562(Inositol phosphate metabolism);04070(Phosphatidylinositol signaling system);03420(Nucleotide excision repair);03420(Nucleotide excision repair)	K01099;K10838	EC:3.1.3.36	eva-1 homolog C [Source:HGNC Symbol;Acc:HGNC:13239]	protein_coding	2.41986	2.72698	1.14251	2.87078	1.96795	0.772829	1.89605	1.85322	0.945812	2.34442	3.36831	1.61166	0.151497	1.5202	1.47597	1.313	0.978721	244	236	95	213	176	57	152	148	78	201	297	114	16	166	118	145	76
ENSBGRG00000000124	chr1	36123216	36135674	-	CFAP298		ENSBGRT00000000203;ENSBGRT00000000205	GO:0003352(regulation of cilium movement);GO:0060271(cilium assembly);GO:0060271(cilium assembly)	NA	NA	NA	cilia and flagella associated protein 298 [Source:HGNC Symbol;Acc:HGNC:1301]	protein_coding	27.1808	44.2897	35.772	37.1513	27.2114	31.6332	32.1394	44.2829	31.7681	34.1249	35.3364	30.6982	32.5859	38.975	37.4247	45.3661	42.4577	1596	2219	1696	1598	1397	1354	1493	2051	1513	1683	1802	1253	1988	2471	1724	2914	1915
ENSBGRG00000000125	chr1	36144896	36247042	-	SYNJ1		ENSBGRT00000000209;ENSBGRT00000000207;ENSBGRT00000000208;ENSBGRT00000000206;ENSBGRT00000000210	GO:0003676(nucleic acid binding);GO:0003723(RNA binding);GO:0003824(catalytic activity);GO:0004438(phosphatidylinositol-3-phosphatase activity);GO:0004439(phosphatidylinositol-4,5-bisphosphate 5-phosphatase activity);GO:0007612(learning);GO:0016791(phosphatase activity);GO:0034595(phosphatidylinositol phosphate 5-phosphatase activity);GO:0043812(phosphatidylinositol-4-phosphate phosphatase activi…	00562(Inositol phosphate metabolism);04070(Phosphatidylinositol signaling system);04070(Phosphatidylinositol signaling system)	K20279	EC:3.1.3.36	synaptojanin 1 [Source:HGNC Symbol;Acc:HGNC:11503]	protein_coding	20.7754	19.237	21.0605	18.8206	23.6947	22.9205	23.8145	24.0518	22.1736	25.4106	25.8061	25.351	13.1923	12.9186	20.6424	17.6946	22.3202	5142	4062	4208	3411	5128	4136	4661	4694	4450	5284	5547	4358	3392	3453	4011	4791	4243
ENSBGRG00000000126	chr1	36230258	36230419	+	ENSBGRG00000000126		ENSBGRT00000000212	NA	03010(Ribosome)	K02915	NA		processed_pseudogene	0	0	0.105249	0.478034	0	0	0	0	0	0	0	0.195772	0	0	0	0	0	0	0	1	3	0	0	0	0	0	0	0	2	0	0	0	0	0
ENSBGRG00000000127	chr1	36258968	36290598	-	PAXBP1		ENSBGRT00000000213;ENSBGRT00000000214	GO:0000398(mRNA splicing, via spliceosome);GO:0003677(DNA binding);GO:0005634(nucleus);GO:0006366(transcription by RNA polymerase II);GO:0014842(regulation of skeletal muscle satellite cell proliferation);GO:0031062(positive regulation of histone methylation);GO:0045944(positive regulation of transcription by RNA polymerase II);GO:2000288(positive regulation of myoblast proliferation);GO:2000288(…	NA	NA	NA	PAX3 and PAX7 binding protein 1 [Source:HGNC Symbol;Acc:HGNC:13579]	protein_coding	32.6167	32.4979	41.8838	30.9922	37.723	39.0271	34.6043	27.9158	27.1303	34.9058	33.2379	50.7367	29.1398	31.0515	59.5208	39.3092	51.9555	4506	3831	4671	3136	4558	3931	3781	3041	3040	4051	3988	4867	4181	4632	6452	5940	5512
ENSBGRG00000000128	chr1	36309380	36310036	-	C21orf62		ENSBGRT00000000215	NA	NA	NA	NA	chromosome 21 open reading frame 62 [Source:HGNC Symbol;Acc:HGNC:1305]	protein_coding	0	0	0.077336	0	0.142789	0	0.157903	0	0	0	0	0	0.1775	0.115646	0	0	0.260291	0	0	2	0	4	0	4	0	0	0	0	0	6	4	0	0	7
ENSBGRG00000000129	chr1	36609664	36610464	+	OLIG1		ENSBGRT00000000216	GO:0006355(regulation of DNA-templated transcription);GO:0014003(oligodendrocyte development);GO:0046983(protein dimerization activity);GO:0048663(neuron fate commitment);GO:0048709(oligodendrocyte differentiation)	NA	NA	NA	oligodendrocyte transcription factor 1 [Source:HGNC Symbol;Acc:HGNC:16983]	protein_coding	0	0.115228	0.099194	0	0	0	0	0	0.464187	0.120724	0	0	0	0	0.063515	0.233759	0.06669	0	4	4	0	0	0	0	0	15	4	0	0	0	0	2	10	2
ENSBGRG00000000131	chr1	36786295	36826818	+	IFNAR2		ENSBGRT00000000219;ENSBGRT00000000218	GO:0004905(type I interferon receptor activity);GO:0005515(protein binding);GO:0005887(integral component of plasma membrane);GO:0019901(protein kinase binding);GO:0035455(response to interferon-alpha);GO:0035456(response to interferon-beta);GO:0051607(defense response to virus);GO:0060337(type I interferon signaling pathway);GO:0060337(type I interferon signaling pathway)	04630(Jak-STAT signaling pathway);04151(PI3K-Akt signaling pathway);04060(Cytokine-cytokine receptor interaction);04217(Necroptosis);04620(Toll-like receptor signaling pathway);04621(NOD-like receptor signaling pathway);04650(Natural killer cell mediated cytotoxicity);04380(Osteoclast differentiation);05200(Pathways in cancer);05162(Measles);05164(Influenza A);05160(Hepatitis C);05168(Herpes simp…	K05131	NA	interferon alpha and beta receptor subunit 2 [Source:HGNC Symbol;Acc:HGNC:5433]	protein_coding	79.4009	85.1908	83.3068	111.81	123.991	101.035	113.168	130.126	117.967	92.575	155.744	105.478	64.0448	69.5943	100.444	109.35	102.785	11750	10753	9952	12116	16044	10900	13242	15181	14152	11505	20012	10839	9843	11120	11662	17700	11679
ENSBGRG00000000132	chr1	36829072	36863430	+	IL10RB		ENSBGRT00000000220	GO:0005515(protein binding);GO:0046427(positive regulation of receptor signaling pathway via JAK-STAT);GO:1901857(positive regulation of cellular respiration)	04630(Jak-STAT signaling pathway);04060(Cytokine-cytokine receptor interaction);05152(Tuberculosis);05163(Human cytomegalovirus infection);05169(Epstein-Barr virus infection);05145(Toxoplasmosis)	K05135	NA	interleukin 10 receptor subunit beta [Source:HGNC Symbol;Acc:HGNC:5965]	protein_coding	43.1288	65.5896	65.7414	67.5482	54.4402	60.3791	56.6893	80.9098	73.4521	66.0678	68.7571	65.9399	47.4217	65.0437	65.3229	73.0899	65.4816	2741	3556	3373	3144	3026	2798	2849	4054	3785	3526	3795	2910	3130	4463	3257	5081	3196
ENSBGRG00000000133	chr1	36937136	36967325	+	IFNAR1		ENSBGRT00000000221;ENSBGRT00000000222	GO:0004904(interferon receptor activity);GO:0004905(type I interferon receptor activity);GO:0005515(protein binding);GO:0005887(integral component of plasma membrane);GO:0019221(cytokine-mediated signaling pathway);GO:0060337(type I interferon signaling pathway);GO:1901857(positive regulation of cellular respiration);GO:1901857(positive regulation of cellular respiration)	04630(Jak-STAT signaling pathway);04151(PI3K-Akt signaling pathway);04060(Cytokine-cytokine receptor interaction);04217(Necroptosis);04620(Toll-like receptor signaling pathway);04621(NOD-like receptor signaling pathway);04650(Natural killer cell mediated cytotoxicity);04380(Osteoclast differentiation);05200(Pathways in cancer);05162(Measles);05164(Influenza A);05161(Hepatitis B);05160(Hepatitis C…	K05130	NA	interferon alpha and beta receptor subunit 1 [Source:HGNC Symbol;Acc:HGNC:5432]	protein_coding	152.401	194.157	182.668	202.8	203.191	196.849	219.707	269.774	234.873	214.27	250.505	222.945	61.7197	79.9975	154.702	136.145	178.282	13523	14697	13086	13179	15767	12734	15417	18874	16897	15968	19303	13737	5689	7665	10771	13215	12148
ENSBGRG00000000134	chr1	37032802	37065571	+	IFNGR2		ENSBGRT00000000223	GO:0005515(protein binding)	04630(Jak-STAT signaling pathway);04066(HIF-1 signaling pathway);04060(Cytokine-cytokine receptor interaction);04217(Necroptosis);04650(Natural killer cell mediated cytotoxicity);04658(Th1 and Th2 cell differentiation);04659(Th17 cell differentiation);04380(Osteoclast differentiation);05200(Pathways in cancer);05321(Inflammatiory bowel disease (IBD));05132(Salmonella infection);05152(Tuberculosis…	K05133	NA	interferon gamma receptor 2 [Source:HGNC Symbol;Acc:HGNC:5440]	protein_coding	98.2402	118.274	107.26	128.761	147.875	102.426	146.195	201.194	172.749	127.995	195.872	125.165	74.0977	98.0366	117.93	127.68	132.46	7785	7995	6862	7472	10247	5917	9161	12570	11098	8518	13478	6887	6099	8388	7332	11067	8060
ENSBGRG00000000135	chr1	37075814	37075938	+	ENSBGRG00000000135		ENSBGRT00000000224	GO:0005730(nucleolus);GO:0006396(RNA processing)	NA	NA	NA		snoRNA	2.42041	1.54905	1.32588	4.29763	1.66469	1.48025	4.30844	5.5755	2.87404	1.89859	3.70777	4.142	0.093294	0.891399	1.80209	1.12552	2.97423	15	8	7	20	9	7	21	27	15	10	20	18	1	6	9	8	14
ENSBGRG00000000136	chr1	37084133	37101794	-	TMEM50B		ENSBGRT00000000225;ENSBGRT00000000226	GO:0005783(endoplasmic reticulum);GO:0005783(endoplasmic reticulum)	NA	NA	NA	transmembrane protein 50B [Source:HGNC Symbol;Acc:HGNC:1280]	protein_coding	37.8444	54.8028	43.6925	54.0564	40.5085	54.0766	46.2446	52.5159	43.392	42.814	44.8957	71.6717	29.0835	37.4822	73.4487	75.2328	92.5317	2477	3060	2309	2591	2319	2580	2393	2710	2303	2353	2552	3258	1978	2649	3772	5386	4651
ENSBGRG00000000137	chr1	37145166	37146308	-	DNAJC28		ENSBGRT00000000227	NA	NA	NA	NA	DnaJ heat shock protein family (Hsp40) member C28 [Source:HGNC Symbol;Acc:HGNC:1297]	protein_coding	5.66804	9.04743	7.09044	7.23541	5.35968	6.98304	5.72691	6.15731	5.15037	5.38926	4.96347	10.9938	4.99125	6.09793	8.14759	10.9206	13.7901	314	428	317	294	260	282	251	269	232	251	239	423	288	365	354	662	587
ENSBGRG00000000138	chr1	37168340	37196025	-	GART		ENSBGRT00000000228	GO:0004637(phosphoribosylamine-glycine ligase activity);GO:0004641(phosphoribosylformylglycinamidine cyclo-ligase activity);GO:0004644(phosphoribosylglycinamide formyltransferase activity);GO:0005524(ATP binding);GO:0005829(cytosol);GO:0006177(GMP biosynthetic process);GO:0006189('de novo' IMP biosynthetic process);GO:0009058(biosynthetic process);GO:0009113(purine nucleobase biosynthetic process…	00230(Purine metabolism);00670(One carbon pool by folate);01523(Antifolate resistance)	K11787	EC:6.3.4.13;EC:2.1.2.2	phosphoribosylglycinamide formyltransferase, phosphoribosylglycinamide synthetase, phosphoribosylaminoimidazole synthetase [Source:HGNC Symbol;Acc:HGNC:4163]	protein_coding	17.9732	28.3343	25.2323	31.7595	24.1326	22.305	22.7417	22.2641	21.88	24.6959	20.2481	30.9958	25.6145	28.9232	29.7964	36.598	32.7938	3117	4191	3532	4033	3660	2820	3119	3044	3076	3597	3049	3733	4614	5415	4054	6942	4367
ENSBGRG00000000139	chr1	37196599	37230367	+	SON		ENSBGRT00000000229;ENSBGRT00000000232;ENSBGRT00000000231;ENSBGRT00000000230	GO:0000226(microtubule cytoskeleton organization);GO:0000281(mitotic cytokinesis);GO:0003676(nucleic acid binding);GO:0003723(RNA binding);GO:0005515(protein binding);GO:0006397(mRNA processing);GO:0016607(nuclear speck);GO:0043066(negative regulation of apoptotic process);GO:0043484(regulation of RNA splicing);GO:0048024(regulation of mRNA splicing, via spliceosome);GO:0051726(regulation of cell…	NA	NA	NA	SON DNA binding protein [Source:HGNC Symbol;Acc:HGNC:11183]	protein_coding	71.5301	86.0746	87.4129	83.6209	86.4358	85.7548	84.6899	78.3932	64.4652	90.879	77.709	121.434	74.4806	70.1931	102.786	81.9232	108.488	29698	30487	29299	25425	31383	25958	27807	25662	21701	31689	28018	35011	32120	31467	33485	37207	34588
ENSBGRG00000000140	chr1	37203211	37203274	+	ENSBGRG00000000140		ENSBGRT00000000233	NA	NA	NA	NA		miRNA	0.07309	0.06517	0.063265	0.016934	0.167771	0.195215	0.072918	0.08297	0.114679	0.229881	0.140982	0.217805	0.130152	0.068659	0.00121	0.046862	0.313632	1	1	1	1	1	1	1	1	1	1	1	1	1	1	1	1	1
ENSBGRG00000000141	chr1	37231178	37242874	-	DONSON		ENSBGRT00000000234;ENSBGRT00000000235	GO:0000077(DNA damage checkpoint signaling);GO:0005634(nucleus);GO:0005657(replication fork);GO:0006260(DNA replication);GO:0007095(mitotic G2 DNA damage checkpoint signaling);GO:0030894(replisome);GO:0048478(replication fork protection);GO:0048478(replication fork protection)	NA	NA	NA	downstream neighbor of SON [Source:HGNC Symbol;Acc:HGNC:2993]	protein_coding	4.10241	4.61022	4.601	3.8805	4.52289	4.17937	3.49247	3.70776	3.06275	4.77079	3.47507	6.3369	3.26947	3.93822	5.45216	4.57664	4.90021	712	684	646	494	687	529	481	508	432	697	524	764	590	739	743	870	654
ENSBGRG00000000142	chr1	37242775	37279040	-	CRYZL1		ENSBGRT00000000237;ENSBGRT00000000238;ENSBGRT00000000239	GO:0016491(oxidoreductase activity);GO:0016491(oxidoreductase activity)	NA	NA	NA	crystallin zeta like 1 [Source:HGNC Symbol;Acc:HGNC:2420]	protein_coding	7.72079	11.5884	11.0115	11.2378	10.4215	12.6508	10.7706	7.53213	6.29786	9.7836	9.20966	14.8975	13.4363	14.0801	19.0668	20.555	17.2775	841	1076	967	896	992	1004	927	646	557	895	871	1126	1518	1654	1628	2446	1444
ENSBGRG00000000143	chr1	37362083	37551824	+	ITSN1		ENSBGRT00000000245;ENSBGRT00000000242;ENSBGRT00000000243;ENSBGRT00000000240	GO:0005085(guanyl-nucleotide exchange factor activity);GO:0005509(calcium ion binding);GO:0005515(protein binding);GO:0005886(plasma membrane);GO:0005905(clathrin-coated pit);GO:0008104(protein localization);GO:0035556(intracellular signal transduction);GO:0060090(molecular adaptor activity);GO:0070064(proline-rich region binding);GO:0070064(proline-rich region binding)	NA	NA	NA	intersectin 1 [Source:HGNC Symbol;Acc:HGNC:6183]	protein_coding	4.54765	5.05469	3.7173	5.13628	2.55042	3.73154	2.98615	3.82813	2.92036	3.37674	3.45284	3.68914	2.27356	1.87589	2.70381	2.08303	3.81577	1400	1328	924	1159	687	839	727	931	730	874	924	790	729	624	654	702	902
ENSBGRG00000000144	chr1	37566981	37578576	-	ATP5PO		ENSBGRT00000000247;ENSBGRT00000000246	GO:0005739(mitochondrion);GO:0005753(mitochondrial proton-transporting ATP synthase complex);GO:0005886(plasma membrane);GO:0015986(proton motive force-driven ATP synthesis);GO:0016020(membrane);GO:0042776(proton motive force-driven mitochondrial ATP synthesis);GO:0046933(proton-transporting ATP synthase activity, rotational mechanism);GO:0046933(proton-transporting ATP synthase activity, rotatio…	00190(Oxidative phosphorylation);04714(Thermogenesis);05010(Alzheimer disease);05012(Parkinson disease);05016(Huntington disease);05016(Huntington disease)	K02137	NA	ATP synthase peripheral stalk subunit OSCP [Source:HGNC Symbol;Acc:HGNC:850]	protein_coding	64.3352	83.2504	71.7665	84.375	63.5427	50.0303	65.5456	58.8345	47.3795	70.3512	55.5544	68.8929	101.358	120.411	71.4114	104.232	69.9839	2466	2722	2221	2368	2130	1399	1987	1778	1473	2264	1849	1834	4034	4982	2147	4369	2060
ENSBGRG00000000146	chr1	37787538	37858026	+	MRPS6		ENSBGRT00000000249	GO:0003735(structural constituent of ribosome);GO:0005739(mitochondrion);GO:0005763(mitochondrial small ribosomal subunit);GO:0005840(ribosome);GO:0006412(translation);GO:0019843(rRNA binding)	03010(Ribosome)	K02990	NA	mitochondrial ribosomal protein S6 [Source:HGNC Symbol;Acc:HGNC:14051]	protein_coding	43.0829	39.9238	34.0971	28.4012	32.9224	39.2591	38.6714	54.1874	40.7834	32.7393	29.3731	31.7585	48.6098	34.8477	32.7564	37.7026	31.8045	783	619	500	378	523	520	556	776	601	500	464	401	918	684	467	750	444
ENSBGRG00000000147	chr1	38173812	38174183	+	ENSBGRG00000000147		ENSBGRT00000000250	GO:0005249(voltage-gated potassium channel activity);GO:0006811(ion transport);GO:0006813(potassium ion transport);GO:0016020(membrane)	04971(Gastric acid secretion)	K04896	NA		protein_coding	0	0	0	0.150574	0	0	0	0	0	0	0	0	0.228704	0	0	0	0	0	0	0	2	0	0	0	0	0	0	0	0	5	0	0	0	0
ENSBGRG00000000148	chr1	38174623	38175090	+	ENSBGRG00000000148		ENSBGRT00000000251	GO:0005249(voltage-gated potassium channel activity);GO:0006811(ion transport);GO:0006813(potassium ion transport);GO:0016020(membrane)	04971(Gastric acid secretion)	K04896	NA		protein_coding	0	0	0	0.119687	0	0	0	0	0	0	0	0	0.150643	0	0	0.058077	0	0	0	0	2	0	0	0	0	0	0	0	0	4	0	0	2	0
ENSBGRG00000000149	chr1	38188990	38195603	+	SMIM11		ENSBGRT00000000252	NA	NA	NA	NA	small integral membrane protein 11 [Source:HGNC Symbol;Acc:HGNC:1293]	protein_coding	8.11738	8.00082	11.0516	12.8142	12.3548	3.06784	13.4711	4.4711	7.72058	11.8682	8.22978	5.56919	15.6389	17.7423	3.37056	5.24522	5.29973	70	59	77	81	93	20	92	31	54	86	62	34	140	165	23	50	35
ENSBGRG00000000150	chr1	38202263	38203018	+	C21orf140		ENSBGRT00000000253	NA	NA	NA	NA	chromosome 21 open reading frame 140 [Source:HGNC Symbol;Acc:HGNC:39602]	protein_coding	0	0	0	0	0.186135	0	0	0	0	0	0	0	0	0	0.069152	0.089549	0	0	0	0	0	6	0	0	0	0	0	0	0	0	0	2	4	0
ENSBGRG00000000151	chr1	38225837	38232403	-	SMIM34		ENSBGRT00000000254	NA	NA	NA	NA	small integral membrane protein 34 [Source:HGNC Symbol;Acc:HGNC:39601]	protein_coding	0	0	0.072083	0	0	0	0	0	0	0	0	0	0	0	0	0	0	0	0	5	0	0	0	0	0	0	0	0	0	0	0	0	0	0
ENSBGRG00000000154	chr1	38314924	38451005	-	RCAN1		ENSBGRT00000000259;ENSBGRT00000000257	GO:0003676(nucleic acid binding);GO:0019722(calcium-mediated signaling);GO:0033173(calcineurin-NFAT signaling cascade);GO:0070885(negative regulation of calcineurin-NFAT signaling cascade);GO:0070885(negative regulation of calcineurin-NFAT signaling cascade)	04921(Oxytocin signaling pathway);04919(Thyroid hormone signaling pathway);05167(Kaposi sarcoma-associated herpesvirus infection);05167(Kaposi sarcoma-associated herpesvirus infection)	K17901	NA	regulator of calcineurin 1 [Source:HGNC Symbol;Acc:HGNC:3040]	protein_coding	3.57931	3.29285	2.09977	2.40166	1.66154	1.27277	2.58967	1.82901	1.9587	2.57975	2.07746	2.27059	2.08869	2.36075	2.20197	1.69233	2.83864	318	250	152	156	129	84	182	128	141	193	160	141	193	227	154	165	195
ENSBGRG00000000155	chr1	38427635	38428178	+	ENSBGRG00000000155		ENSBGRT00000000261	NA	NA	NA	NA		pseudogene	0.151133	0	0	0	0	0	0	0	0	0	0	0	0	0	0	0	0	4	0	0	0	0	0	0	0	0	0	0	0	0	0	0	0	0
ENSBGRG00000000157	chr1	38428839	38429384	+	ENSBGRG00000000157		ENSBGRT00000000262	GO:0000791(euchromatin);GO:0005634(nucleus);GO:0045892(negative regulation of DNA-templated transcription)	NA	NA	NA		protein_coding	0.077481	0	0.12616	0.051294	0	0	0.087351	0	0	0	0	0	0.145141	0	0.237124	0	0.097836	3	0	3	1	0	0	2	0	0	0	0	0	4	0	5	0	2
ENSBGRG00000000161	chr1	38671499	38672599	+	HTR1F		ENSBGRT00000000266	GO:0004930(G protein-coupled receptor activity);GO:0004993(G protein-coupled serotonin receptor activity);GO:0005887(integral component of plasma membrane);GO:0007186(G protein-coupled receptor signaling pathway);GO:0007193(adenylate cyclase-inhibiting G protein-coupled receptor signaling pathway);GO:0016021(integral component of membrane);GO:0051378(serotonin binding)	04024(cAMP signaling pathway);04080(Neuroactive ligand-receptor interaction);04726(Serotonergic synapse);04742(Taste transduction)	K04153	NA	5-hydroxytryptamine receptor 1F [Source:HGNC Symbol;Acc:HGNC:5292]	protein_coding	0	0.049536	0.092298	0	0	0	0.047113	0.14176	0	0	0	0.053651	0	0	0	0.136234	0.097036	0	3	4	0	0	0	2	6	0	0	0	2	0	0	0	8	4
ENSBGRG00000000162	chr1	90201932	90202007	-	SNORD66		ENSBGRT00000000267	GO:0005730(nucleolus);GO:0006396(RNA processing)	NA	NA	NA	small nucleolar RNA, C/D box 66 [Source:HGNC Symbol;Acc:HGNC:32727]	snoRNA	0.068824	0	0.767265	0	0	0.208681	0.407677	0	0.107228	0.422683	0.300327	0	1.10201	0.892372	0.669416	1.69876	0.93874	1	0	3	0	0	1	2	0	1	2	1	0	5	4	2	7	3
ENSBGRG00000000163	chr1	38720927	38721033	-	U4		ENSBGRT00000000268	GO:0000244(spliceosomal tri-snRNP complex assembly);GO:0000353(formation of quadruple SL/U4/U5/U6 snRNP);GO:0005687(U4 snRNP);GO:0017070(U6 snRNA binding);GO:0046540(U4/U6 x U5 tri-snRNP complex)	NA	NA	NA	U4 spliceosomal RNA [Source:RFAM;Acc:RF00015]	snRNA	0	0	0.014873	0	0	0	0	0	0	0	0	0	0	0	0	0	0	0	0	1	0	0	0	0	0	0	0	0	0	0	0	0	0	0
ENSBGRG00000000164	chr1	38729830	38825987	-	CGGBP1		ENSBGRT00000000269	GO:0000122(negative regulation of transcription by RNA polymerase II);GO:0003690(double-stranded DNA binding);GO:0005634(nucleus);GO:0005654(nucleoplasm);GO:0006357(regulation of transcription by RNA polymerase II);GO:0040029(epigenetic regulation of gene expression);GO:0042802(identical protein binding);GO:0140297(DNA-binding transcription factor binding)	NA	NA	NA	CGG triplet repeat binding protein 1 [Source:HGNC Symbol;Acc:HGNC:1888]	protein_coding	69.8769	87.3005	90.4179	92.4518	90.3565	88.7698	82.5533	91.4546	78.5861	84.0868	88.5314	106.297	83.5723	92.1502	117.749	104.497	106.924	2935	3128	3066	2843	3318	2718	2742	3028	2676	2966	3229	3100	3646	4179	3880	4800	3448
ENSBGRG00000000165	chr1	90215857	90217665	+	ENSBGRG00000000165		ENSBGRT00000000270	NA	NA	NA	NA		protein_coding	0.022675	0.079208	0.005617	0.006193	0.123057	0.09122	0.047735	0.028759	0	0.039955	0.103533	0.163266	0.064612	0.04038	0.08631	0.103227	0.23161	2	6	1	1	10	6	4	2	0	3	8	10	6	4	6	10	16
ENSBGRG00000000166	chr1	38733020	38826550	+	ZNF654		ENSBGRT00000000273	NA	NA	NA	NA	zinc finger protein 654 [Source:HGNC Symbol;Acc:HGNC:25612]	protein_coding	9.57681	12.7024	12.6051	12.3519	11.6493	13.7631	10.794	11.0786	10.8126	12.0978	12.1129	18.6391	8.33353	9.9872	16.9787	14.7758	16.2713	1811	2049	1925	1711	1927	1898	1614	1652	1658	1922	1989	2448	1637	2039	2519	3057	2363
ENSBGRG00000000168	chr1	60403758	60611665	+	NECTIN3		ENSBGRT00000000293;ENSBGRT00000000295;ENSBGRT00000000298;ENSBGRT00000000283	GO:0002089(lens morphogenesis in camera-type eye);GO:0005886(plasma membrane);GO:0005911(cell-cell junction);GO:0005912(adherens junction);GO:0007155(cell adhesion);GO:0007156(homophilic cell adhesion via plasma membrane adhesion molecules);GO:0007286(spermatid development);GO:0009566(fertilization);GO:0042803(protein homodimerization activity);GO:0043296(apical junction complex);GO:0044291(cell-…	04514(Cell adhesion molecules (CAMs));04520(Adherens junction);04520(Adherens junction)	K06592	NA	nectin cell adhesion molecule 3 [Source:HGNC Symbol;Acc:HGNC:17664]	protein_coding	0	0.0609737	0.158348	0.209224	0.1712	0.18687	0.0790646	0.192198	0.0633607	0	0.436802	0.178529	0.144893	0.173319	0.156912	0.29706	0.530299	0	7	16	20	20	18	8	19	7	0	48	16	20	24	16	41	51
ENSBGRG00000000169	chr1	133295717	133297789	-	ENSBGRG00000000169		ENSBGRT00000000271	NA	03410(Base excision repair);04210(Apoptosis);04217(Necroptosis)	K10798	EC:2.4.2.30		protein_coding	0.036259	0.046018	0.0114	0.026077	0.028995	0.015933	0	0	0.010344	0.022984	0.076281	0.06817	0.024363	0.018609	0.016012	0.010853	0.021973	4	4	1	2	3	2	0	0	1	2	7	5	3	3	2	2	2
ENSBGRG00000000170	chr2	32424491	32425768	-	ENSBGRG00000000170		ENSBGRT00000000275	NA	NA	NA	NA		protein_coding	0.006419	0.018813	0.099394	0	0.014681	0.044025	0.020294	0.040709	0	0.012739	0.11088	0.124795	0	0	0.204535	0	0.083597	1	1	5	0	1	2	1	2	0	1	6	6	0	0	10	0	4
ENSBGRG00000000171	chr1	135006495	135006698	-	ENSBGRG00000000171		ENSBGRT00000000276	NA	05203(Viral carcinogenesis);05322(Systemic lupus erythematosus);05034(Alcoholism)	K11252	NA		processed_pseudogene	0	0	0	0	0	0.078978	0	0	0	0	0	0	0	0	0	0	0	0	0	0	0	0	1	0	0	0	0	0	0	0	0	0	0	0
ENSBGRG00000000172	chr2	4744710	4768797	+	ENSBGRG00000000172		ENSBGRT00000000277;ENSBGRT00000000278	GO:0003824(catalytic activity);GO:0004126(cytidine deaminase activity);GO:0008270(zinc ion binding);GO:0009972(cytidine deamination);GO:0016787(hydrolase activity);GO:0016787(hydrolase activity)	00240(Pyrimidine metabolism);00983(Drug metabolism - other enzymes);00983(Drug metabolism - other enzymes)	K01489	EC:3.5.4.5		protein_coding	39.0912	46.1647	45.2325	44.3397	73.351	40.2143	62.3894	76.8126	85.6611	60.0169	93.6084	49.8867	28.0817	43.8293	35.5616	48.2061	43.3174	3459	3484	3230	2873	5674	2594	4365	5357	6143	4459	7190	3064	2581	4186	2468	4664	2943
ENSBGRG00000000173	chr1	90221538	90230690	-	PSMD2		ENSBGRT00000000288	GO:0000502(proteasome complex);GO:0005838(proteasome regulatory particle);GO:0022624(proteasome accessory complex);GO:0030234(enzyme regulator activity);GO:0042176(regulation of protein catabolic process)	03050(Proteasome);05169(Epstein-Barr virus infection)	K03028	NA	proteasome 26S subunit, non-ATPase 2 [Source:HGNC Symbol;Acc:HGNC:9559]	protein_coding	42.1034	55.6296	51.0854	55.6355	44.2317	44.7994	46.9782	48.6895	46.4467	52.7148	43.6151	58.2575	71.6229	76.5828	66.176	73.7641	62.2534	5561	6268	5448	5382	5109	4314	4907	5071	4974	5848	5003	5344	9826	10922	6858	10658	6314
ENSBGRG00000000176	chr1	157822451	157822858	+	ENSBGRG00000000176		ENSBGRT00000000281	GO:0045095(keratin filament)	NA	NA	NA		protein_coding	0	0	0	0	0	0	0	0	0	0	0	0	0	0	0	0	0.069711	0	0	0	0	0	0	0	0	0	0	0	0	0	0	0	0	1
ENSBGRG00000000177	chr2	32451989	32456310	-	RETREG2		ENSBGRT00000000282	GO:0005783(endoplasmic reticulum);GO:0007029(endoplasmic reticulum organization);GO:0030574(collagen catabolic process);GO:0061709(reticulophagy);GO:0140506(endoplasmic reticulum-autophagosome adaptor activity)	03040(Spliceosome)	K12855	NA	reticulophagy regulator family member 2 [Source:HGNC Symbol;Acc:HGNC:28450]	protein_coding	86.227	73.3924	80.3652	90.5388	81.5316	79.1706	87.6151	75.7624	102.634	71.7678	92.1117	82.1676	75.3599	62.7443	90.0469	81.0778	97.8918	6791	4931	5110	5222	5615	4546	5457	4705	6553	4747	6300	4494	6165	5336	5564	6985	5920
ENSBGRG00000000178	chr1	38835858	38850353	+	C3orf38		ENSBGRT00000000285;ENSBGRT00000000287	GO:0005634(nucleus);GO:0043065(positive regulation of apoptotic process);GO:0043065(positive regulation of apoptotic process)	NA	NA	NA	chromosome 3 open reading frame 38 [Source:HGNC Symbol;Acc:HGNC:28384]	protein_coding	11.3226	6.98051	6.64693	8.43653	8.72909	5.65	7.73469	6.69898	6.96686	8.1023	7.30425	8.49773	4.95161	7.05746	7.71015	6.52424	6.37541	1868	983	886	1019	1260	680	1010	871	933	1122	1047	974	849	1257	998	1178	808
ENSBGRG00000000179	chr2	4774770	4775822	+	ENSBGRG00000000179		ENSBGRT00000000284	NA	NA	NA	NA		protein_coding	2.16673	4.41599	2.61082	2.10715	3.11502	3.831	3.65899	9.45257	3.57283	1.50839	3.63631	4.77628	0.81314	1.32053	1.44978	1.44925	2.72108	111	193	108	79	139	143	148	381	148	65	162	170	44	73	59	81	107
ENSBGRG00000000180	chr1	135939807	135960567	-	DIPK2A		ENSBGRT00000000286	GO:0000139(Golgi membrane);GO:0005576(extracellular region);GO:0005615(extracellular space);GO:0014066(regulation of phosphatidylinositol 3-kinase signaling);GO:0030126(COPI vesicle coat);GO:0030137(COPI-coated vesicle);GO:0034392(negative regulation of smooth muscle cell apoptotic process);GO:0060038(cardiac muscle cell proliferation);GO:1900020(positive regulation of protein kinase C activity)	NA	NA	NA	divergent protein kinase domain 2A [Source:HGNC Symbol;Acc:HGNC:28490]	protein_coding	3.61491	2.98677	2.37908	3.77479	2.41695	5.90481	2.39751	2.33918	2.42854	3.13867	2.83871	5.09071	1.69196	2.36554	5.25603	4.96861	5.91243	362	255	192	277	212	430	190	185	197	264	247	354	176	256	412	543	454
ENSBGRG00000000181	chr1	157881015	157909429	-	UBE2G2		ENSBGRT00000000292	GO:0004842(ubiquitin-protein transferase activity);GO:0005783(endoplasmic reticulum);GO:0005811(lipid droplet);GO:0005829(cytosol);GO:0030433(ubiquitin-dependent ERAD pathway);GO:0035458(cellular response to interferon-beta);GO:0042802(identical protein binding);GO:0061631(ubiquitin conjugating enzyme activity);GO:0070936(protein K48-linked ubiquitination);GO:1904153(negative regulation of retrog…	04141(Protein processing in endoplasmic reticulum);04120(Ubiquitin mediated proteolysis);05012(Parkinson disease)	K04555	EC:2.3.2.23	ubiquitin conjugating enzyme E2 G2 [Source:HGNC Symbol;Acc:HGNC:12483]	protein_coding	30.5539	41.9229	45.2399	36.1723	34.1099	30.9363	43.8671	41.148	40.5781	37.568	40.146	37.9655	46.738	50.1795	34.8119	46.5015	36.0578	1825	2136	2182	1582	1782	1347	2072	1938	1965	1885	2082	1575	2900	3236	1632	3038	1654
ENSBGRG00000000182	chr1	39205184	39206002	+	ENSBGRG00000000182		ENSBGRT00000000291	NA	NA	NA	NA		protein_coding	0	0	0	0.137703	0	0	0	0	0	0	0	0	0	0	0	0	0	0	0	0	4	0	0	0	0	0	0	0	0	0	0	0	0	0
ENSBGRG00000000183	chr1	80316223	80446699	+	ATP13A4		ENSBGRT00000000327	GO:0000166(nucleotide binding);GO:0005215(transporter activity);GO:0005524(ATP binding);GO:0006812(cation transport);GO:0016021(integral component of membrane);GO:0016887(ATP hydrolysis activity);GO:0019829(ATPase-coupled cation transmembrane transporter activity)	NA	NA	NA	ATPase 13A4 [Source:HGNC Symbol;Acc:HGNC:25422]	protein_coding	0	0	0	0	0	0	0	0	0.0607122	0	0	0	0	0	0	0	0	0	0	0	0	0	0	0	0	12	0	0	0	0	0	0	0	0
ENSBGRG00000000185	chr2	4785163	4907008	+	PINK1		ENSBGRT00000000301;ENSBGRT00000000296	GO:0000287(magnesium ion binding);GO:0000422(autophagy of mitochondrion);GO:0000423(mitophagy);GO:0000785(chromatin);GO:0001934(positive regulation of protein phosphorylation);GO:0002020(protease binding);GO:0002082(regulation of oxidative phosphorylation);GO:0004672(protein kinase activity);GO:0004674(protein serine/threonine kinase activity);GO:0005524(ATP binding);GO:0005634(nucleus);GO:000573…	04137(Mitophagy - animal);05012(Parkinson disease);05012(Parkinson disease)	K05688	EC:2.7.11.1	PTEN induced kinase 1 [Source:HGNC Symbol;Acc:HGNC:14581]	protein_coding	13.8112	17.7071	19.0582	17.6763	14.2346	14.9725	16.7641	18.7002	19.1549	18.8804	18.1598	18.5222	16.7813	17.1494	15.9273	16.3629	16.2052	3746	4097	4173	3511	3377	2961	3596	3999	4213	4301	4278	3489	4729	5023	3390	4855	3376
ENSBGRG00000000186	chr1	157913278	157921554	-	ENSBGRG00000000186		ENSBGRT00000000302	GO:0005515(protein binding)	03013(RNA transport);05418(Fluid shear stress and atherosclerosis)	K12160	NA	small ubiquitin like modifier 3 [Source:HGNC Symbol;Acc:HGNC:11124]	protein_coding	9.96244	16.8765	11.2691	18.4141	16.1278	11.1122	16.4638	12.1754	10.4958	16.4836	11.8284	25.1471	28.0129	20.6167	19.7106	18.9017	19.1567	197	284	180	266	279	160	257	190	168	273	203	345	574	439	305	408	290
ENSBGRG00000000188	chr1	168207158	168245909	-	ENSBGRG00000000188		ENSBGRT00000000303;ENSBGRT00000000304;ENSBGRT00000000307;ENSBGRT00000000305	NA	04742(Taste transduction);04742(Taste transduction)	K08474	NA		lncRNA	0.474615	0.985538	0.57944	0.391741	0.703972	1.66432	0.376801	0.905785	0.511154	0.652127	0.932282	0.253152	0.353289	0.214803	0.398479	0.17648	0.85413	125	223	124	76	163	320	79	188	109	144	214	47	98	62	83	52	172
ENSBGRG00000000189	chr2	128608176	128608249	+	ENSBGRG00000000189		ENSBGRT00000000308	NA	NA	NA	NA		miRNA	52.1111	94.8489	92.0212	75.3155	92.4337	76.3851	78.4489	61.0239	59.2112	91.6808	73.2234	110.454	81.1615	114.251	110.295	108.911	106.614	187	290	267	198	290	200	223	173	173	276	228	275	303	443	311	427	294
ENSBGRG00000000190	chr3	8099287	8099688	+	NHLH1		ENSBGRT00000000309	GO:0000977(RNA polymerase II transcription regulatory region sequence-specific DNA binding);GO:0000981(DNA-binding transcription factor activity, RNA polymerase II-specific);GO:0001228(DNA-binding transcription activator activity, RNA polymerase II-specific);GO:0006357(regulation of transcription by RNA polymerase II);GO:0045944(positive regulation of transcription by RNA polymerase II);GO:004698…	NA	NA	NA	nescient helix-loop-helix 1 [Source:HGNC Symbol;Acc:HGNC:7817]	protein_coding	0.079439	0.476854	1.09003	0.228176	0.207521	0.742077	0.070145	0.409966	0.235662	1.30718	0.348555	0.950665	0.930282	0.302531	1.06394	0.534338	0.383671	2	8	18	4	4	11	2	7	4	22	6	13	19	7	17	12	6
ENSBGRG00000000191	chr2	32456719	32463188	+	CNPPD1		ENSBGRT00000000311;ENSBGRT00000000320	GO:0000079(regulation of cyclin-dependent protein serine/threonine kinase activity);GO:0019901(protein kinase binding);GO:0019901(protein kinase binding)	NA	NA	NA	cyclin Pas1/PHO80 domain containing 1 [Source:HGNC Symbol;Acc:HGNC:25220]	protein_coding	44.2294	46.1195	50.5738	46.2953	47.8899	35.999	49.3071	56.8988	58.6314	39.6838	52.7421	33.5485	45.8582	40.6413	37.7131	42.9125	46.9292	6228	5540	5749	4774	5897	3696	5490	6317	6694	4694	6449	3281	6707	6179	4167	6610	5075
ENSBGRG00000000192	chr2	54096256	54097548	+	ENSBGRG00000000192		ENSBGRT00000000310	NA	NA	NA	NA		protein_coding	0	0	0.007648	0	0	0	0.008023	0.008047	0	0	0.007306	0.018273	0	0	0.016173	0	0	0	0	1	0	0	0	1	1	0	0	1	1	0	0	1	0	0
ENSBGRG00000000193	chr1	157943131	157962527	-	PTTG1IP		ENSBGRT00000000313	GO:0002039(p53 binding);GO:0005634(nucleus);GO:0005654(nucleoplasm);GO:0005737(cytoplasm);GO:0006606(protein import into nucleus);GO:0031398(positive regulation of protein ubiquitination);GO:0043518(negative regulation of DNA damage response, signal transduction by p53 class mediator);GO:1902254(negative regulation of intrinsic apoptotic signaling pathway by p53 class mediator)	03013(RNA transport);05418(Fluid shear stress and atherosclerosis)	K12160	NA	PTTG1 interacting protein [Source:HGNC Symbol;Acc:HGNC:13524]	protein_coding	35.2555	46.8565	37.7423	24.0162	23.542	37.1987	38.3006	34.6477	39.0075	44.4904	39.1637	43.9096	56.3593	43.4975	47.0056	54.096	54.8663	1974	2238	1706	985	1153	1519	1696	1530	1771	2092	1905	1708	3278	2630	2065	3314	2359
ENSBGRG00000000195	chr1	136130456	136869878	+	SLC9A9		ENSBGRT00000000322	GO:0006812(cation transport);GO:0006814(sodium ion transport);GO:0006885(regulation of pH);GO:0015299(solute:proton antiporter activity);GO:0015385(sodium:proton antiporter activity);GO:0016021(integral component of membrane);GO:0055037(recycling endosome);GO:0055085(transmembrane transport)	NA	NA	NA	solute carrier family 9 member A9 [Source:HGNC Symbol;Acc:HGNC:20653]	protein_coding	7.27839	5.30312	4.68313	8.40192	8.2935	7.22596	6.48574	4.4452	3.54947	6.68908	8.16891	7.81025	6.58953	3.8843	6.80946	8.74926	7.63448	678	422	353	574	676	491	478	327	269	524	661	506	638	391	498	892	546
ENSBGRG00000000196	chr1	168250278	168262465	+	ENSBGRG00000000196		ENSBGRT00000000315;ENSBGRT00000000317	NA	NA	NA	NA		lncRNA	0.950669	0.791386	0.69458	1.10206	1.21332	0.812593	0.638571	1.9412	0.596032	0.997931	1.19223	1.20687	0.326168	0.420955	0.883718	0.51791	1.12983	185	132	110	157	206	115	99	297	95	163	201	163	67	89	135	111	169
ENSBGRG00000000198	chr1	60852787	60961654	+	CD96		ENSBGRT00000000319;ENSBGRT00000000324	GO:0002728(negative regulation of natural killer cell cytokine production);GO:0005737(cytoplasm);GO:0007160(cell-matrix adhesion);GO:0032496(response to lipopolysaccharide);GO:0032689(negative regulation of interferon-gamma production);GO:0032689(negative regulation of interferon-gamma production)	NA	NA	NA	CD96 molecule [Source:HGNC Symbol;Acc:HGNC:16892]	protein_coding	11.4781	15.7444	16.4451	12.6367	20.7065	17.46	16.6362	10.569	12.5602	13.8442	17.5448	17.2259	22.9429	23.1944	14.665	31.9821	21.1518	1499	1754	1733	1209	2365	1663	1718	1089	1330	1519	1990	1562	3112	3269	1503	4567	2121
ENSBGRG00000000199	chr2	78219281	78220462	-	ENSBGRG00000000199		ENSBGRT00000000316	NA	NA	NA	NA		protein_coding	0.034703	0	0.241763	0.188919	0.217366	0.194557	0.044221	0	0	0.085907	0.040117	0.0873	0.066853	0	0	0.042188	0	2	0	12	8	11	9	3	0	0	5	2	4	4	0	0	3	0
ENSBGRG00000000200	chr2	143214962	143216074	-	ENSBGRG00000000200		ENSBGRT00000000318	NA	NA	NA	NA		protein_coding	0	0.030242	0	0	0	0	0	0	0	0	0	0	0.007096	0	0	0.008423	0	0	2	0	0	0	0	0	0	0	0	0	0	1	0	0	1	0
ENSBGRG00000000201	chr3	53045362	53046846	+	ENSBGRG00000000201		ENSBGRT00000000323	NA	NA	NA	NA		protein_coding	0	0	0	0.015088	0.021835	0	0.002485	0.004703	0	0.019039	0.006276	0.019889	0.008865	0.002438	0.113333	0.047791	0.047721	0	0	0	1	2	0	1	1	0	2	1	1	1	1	7	4	3
ENSBGRG00000000202	chr2	128608250	128613411	+	HNRNPA3		ENSBGRT00000000325	GO:0003676(nucleic acid binding);GO:0003723(RNA binding);GO:0005634(nucleus);GO:0005654(nucleoplasm);GO:0071013(catalytic step 2 spliceosome)	03040(Spliceosome)	K12741	NA	heterogeneous nuclear ribonucleoprotein A3 [Source:HGNC Symbol;Acc:HGNC:24941]	protein_coding	203.741	302.281	289.776	287.806	289.365	201.604	252.038	210.396	203.756	315.655	259.805	299.27	316.415	396.69	285.646	308.299	271.89	11279	14275	12951	11668	14009	8137	11034	9184	9146	14676	12490	11505	18195	23712	12408	18670	11558
ENSBGRG00000000203	chr2	4809446	4826041	-	DDOST		ENSBGRT00000000341;ENSBGRT00000000334	GO:0005783(endoplasmic reticulum);GO:0005789(endoplasmic reticulum membrane);GO:0018279(protein N-linked glycosylation via asparagine);GO:0018279(protein N-linked glycosylation via asparagine)	00510(N-Glycan biosynthesis);04141(Protein processing in endoplasmic reticulum);04141(Protein processing in endoplasmic reticulum)	K12670	NA	dolichyl-diphosphooligosaccharide--protein glycosyltransferase non-catalytic subunit [Source:HGNC Symbol;Acc:HGNC:2728]	protein_coding	30.0682	36.8771	34.3201	37.2001	30.3581	26.1013	30.2274	29.442	30.7472	32.2094	28.5633	39.5246	48.0482	48.0277	37.6986	57.7572	40.9949	3443	3603	3174	3120	3041	2180	2737	2659	2855	3098	2841	3144	5715	5938	3388	7235	3605
ENSBGRG00000000206	chr1	136380296	136382026	-	ENSBGRG00000000206		ENSBGRT00000000330	NA	04390(Hippo signaling pathway);04520(Adherens junction);04670(Leukocyte transendothelial migration);05200(Pathways in cancer);05226(Gastric cancer);05213(Endometrial cancer);05412(Arrhythmogenic right ventricular cardiomyopathy (ARVC));05100(Bacterial invasion of epithelial cells)	K05691	NA		protein_coding	0.145012	0	0	0	0.06097	0.071509	0	0.060111	0	0.027459	0.027287	0.008531	0	0	0	0.008665	0.013514	13	0	0	0	5	5	0	4	0	2	2	1	0	0	0	1	1
ENSBGRG00000000207	chr1	60892837	60893493	-	ZBED2		ENSBGRT00000000332	GO:0000122(negative regulation of transcription by RNA polymerase II);GO:0000976(transcription cis-regulatory region binding);GO:0000977(RNA polymerase II transcription regulatory region sequence-specific DNA binding);GO:0001227(DNA-binding transcription repressor activity, RNA polymerase II-specific);GO:0003677(DNA binding);GO:0045618(positive regulation of keratinocyte differentiation)	NA	NA	NA	zinc finger BED-type containing 2 [Source:HGNC Symbol;Acc:HGNC:20710]	protein_coding	0	0	0	0	0.131768	0.085638	0	0	0	0	0.071895	0	0	0	0	0.114151	0.325227	0	0	0	0	4	2	0	0	0	0	2	0	0	0	0	4	8
ENSBGRG00000000208	chr1	157991075	158009641	-	ITGB2		ENSBGRT00000000333	GO:0005886(plasma membrane);GO:0007155(cell adhesion);GO:0007160(cell-matrix adhesion);GO:0007229(integrin-mediated signaling pathway);GO:0008305(integrin complex);GO:0038023(signaling receptor activity)	04015(Rap1 signaling pathway);04390(Hippo signaling pathway);04514(Cell adhesion molecules (CAMs));04145(Phagosome);04810(Regulation of actin cytoskeleton);04610(Complement and coagulation cascades);04650(Natural killer cell mediated cytotoxicity);04670(Leukocyte transendothelial migration);05323(Rheumatoid arthritis);05416(Viral myocarditis);05133(Pertussis);05134(Legionellosis);05150(Staphyloco…	K06464	NA	integrin subunit beta 2 [Source:HGNC Symbol;Acc:HGNC:6155]	protein_coding	291.486	267.708	245.572	221.77	184.961	249.572	261.924	326.86	354.403	305.166	314.126	334.417	326.715	268.208	375.076	340.193	354.916	38936	30505	26482	21694	21606	24305	27668	34425	38382	34235	36439	31021	45331	38684	39311	49709	36405
ENSBGRG00000000209	chr3	8158875	8170326	+	VANGL2		ENSBGRT00000000338	GO:0007275(multicellular organism development);GO:0016021(integral component of membrane)	04310(Wnt signaling pathway)	K04510	NA	VANGL planar cell polarity protein 2 [Source:HGNC Symbol;Acc:HGNC:15511]	protein_coding	0.104843	0.250173	0.068274	0.045401	0.066954	0.08919	0.069948	0.101254	0.071129	0.19642	0.108419	0.104512	0.123597	0.069668	0.307742	0	0.199373	15	30	8	5	8	9	8	11	8	23	13	10	18	11	33	0	21
ENSBGRG00000000210	chr2	54989848	55372707	-	PLCL1		ENSBGRT00000000342;ENSBGRT00000000345	GO:0004435(phosphatidylinositol phospholipase C activity);GO:0006629(lipid metabolic process);GO:0007165(signal transduction);GO:0007214(gamma-aminobutyric acid signaling pathway);GO:0008081(phosphoric diester hydrolase activity);GO:0032228(regulation of synaptic transmission, GABAergic);GO:0035556(intracellular signal transduction);GO:0050811(GABA receptor binding);GO:0070679(inositol 1,4,5 tris…	04727(GABAergic synapse);04727(GABAergic synapse)	K15375	NA	phospholipase C like 1 (inactive) [Source:HGNC Symbol;Acc:HGNC:9063]	protein_coding	2.54021	1.73774	1.27018	1.93525	0.936086	2.33027	2.31704	0.973289	1.26894	2.03744	1.09206	4.14693	1.61269	0.888182	3.0457	1.6608	3.2471	442	258	179	247	143	296	319	134	179	298	165	501	292	167	416	316	435
ENSBGRG00000000211	chr1	90239932	90255241	-	ECE2		ENSBGRT00000000373	GO:0004222(metalloendopeptidase activity);GO:0006508(proteolysis);GO:0008237(metallopeptidase activity);GO:0016486(peptide hormone processing);GO:0030659(cytoplasmic vesicle membrane)	NA	NA	NA	endothelin converting enzyme 2 [Source:HGNC Symbol;Acc:HGNC:13275]	protein_coding	0	0.128823	0.110455	0.139279	0.245522	0.290871	0.225285	0.255721	0.049681	0.714567	0.277711	0.54023	0.319841	0.165831	0.87314	0.162811	0.159715	0	13	11	13	26	26	22	24	5	71	29	45	40	22	81	22	15
ENSBGRG00000000212	chr1	136724925	136726529	-	ENSBGRG00000000212		ENSBGRT00000000335	GO:0003824(catalytic activity)	04144(Endocytosis)	K12562	NA		protein_coding	0	0	0.006332	0	0	0	0	0	0	0	0	0	0	0.004988	0.032573	0	0	0	0	1	0	0	0	0	0	0	0	0	0	0	1	2	0	0
ENSBGRG00000000213	chr2	128624477	128664345	-	NFE2L2		ENSBGRT00000000339;ENSBGRT00000000348	GO:0000785(chromatin);GO:0000976(transcription cis-regulatory region binding);GO:0000978(RNA polymerase II cis-regulatory region sequence-specific DNA binding);GO:0001228(DNA-binding transcription activator activity, RNA polymerase II-specific);GO:0003677(DNA binding);GO:0003700(DNA-binding transcription factor activity);GO:0005634(nucleus);GO:0005654(nucleoplasm);GO:0005737(cytoplasm);GO:0005794…	04141(Protein processing in endoplasmic reticulum);05200(Pathways in cancer);05225(Hepatocellular carcinoma);05418(Fluid shear stress and atherosclerosis);05418(Fluid shear stress and atherosclerosis)	K05638	NA	nuclear factor, erythroid 2 like 2 [Source:HGNC Symbol;Acc:HGNC:7782]	protein_coding	62.3021	57.6469	61.0589	59.6298	90.7503	76.9049	72.0872	82.5915	59.6617	59.3834	94.0896	65.5158	36.8355	47.1904	56.3681	69.8155	77.6711	8758	6912	6930	6138	11155	7881	8014	9154	6799	7011	11485	6395	5379	7163	6218	10735	8384
ENSBGRG00000000214	chr1	60973229	60974836	-	ENSBGRG00000000214		ENSBGRT00000000336	NA	04390(Hippo signaling pathway);04520(Adherens junction);04670(Leukocyte transendothelial migration);05200(Pathways in cancer);05226(Gastric cancer);05213(Endometrial cancer);05412(Arrhythmogenic right ventricular cardiomyopathy (ARVC));05100(Bacterial invasion of epithelial cells)	K05691	NA		protein_coding	0.043366	0.014952	0.00632	0.087202	0.07876	0	0.016129	0	0.006293	0.015187	0	0.044082	0.031518	0.004725	0.027093	0	0.094125	4	1	1	5	6	0	1	0	1	1	0	3	3	1	2	0	6
ENSBGRG00000000215	chr1	168298568	168542235	+	PLCL2		ENSBGRT00000000343;ENSBGRT00000000346;ENSBGRT00000000350	GO:0002322(B cell proliferation involved in immune response);GO:0002337(B-1a B cell differentiation);GO:0004435(phosphatidylinositol phospholipase C activity);GO:0006629(lipid metabolic process);GO:0007165(signal transduction);GO:0007214(gamma-aminobutyric acid signaling pathway);GO:0008081(phosphoric diester hydrolase activity);GO:0032228(regulation of synaptic transmission, GABAergic);GO:003555…	NA	NA	NA	phospholipase C like 2 [Source:HGNC Symbol;Acc:HGNC:9064]	protein_coding	50.289	58.0607	47.7394	67.4997	53.8267	87.3755	55.1618	67.4298	56.1377	57.4926	66.7345	62.2035	48.7532	35.8356	61.3618	56.3774	74.3	11838	11659	9073	11637	11081	14994	10269	12515	10714	11367	13642	10168	11921	9108	11333	14517	13430
ENSBGRG00000000217	chr2	143419990	143420172	+	ENSBGRG00000000217		ENSBGRT00000000340	NA	NA	NA	NA		protein_coding	0	0	0	0	0	0	0	0	0	0	0	0	0.215798	0	0	0	0	0	0	0	0	0	0	0	0	0	0	0	0	2	0	0	0	0
ENSBGRG00000000218	chr1	137060027	137062776	-	CHST2		ENSBGRT00000000347	GO:0000139(Golgi membrane);GO:0001517(N-acetylglucosamine 6-O-sulfotransferase activity);GO:0005654(nucleoplasm);GO:0005794(Golgi apparatus);GO:0005802(trans-Golgi network);GO:0005829(cytosol);GO:0005975(carbohydrate metabolic process);GO:0006044(N-acetylglucosamine metabolic process);GO:0006790(sulfur compound metabolic process);GO:0008146(sulfotransferase activity);GO:1903238(positive regulatio…	00533(Glycosaminoglycan biosynthesis - keratan sulfate)	K04745	EC:2.8.2.-	carbohydrate sulfotransferase 2 [Source:HGNC Symbol;Acc:HGNC:1970]	protein_coding	2.51042	2.32305	2.89337	3.17563	2.07327	3.19763	3.03182	1.01442	2.76529	2.96075	2.21456	5.47377	4.81815	2.64504	5.81832	2.83685	4.47125	192	152	179	178	139	179	184	62	172	191	147	291	383	219	349	238	263
ENSBGRG00000000219	chr3	8185401	8186749	-	ENSBGRG00000000219		ENSBGRT00000000349	GO:0006357(regulation of transcription by RNA polymerase II);GO:0016538(cyclin-dependent protein serine/threonine kinase regulator activity);GO:0016592(mediator complex)	NA	NA	NA		protein_coding	0.102308	0.369	0.074669	0.256223	0.187621	0.202054	0.522327	0.807632	0.321491	0.095533	0.170116	0.655026	0.483081	0.427953	0.805343	0.520217	0.479032	7	20	4	12	11	10	26	40	17	6	10	29	32	30	40	36	24
ENSBGRG00000000220	chr3	20744910	20752085	+	CA14		ENSBGRT00000000360;ENSBGRT00000000351	GO:0004089(carbonate dehydratase activity);GO:0008270(zinc ion binding);GO:0008270(zinc ion binding)	00910(Nitrogen metabolism);00910(Nitrogen metabolism)	K01672	EC:4.2.1.1	carbonic anhydrase 14 [Source:HGNC Symbol;Acc:HGNC:1372]	protein_coding	0	0	0	0	0	0	0	0	0	0.0163257	0.0990923	0	0	0	0	0	0	0	0	0	0	0	0	0	0	0	2	8	0	0	0	0	0	0
ENSBGRG00000000221	chr3	53286112	53302985	+	F3		ENSBGRT00000000353;ENSBGRT00000000355;ENSBGRT00000000364;ENSBGRT00000000359	GO:0001938(positive regulation of endothelial cell proliferation);GO:0002020(protease binding);GO:0002541(activation of plasma proteins involved in acute inflammatory response);GO:0004252(serine-type endopeptidase activity);GO:0005515(protein binding);GO:0005543(phospholipid binding);GO:0005615(extracellular space);GO:0006919(activation of cysteine-type endopeptidase activity involved in apoptoti…	04610(Complement and coagulation cascades);04933(AGE-RAGE signaling pathway in diabetic complications);04933(AGE-RAGE signaling pathway in diabetic complications)	K03901	NA	coagulation factor III, tissue factor [Source:HGNC Symbol;Acc:HGNC:3541]	protein_coding	0.0445311	0.112386	0.0280538	0.0912132	0.104031	0	0	0	0.144391	0.229767	0.0395609	0.121642	0.239553	0.0678157	0.0581199	0.17046	0.0775217	8	19	4	13	17	0	0	0	22	36	7	16	45	13	9	33	12
ENSBGRG00000000222	chr1	168380431	168380537	+	U6		ENSBGRT00000000352	GO:0000244(spliceosomal tri-snRNP complex assembly);GO:0000353(formation of quadruple SL/U4/U5/U6 snRNP);GO:0005688(U6 snRNP);GO:0030621(U4 snRNA binding);GO:0046540(U4/U6 x U5 tri-snRNP complex)	NA	NA	NA	U6 spliceosomal RNA [Source:RFAM;Acc:RF00026]	snRNA	0	0	0	0	0	0	0	0	0	0	0	0	0	0	0.095095	0	0.455681	0	0	0	0	0	0	0	0	0	0	0	0	0	0	1	0	2
ENSBGRG00000000223	chr1	137136621	137191891	-	U2SURP		ENSBGRT00000000356	GO:0003676(nucleic acid binding);GO:0003723(RNA binding);GO:0005634(nucleus);GO:0005654(nucleoplasm);GO:0006396(RNA processing)	03040(Spliceosome)	K12842	NA	U2 snRNP associated SURP domain containing [Source:HGNC Symbol;Acc:HGNC:30855]	protein_coding	33.6321	43.1217	46.8593	43.5464	39.5867	42.9718	40.0453	32.2356	30.1152	46.5603	33.1801	66.6437	25.6877	36.094	58.7753	58.5403	50.7073	5478	5992	6162	5195	5639	5103	5158	4140	3977	6370	4694	7538	4346	6348	7512	10431	6343
ENSBGRG00000000224	chr1	168381245	168381351	+	U6		ENSBGRT00000000354	GO:0000244(spliceosomal tri-snRNP complex assembly);GO:0000353(formation of quadruple SL/U4/U5/U6 snRNP);GO:0005688(U6 snRNP);GO:0030621(U4 snRNA binding);GO:0046540(U4/U6 x U5 tri-snRNP complex)	NA	NA	NA	U6 spliceosomal RNA [Source:RFAM;Acc:RF00026]	snRNA	0	0	0	0	0	0.310561	0	0	0	0	0	0	0	0	0.255772	0.032928	0.61986	0	0	0	0	0	2	0	0	0	0	0	0	0	0	2	1	3
ENSBGRG00000000225	chr2	78284753	78327670	+	SLC35F5		ENSBGRT00000000367;ENSBGRT00000000370;ENSBGRT00000000379	NA	NA	NA	NA	solute carrier family 35 member F5 [Source:HGNC Symbol;Acc:HGNC:23617]	protein_coding	5.51071	8.03399	8.19774	7.52947	6.95454	12.8133	6.95903	4.59871	5.73345	6.7695	7.99339	14.3284	5.52681	7.29321	10.9014	12.0561	13.2803	540	672	648	541	596	915	539	356	456	557	680	974	563	771	837	1292	999
ENSBGRG00000000226	chr3	8267785	8289379	-	SLAMF6		ENSBGRT00000000362;ENSBGRT00000000361	GO:0005886(plasma membrane);GO:0032729(positive regulation of interferon-gamma production);GO:0032740(positive regulation of interleukin-17 production);GO:0045954(positive regulation of natural killer cell mediated cytotoxicity);GO:0072540(T-helper 17 cell lineage commitment);GO:0072540(T-helper 17 cell lineage commitment)	NA	NA	NA	SLAM family member 6 [Source:HGNC Symbol;Acc:HGNC:21392]	protein_coding	314.799	327.432	265.686	304.593	366.724	230.771	410.315	483.499	334.959	305.774	345.795	340.986	221.201	215.686	369.739	270.895	311.391	25538	22661	17402	18097	26018	13650	26324	30926	22032	20834	24362	19210	18640	18894	23536	24040	19399
ENSBGRG00000000227	chr1	168460971	168461972	-	ENSBGRG00000000227		ENSBGRT00000000358	NA	NA	NA	NA		protein_coding	0.2176	0.103386	0.025354	0.064531	0.251813	0.081025	0.078004	0.051922	0.152665	0.059049	0.171478	0.20633	0.11824	0	0.218854	0.077359	0.279619	11	5	1	3	11	3	3	2	7	3	8	7	6	0	9	5	11
ENSBGRG00000000228	chr2	4828371	4895857	-	KIF17		ENSBGRT00000000363;ENSBGRT00000000365	GO:0001750(photoreceptor outer segment);GO:0001917(photoreceptor inner segment);GO:0003777(microtubule motor activity);GO:0005524(ATP binding);GO:0005871(kinesin complex);GO:0005929(cilium);GO:0005930(axoneme);GO:0007017(microtubule-based process);GO:0007018(microtubule-based movement);GO:0008017(microtubule binding);GO:0015630(microtubule cytoskeleton);GO:0016192(vesicle-mediated transport);GO:0…	NA	NA	NA	kinesin family member 17 [Source:HGNC Symbol;Acc:HGNC:19167]	protein_coding	0.00967864	0.115305	0.0170471	0.0583326	0.0641315	0.0433553	0.00407521	0.128842	0.0593189	0.0319525	0.0299967	0.0256366	0.0531216	0.0213521	0.161215	0.0285545	0.0810746	3	22	3	10	14	7	1	22	11	6	6	4	12	5	28	7	14
ENSBGRG00000000229	chr1	137248013	137249146	+	PAQR9		ENSBGRT00000000368	GO:0016021(integral component of membrane)	NA	NA	NA	progestin and adipoQ receptor family member 9 [Source:HGNC Symbol;Acc:HGNC:30131]	protein_coding	0	0.169897	0.37198	0	0.041363	0.099232	0	0	0.578802	0	0	0	0.034824	0.616499	0.184406	0.066135	0	0	8	17	0	2	4	0	0	26	0	0	0	2	37	8	4	0
ENSBGRG00000000230	chr3	115487394	115489878	-	TMCO2		ENSBGRT00000000369	NA	NA	NA	NA	transmembrane and coiled-coil domains 2 [Source:HGNC Symbol;Acc:HGNC:23312]	protein_coding	0.174727	0	0.288157	0.241372	0.397863	0.13098	0.425847	0	0.432276	0.492902	0.374917	0.359867	0.084109	0.374919	0.796247	0.297637	0.211007	5	0	7	5	10	3	9	0	10	11	9	7	3	11	17	9	5
ENSBGRG00000000231	chr1	168538166	168538429	-	ENSBGRG00000000231		ENSBGRT00000000372	GO:0000062(fatty-acyl-CoA binding)	03320(PPAR signaling pathway)	K08762	NA		protein_coding	18.8714	23.99	22.3876	23.695	20.3658	10.28	17.7401	23.91	15.7147	20.1743	18.1249	11.4997	37.7452	34.5814	11.7168	13.8432	16.7347	242	262	232	222	228	96	180	242	163	217	202	103	502	478	118	194	165
ENSBGRG00000000232	chr3	95053700	95054794	-	ENSBGRG00000000232		ENSBGRT00000000371	NA	NA	NA	NA		protein_coding	0.149842	0.388736	0.57395	0.11707	0.504555	0.22243	0.270873	0.75031	0.277847	0.528364	0.35378	0.399697	0.703628	0.443101	0.095487	0.451393	0.193499	8	18	25	5	24	9	12	32	12	24	17	15	39	26	4	27	8
ENSBGRG00000000233	chr4	17047040	17051409	+	ENSBGRG00000000233		ENSBGRT00000000374	NA	NA	NA	NA		lncRNA	0	10.5947	10.974	13.6687	14.1269	8.44211	8.3937	8.34134	7.30741	10.3226	10.8939	10.6621	13.6507	15.8035	10.6106	15.7573	10.3384	0	229	224	254	313	156	168	167	150	220	240	188	359	432	211	436	201
ENSBGRG00000000234	chr5	3300249	3302386	-	ENSBGRG00000000234		ENSBGRT00000000378	GO:0004930(G protein-coupled receptor activity);GO:0007186(G protein-coupled receptor signaling pathway);GO:0016021(integral component of membrane);GO:0050909(sensory perception of taste)	04742(Taste transduction)	K08474	NA		protein_coding	0	0.142972	0	0.047242	0.199813	0	0	0	0	0	0	0.220174	0.235686	0.216543	0.229801	0	0.233664	0	6	0	2	8	0	0	0	0	0	0	7	12	11	9	0	9
ENSBGRG00000000235	chr3	62951323	62953801	+	ENSBGRG00000000235		ENSBGRT00000000376	GO:0003700(DNA-binding transcription factor activity);GO:0006355(regulation of DNA-templated transcription);GO:0043565(sequence-specific DNA binding)	NA	NA	NA		protein_coding	0	0	0.0708	0	0	0.08768	0	0	0	0	0	0	0	0	0	0	0	0	0	4	0	0	5	0	0	0	0	0	0	0	0	0	0	0
ENSBGRG00000000236	chr3	115498218	115590344	-	RLF		ENSBGRT00000000380	GO:0044030(regulation of DNA methylation);GO:0097692(histone H3-K4 monomethylation)	04742(Taste transduction)	K08474	NA	rearranged L-myc fusion [Source:HGNC Symbol;Acc:HGNC:10025]	protein_coding	9.88548	14.1247	14.4873	17.2599	16.0656	17.3809	13.577	15.166	13.1204	14.3606	17.2717	19.5281	8.05892	9.74005	16.8221	13.4658	19.813	3445	4199	4076	4404	4896	4416	3741	4167	3707	4203	5226	4725	2917	3665	4599	5133	5301
ENSBGRG00000000237	chr2	128832299	128974404	+	AGPS		ENSBGRT00000000384;ENSBGRT00000000386	GO:0003824(catalytic activity);GO:0005730(nucleolus);GO:0005777(peroxisome);GO:0008609(alkylglycerone-phosphate synthase activity);GO:0008610(lipid biosynthetic process);GO:0016491(oxidoreductase activity);GO:0050660(flavin adenine dinucleotide binding);GO:0071949(FAD binding);GO:0071949(FAD binding)	00565(Ether lipid metabolism);04146(Peroxisome);04146(Peroxisome)	K00803	EC:2.5.1.26	alkylglycerone phosphate synthase [Source:HGNC Symbol;Acc:HGNC:327]	protein_coding	37.5698	52.8847	47.8362	45.7245	42.9312	50.6562	42.5447	39.5245	32.5232	44.8097	41.5853	73.3566	40.1243	43.7425	62.629	90.3401	73.164	5867	7045	6031	5229	5863	5767	5254	4866	4118	5877	5639	7956	6509	7376	7674	15431	8773
ENSBGRG00000000238	chr4	17051583	17052835	+	ENSBGRG00000000238		ENSBGRT00000000381	NA	NA	NA	NA		protein_coding	20.616	26.2312	24.8122	30.8095	29.3116	13.9839	20.343	22.139	17.3052	25.4437	23.4977	16.4019	34.5976	35.0655	18.0048	24.1831	16.617	336	365	326	368	418	166	262	285	229	348	333	186	585	617	230	431	208
ENSBGRG00000000239	chr5	3312838	3313762	-	ENSBGRG00000000239		ENSBGRT00000000383	NA	04742(Taste transduction)	K08474	NA		pseudogene	0	0	0.219719	0.17435	0	0	0	0.194023	0	0.211206	0.306388	0.181719	0	0	0.214692	0	0.155421	0	0	8	6	0	0	0	7	0	8	12	6	0	0	8	0	6
ENSBGRG00000000240	chr1	90265770	90266906	+	CAMK2N2		ENSBGRT00000000382	GO:0004860(protein kinase inhibitor activity);GO:0005654(nucleoplasm);GO:0005813(centrosome);GO:0008427(calcium-dependent protein kinase inhibitor activity);GO:0045202(synapse)	NA	NA	NA	calcium/calmodulin dependent protein kinase II inhibitor 2 [Source:HGNC Symbol;Acc:HGNC:24197]	protein_coding	0.167472	0.384574	0.501564	0	0	0	0	0	0	0	0	0	0	0	0	0.156244	0	2	4	5	0	0	0	0	0	0	0	0	0	0	0	0	2	0
ENSBGRG00000000242	chr3	131053432	131098627	-	ENSBGRG00000000242		ENSBGRT00000000390;ENSBGRT00000000395	GO:0005515(protein binding);GO:0005515(protein binding)	NA	NA	NA	ankyrin repeat and MYND domain containing 1 [Source:HGNC Symbol;Acc:HGNC:20987]	protein_coding	0	0.11872	0.0302627	0.217413	0.0979374	0.0201257	0.0446162	0	0.154206	0.138586	0.155716	0.218563	0.204201	0.1894	0.210615	0.0652878	0.27404	0	21	5	32	17	3	7	0	25	23	27	30	42	41	33	14	42
ENSBGRG00000000243	chr2	4899552	4912924	-	SH2D5		ENSBGRT00000000389	GO:0014069(postsynaptic density)	NA	NA	NA	SH2 domain containing 5 [Source:HGNC Symbol;Acc:HGNC:28819]	protein_coding	0	0	0	0	0	0.113151	0.048658	0	0	0	0	0	0	0	0.037927	0	0	0	0	0	0	0	8	4	0	0	0	0	0	0	0	3	0	0
ENSBGRG00000000244	chr3	104821953	106436105	+	BEND5		ENSBGRT00000000392;ENSBGRT00000000415;ENSBGRT00000000400;ENSBGRT00000000426;ENSBGRT00000000445;ENSBGRT00000000432;ENSBGRT00000000499	GO:0003677(DNA binding);GO:0004181(metallocarboxypeptidase activity);GO:0005794(Golgi apparatus);GO:0006508(proteolysis);GO:0008270(zinc ion binding);GO:0045892(negative regulation of DNA-templated transcription);GO:0045892(negative regulation of DNA-templated transcription)	04020(Calcium signaling pathway);04024(cAMP signaling pathway);04080(Neuroactive ligand-receptor interaction);04728(Dopaminergic synapse);03420(Nucleotide excision repair);03010(Ribosome);03010(Ribosome)	K05840;K10838;K02984	NA	BEN domain containing 5 [Source:HGNC Symbol;Acc:HGNC:25668]	protein_coding	0.218749	0.25822	0.274235	0.335579	0.0958162	0.248334	0.376419	0.317652	0.46891	0.554226	0.342343	0.433306	0.479694	0.4393	0.384463	0.292765	0.295018	97	99	99	111	39	80	132	112	169	206	131	133	220	210	135	143	101
ENSBGRG00000000245	chr3	53321124	53409312	-	ABCD3		ENSBGRT00000000413;ENSBGRT00000000439	GO:0000038(very long-chain fatty acid metabolic process);GO:0005324(long-chain fatty acid transporter activity);GO:0005524(ATP binding);GO:0005777(peroxisome);GO:0005778(peroxisomal membrane);GO:0005782(peroxisomal matrix);GO:0006633(fatty acid biosynthetic process);GO:0006635(fatty acid beta-oxidation);GO:0006699(bile acid biosynthetic process);GO:0006869(lipid transport);GO:0007031(peroxisome o…	02010(ABC transporters);04146(Peroxisome);04146(Peroxisome)	K05677	NA	ATP binding cassette subfamily D member 3 [Source:HGNC Symbol;Acc:HGNC:67]	protein_coding	9.61328	12.1409	10.4815	12.5605	12.2476	11.869	8.39187	9.72771	7.17476	13.1212	9.7355	14.3857	9.99551	12.781	15.4422	19.0616	14.7053	1012	1090	891	969	1127	911	699	808	613	1160	890	1052	1094	1453	1276	2195	1189
ENSBGRG00000000246	chr4	17052961	17057013	+	MRPS33		ENSBGRT00000000388	NA	NA	NA	NA	mitochondrial ribosomal protein S33 [Source:HGNC Symbol;Acc:HGNC:16634]	protein_coding	45.5134	52.3654	52.81	60.5132	65.5296	34.9966	43.9243	40.9961	35.7804	49.9911	50.4573	40.2753	72.6003	80.7568	44.6142	57.8738	37.9927	708	695	663	689	891	397	541	503	452	653	682	435	1173	1356	545	985	454
ENSBGRG00000000248	chr1	90268456	90274506	-	EEF1AKMT4		ENSBGRT00000000391	GO:0008168(methyltransferase activity);GO:0016279(protein-lysine N-methyltransferase activity)	NA	NA	NA	EEF1A lysine methyltransferase 4 [Source:HGNC Symbol;Acc:HGNC:53611]	protein_coding	2.76372	2.10734	0.986611	1.28443	1.28832	0.946001	2.54841	3.78537	2.35213	1.62062	2.16047	1.68796	1.91706	2.4424	1.60722	1.99008	2.11701	103	67	30	35	42	26	75	112	71	51	70	44	75	99	47	81	61
ENSBGRG00000000249	chr3	20753544	20756943	-	APH1A		ENSBGRT00000000404;ENSBGRT00000000396;ENSBGRT00000000408	GO:0001656(metanephros development);GO:0005783(endoplasmic reticulum);GO:0005794(Golgi apparatus);GO:0005886(plasma membrane);GO:0005887(integral component of plasma membrane);GO:0006509(membrane protein ectodomain proteolysis);GO:0007220(Notch receptor processing);GO:0010950(positive regulation of endopeptidase activity);GO:0016021(integral component of membrane);GO:0016485(protein processing);G…	04330(Notch signaling pathway);05010(Alzheimer disease);05010(Alzheimer disease)	K06172	NA	aph-1 homolog A, gamma-secretase subunit [Source:HGNC Symbol;Acc:HGNC:29509]	protein_coding	34.5018	31.5133	33.8917	27.0618	29.3891	30.3526	39.1445	43.933	45.3596	29.1576	38.5313	34.9084	28.0963	30.1496	38.2229	37.6294	34.8097	2559	1994	2029	1471	1907	1642	2296	2570	2728	1817	2483	1799	2165	2415	2226	3053	1983
ENSBGRG00000000250	chr1	80472638	80606816	+	ATP13A5		ENSBGRT00000000422;ENSBGRT00000000453	GO:0000166(nucleotide binding);GO:0005215(transporter activity);GO:0005524(ATP binding);GO:0006812(cation transport);GO:0016021(integral component of membrane);GO:0016887(ATP hydrolysis activity);GO:0019829(ATPase-coupled cation transmembrane transporter activity);GO:0019829(ATPase-coupled cation transmembrane transporter activity)	NA	NA	NA	ATPase 13A5 [Source:HGNC Symbol;Acc:HGNC:31789]	protein_coding	0	0	0	0	0	0.0541924	0	0	0	0	0	0	0	0	0	0	0.0590466	0	0	0	0	0	8	0	0	0	0	0	0	0	0	0	0	10
ENSBGRG00000000251	chr2	78781313	78784158	+	ENSBGRG00000000251		ENSBGRT00000000393	NA	NA	NA	NA		lncRNA	0	0	0	0	0	0	0	0	0	0	0.030011	0	0	0.030349	0	0	0	0	0	0	0	0	0	0	0	0	0	3	0	0	3	0	0	0
ENSBGRG00000000252	chr3	8325462	8379941	-	CD84		ENSBGRT00000000397;ENSBGRT00000000409;ENSBGRT00000000423;ENSBGRT00000000427	GO:0005886(plasma membrane);GO:0032685(negative regulation of granulocyte macrophage colony-stimulating factor production);GO:0032701(negative regulation of interleukin-18 production);GO:0033004(negative regulation of mast cell activation);GO:0042802(identical protein binding);GO:0043231(intracellular membrane-bounded organelle);GO:0043305(negative regulation of mast cell degranulation);GO:200125…	NA	NA	NA	CD84 molecule [Source:HGNC Symbol;Acc:HGNC:1704]	protein_coding	68.1533	57.8175	51.3449	75.3851	58.2597	63.9896	70.948	52.8258	41.5051	79.2446	53.9258	73.6069	64.4409	45.4595	73.8745	58.5691	83.4399	6487	4696	3947	5256	4850	4441	5341	3965	3204	6335	4459	4865	6372	4673	5517	6099	6099
ENSBGRG00000000253	chr3	95058460	95124688	+	OMA1		ENSBGRT00000000398	GO:0002024(diet induced thermogenesis);GO:0004222(metalloendopeptidase activity);GO:0005739(mitochondrion);GO:0005743(mitochondrial inner membrane);GO:0006006(glucose metabolic process);GO:0006508(proteolysis);GO:0006515(protein quality control for misfolded or incompletely synthesized proteins);GO:0006629(lipid metabolic process);GO:0007005(mitochondrion organization);GO:0010637(negative regulat…	NA	NA	NA	OMA1 zinc metallopeptidase [Source:HGNC Symbol;Acc:HGNC:29661]	protein_coding	3.45431	5.26882	4.1826	3.36923	5.04509	3.09627	5.51984	4.15583	2.55142	5.49468	4.42588	5.23058	3.54358	3.83582	4.38309	7.4352	4.33112	267	347	261	191	340	174	337	253	160	356	297	280	284	320	266	627	257
ENSBGRG00000000254	chr1	137349323	137452455	+	PCOLCE2		ENSBGRT00000000418;ENSBGRT00000000425	GO:0005515(protein binding);GO:0005518(collagen binding);GO:0008201(heparin binding);GO:0016504(peptidase activator activity);GO:1990830(cellular response to leukemia inhibitory factor);GO:1990830(cellular response to leukemia inhibitory factor)	NA	NA	NA	procollagen C-endopeptidase enhancer 2 [Source:HGNC Symbol;Acc:HGNC:8739]	protein_coding	0.0910527	0	0.248104	0	0	0	0	0	0.23037	0	0.327093	0	0.125871	0	0	0	0	7	0	15	0	0	0	0	0	13	0	20	0	9	0	0	0	0
ENSBGRG00000000255	chr1	60988247	61311797	+	PHLDB2		ENSBGRT00000000406;ENSBGRT00000000416	GO:0000226(microtubule cytoskeleton organization);GO:0005829(cytosol);GO:0005886(plasma membrane);GO:0005925(focal adhesion);GO:0006629(lipid metabolic process);GO:0008081(phosphoric diester hydrolase activity);GO:0010470(regulation of gastrulation);GO:0010717(regulation of epithelial to mesenchymal transition);GO:0031252(cell leading edge);GO:0045111(intermediate filament cytoskeleton);GO:004518…	00650(Butanoate metabolism);00072(Synthesis and degradation of ketone bodies);00280(Valine, leucine and isoleucine degradation);04141(Protein processing in endoplasmic reticulum);04141(Protein processing in endoplasmic reticulum)	K01027;K09486	EC:2.8.3.5	pleckstrin homology like domain family B member 2 [Source:HGNC Symbol;Acc:HGNC:29573]	protein_coding	0.14596	0.172752	0.217333	0.277091	0.159578	0.247025	0.304967	0.0630523	0.204646	0.243473	0.156316	0.25859	0.329306	0.363213	0.448296	0.309357	0.352949	38	38	45	52	36	47	62	13	43	53	36	46	88	101	90	87	70
ENSBGRG00000000256	chr2	128994411	128997579	-	ENSBGRG00000000256		ENSBGRT00000000402	GO:0005515(protein binding)	NA	NA	NA		protein_coding	0.114673	0.258068	0.114267	0.336358	0.066406	0.450108	0.245086	0.39861	0.329684	0.12241	0.483463	0.864217	0.34442	0.047606	0.168662	0.447515	0.535704	12	22	9	24	6	32	19	31	26	10	41	58	35	5	13	48	40
ENSBGRG00000000257	chr1	158043026	158068512	+	SLX9		ENSBGRT00000000403	GO:0000462(maturation of SSU-rRNA from tricistronic rRNA transcript (SSU-rRNA, 5.8S rRNA, LSU-rRNA));GO:0005730(nucleolus);GO:0030686(90S preribosome);GO:0030688(preribosome, small subunit precursor)	NA	NA	NA	family with sequence similarity 207 member A [Source:HGNC Symbol;Acc:HGNC:15811]	protein_coding	20.0356	17.1232	29.232	7.94521	10.9691	12.5122	19.4688	8.53421	19.101	28.329	13.5549	38.4928	44.3684	31.8289	35.1456	20.7866	28.1903	641	467	755	186	307	292	493	216	496	761	377	855	1474	1099	882	727	692
ENSBGRG00000000258	chr1	90275315	90281817	+	ALG3		ENSBGRT00000000412	GO:0000030(mannosyltransferase activity);GO:0000033(alpha-1,3-mannosyltransferase activity);GO:0005789(endoplasmic reticulum membrane)	00510(N-Glycan biosynthesis)	K03845	EC:2.4.1.258	ALG3 alpha-1,3- mannosyltransferase [Source:HGNC Symbol;Acc:HGNC:23056]	protein_coding	6.71709	6.23236	7.04985	6.55901	4.56205	3.06653	5.93338	5.75388	7.11473	6.67854	5.83739	8.21428	9.01585	8.82417	6.5666	5.80558	6.60548	457	362	387	327	272	152	319	309	392	382	345	388	637	648	351	432	345
ENSBGRG00000000259	chr3	131100631	131102402	+	DUSP28		ENSBGRT00000000405	GO:0006470(protein dephosphorylation);GO:0008138(protein tyrosine/serine/threonine phosphatase activity);GO:0016311(dephosphorylation);GO:0016791(phosphatase activity)	NA	NA	NA	dual specificity phosphatase 28 [Source:HGNC Symbol;Acc:HGNC:33237]	protein_coding	5.55055	4.32945	4.20254	4.67821	3.80994	3.77576	5.09716	4.5576	4.03143	3.53414	5.23815	7.52909	11.0312	7.27953	7.72845	8.02935	8.12875	410	273	251	253	246	203	298	265	241	219	336	386	845	580	447	648	461
ENSBGRG00000000260	chr2	78784587	78854886	-	LYPD1		ENSBGRT00000000411;ENSBGRT00000000407	GO:0001662(behavioral fear response);GO:0007271(synaptic transmission, cholinergic);GO:0016020(membrane);GO:0030550(acetylcholine receptor inhibitor activity);GO:0033130(acetylcholine receptor binding);GO:0035094(response to nicotine);GO:0072659(protein localization to plasma membrane);GO:0095500(acetylcholine receptor signaling pathway);GO:1903077(negative regulation of protein localization to p…	NA	NA	NA	LY6/PLAUR domain containing 1 [Source:HGNC Symbol;Acc:HGNC:28431]	protein_coding	0	0	0	0.26034	0	0	0	0	0	0.0777108	0	0.0469926	0	0.0236303	0	0.0298316	0	0	0	0	24	0	0	0	0	0	8	0	5	0	4	0	4	0
ENSBGRG00000000261	chr1	158186031	158187242	-	ENSBGRG00000000261		ENSBGRT00000000410	NA	NA	NA	NA		lncRNA	0.198069	0	0	0	0	0.230556	0	0	0	0.244494	0	0.201491	0.075226	0.080991	0.106823	0.071015	0.078684	12	0	0	0	0	10	0	0	0	13	0	9	5	6	5	5	4
ENSBGRG00000000262	chr2	55398420	55500070	+	BOLL		ENSBGRT00000000429	GO:0003676(nucleic acid binding);GO:0003723(RNA binding);GO:0003729(mRNA binding);GO:0005515(protein binding);GO:0005737(cytoplasm);GO:0007283(spermatogenesis);GO:0008494(translation activator activity);GO:0030154(cell differentiation);GO:0042802(identical protein binding);GO:0045948(positive regulation of translational initiation);GO:0051321(meiotic cell cycle)	NA	NA	NA	boule homolog, RNA binding protein [Source:HGNC Symbol;Acc:HGNC:14273]	protein_coding	0.0394148	0.082427	0.0316443	0.192866	0.0856919	0.161691	0.116915	0.05894	0.00810241	0.133117	0.0493096	0.0525549	0.0324417	0.0619661	0.12078	0.060498	0.142899	5	8	3	16	9	13	11	6	1	13	5	4	4	8	11	8	13
ENSBGRG00000000263	chr3	63046002	63110673	+	ZNHIT6		ENSBGRT00000000442;ENSBGRT00000000421	GO:0000492(box C/D snoRNP assembly);GO:0001094(TFIID-class transcription factor complex binding);GO:0019899(enzyme binding);GO:0042802(identical protein binding);GO:0048254(snoRNA localization);GO:0051117(ATPase binding);GO:0051259(protein complex oligomerization);GO:0070761(pre-snoRNP complex);GO:0070761(pre-snoRNP complex)	NA	NA	NA	zinc finger HIT-type containing 6 [Source:HGNC Symbol;Acc:HGNC:26089]	protein_coding	2.82079	4.63741	5.57981	5.74095	3.14215	3.62588	3.93766	3.66261	3.24249	4.7532	3.52329	6.48075	5.20708	6.55708	5.97277	8.31029	5.26362	263	369	420	391	257	246	290	270	245	373	285	420	503	660	437	846	377
ENSBGRG00000000264	chr2	129069752	129070981	+	ENSBGRG00000000264		ENSBGRT00000000417	NA	04390(Hippo signaling pathway);04520(Adherens junction);04670(Leukocyte transendothelial migration);05200(Pathways in cancer);05226(Gastric cancer);05213(Endometrial cancer);05412(Arrhythmogenic right ventricular cardiomyopathy (ARVC));05100(Bacterial invasion of epithelial cells)	K05691	NA		protein_coding	0	0	0	0	0	0	0	0	0	0	0	0.024012	0	0	0	0	0	0	0	0	0	0	0	0	0	0	0	0	1	0	0	0	0	0
ENSBGRG00000000265	chr4	95664567	95708279	-	CCDC126		ENSBGRT00000000420	NA	00510(N-Glycan biosynthesis)	K00744	EC:2.4.1.155	coiled-coil domain containing 126 [Source:HGNC Symbol;Acc:HGNC:22398]	protein_coding	2.75004	3.22805	4.04599	5.35104	3.8477	3.74599	3.15817	2.13253	2.87818	3.75176	3.2813	4.92184	1.94838	3.0232	3.53929	3.80984	4.43496	251	251	298	357	307	249	228	154	213	287	260	312	185	298	253	380	310
ENSBGRG00000000266	chr1	41036548	41144118	-	PROS1		ENSBGRT00000000690;ENSBGRT00000000757;ENSBGRT00000000816	GO:0005509(calcium ion binding);GO:0005576(extracellular region);GO:0005615(extracellular space);GO:0030195(negative regulation of blood coagulation);GO:0030195(negative regulation of blood coagulation)	04610(Complement and coagulation cascades);04610(Complement and coagulation cascades)	K03908	NA	protein S [Source:HGNC Symbol;Acc:HGNC:9456]	protein_coding	0.268924	0.34344	0.26473	0.593756	0.198824	0.258919	0.0492842	0.065596	0.24449	0.456949	0.318943	0.0861656	0	0.107663	0.245111	0.350888	0.178994	54	59	43	88	36	39	8	11	40	77	56	13	0	24	39	77	29
ENSBGRG00000000267	chr3	115639755	115657119	+	ENSBGRG00000000267		ENSBGRT00000000496;ENSBGRT00000000436;ENSBGRT00000000464;ENSBGRT00000000506	GO:0002084(protein depalmitoylation);GO:0008474(palmitoyl-(protein) hydrolase activity);GO:0098599(palmitoyl hydrolase activity);GO:0098599(palmitoyl hydrolase activity)	00062(Fatty acid elongation);04142(Lysosome);04142(Lysosome)	K01074	EC:3.1.2.22		protein_coding	125.889	158.343	149.431	170.085	189.78	197.423	174.852	207.473	172.342	143.838	199.919	170.686	107.541	162.479	157.814	258.637	226.428	10043	10777	9625	9937	13240	11483	11032	13050	11148	9637	13851	9456	8912	13995	9879	22570	13871
ENSBGRG00000000268	chr3	131108199	131109311	+	ENSBGRG00000000268		ENSBGRT00000000433	GO:0005576(extracellular region);GO:0070006(metalloaminopeptidase activity)	NA	NA	NA		protein_coding	13.9468	5.44587	4.68223	2.43639	1.27952	4.39464	5.73724	7.34787	19.5242	8.93596	7.87057	5.09779	4.00058	2.82777	4.01011	3.7688	5.45932	752	251	204	97	61	173	245	313	854	405	369	191	224	165	170	223	226
ENSBGRG00000000270	chr2	129080416	129082410	-	ENSBGRG00000000270		ENSBGRT00000000435	GO:0005515(protein binding)	NA	NA	NA		protein_coding	1.30029	1.89077	1.30916	2.56359	1.31229	1.83913	2.26981	2.32432	1.91371	1.62079	1.13348	2.96829	1.57074	2.36377	2.78602	4.02876	2.33467	115	143	94	166	102	119	159	162	137	121	87	182	144	226	193	389	159
ENSBGRG00000000271	chr2	143461604	143628609	-	HIBCH		ENSBGRT00000000440;ENSBGRT00000000451;ENSBGRT00000000556;ENSBGRT00000000571;ENSBGRT00000000647;ENSBGRT00000000717;ENSBGRT00000000491;ENSBGRT00000000531;ENSBGRT00000000802	GO:0003860(3-hydroxyisobutyryl-CoA hydrolase activity);GO:0005739(mitochondrion);GO:0005739(mitochondrion)	00640(Propanoate metabolism);00280(Valine, leucine and isoleucine degradation);00410(beta-Alanine metabolism);00410(beta-Alanine metabolism)	K05605	EC:3.1.2.4	3-hydroxyisobutyryl-CoA hydrolase [Source:HGNC Symbol;Acc:HGNC:4908]	protein_coding	5.06103	8.70021	9.19728	8.89575	7.75487	5.95971	9.66582	7.93388	5.38497	10.6202	6.20823	13.9753	8.14655	11.0053	10.7431	11.9774	10.0211	531	778	777	681	711	455	801	656	458	933	567	1016	887	1245	884	1370	806
ENSBGRG00000000272	chr3	20758993	20766289	+	C1orf54		ENSBGRT00000000438	NA	NA	NA	NA	chromosome 1 open reading frame 54 [Source:HGNC Symbol;Acc:HGNC:26258]	protein_coding	1.52701	2.89879	3.35135	5.53535	3.39736	0	2.17462	6.80451	3.59227	4.31908	2.89706	2.87571	3.72943	4.73251	2.61838	3.49189	2.64587	29	47	52	77	57	0	33	102	56	69	48	38	74	98	40	73	39
ENSBGRG00000000273	chr5	79438068	79443499	+	ENSBGRG00000000273		ENSBGRT00000000437	NA	NA	NA	NA		lncRNA	0	0.072478	0.055013	0.201673	0.075136	0.089709	0	0.08353	0.018479	0.240051	0	0.23863	0.209543	0.275353	0.367925	0.031076	0.09775	0	11	8	26	12	12	0	12	3	36	0	30	39	53	51	6	14
ENSBGRG00000000274	chr3	8452762	8494285	-	SLAMF1		ENSBGRT00000000454	GO:0001779(natural killer cell differentiation);GO:0001787(natural killer cell proliferation);GO:0002232(leukocyte chemotaxis involved in inflammatory response);GO:0002277(myeloid dendritic cell activation involved in immune response);GO:0002725(negative regulation of T cell cytokine production);GO:0009897(external side of plasma membrane);GO:0009986(cell surface);GO:0010759(positive regulation o…	05162(Measles)	K06536	NA	signaling lymphocytic activation molecule family member 1 [Source:HGNC Symbol;Acc:HGNC:10903]	protein_coding	18.0175	15.342	14.8793	21.4608	16.3282	12.4602	16.3845	13.4481	14.59	16.223	16.5794	22.3865	26.0228	24.1897	18.778	28.0592	17.2983	957	695	638	835	758	483	688	563	628	724	765	826	1435	1387	783	1630	706
ENSBGRG00000000275	chr2	32465134	32579212	+	ENSBGRG00000000275		ENSBGRT00000000697;ENSBGRT00000000648;ENSBGRT00000000562;ENSBGRT00000000791;ENSBGRT00000000755	GO:0005634(nucleus);GO:0006302(double-strand break repair);GO:0016020(membrane);GO:0022857(transmembrane transporter activity);GO:0055085(transmembrane transport);GO:0055085(transmembrane transport)	03450(Non-homologous end-joining);03450(Non-homologous end-joining)	K10980	NA		protein_coding	2.45039	3.22551	2.65942	2.96267	2.66103	3.52336	2.73671	3.59449	2.7416	2.36079	2.38982	2.91228	3.34593	3.61052	3.5052	4.49466	3.81997	478	538	420	424	456	501	423	554	434	387	406	396	679	761	538	960	573
ENSBGRG00000000276	chr4	64342546	64386941	-	HERPUD2		ENSBGRT00000000449;ENSBGRT00000000466	GO:0005515(protein binding);GO:0007283(spermatogenesis);GO:0007283(spermatogenesis)	04141(Protein processing in endoplasmic reticulum);04141(Protein processing in endoplasmic reticulum)	K14027	NA	HERPUD family member 2 [Source:HGNC Symbol;Acc:HGNC:21915]	protein_coding	44.9219	46.9376	50.1416	50.582	50.7626	86.0416	52.6066	50.7283	50.5089	47.2229	51.2359	58.6368	45.1344	42.921	54.1185	62.884	63.482	3848	3430	3468	3173	3802	5372	3563	3425	3507	3397	3811	3487	4015	3969	3637	5891	4175
ENSBGRG00000000277	chr3	131112412	131117933	+	RNPEPL1		ENSBGRT00000000444	GO:0006508(proteolysis);GO:0008237(metallopeptidase activity);GO:0008270(zinc ion binding);GO:0070006(metalloaminopeptidase activity)	NA	NA	NA	arginyl aminopeptidase like 1 [Source:HGNC Symbol;Acc:HGNC:10079]	protein_coding	172.974	125.592	103.616	69.3837	55.0838	114.726	111.563	171.63	271.902	144.011	165.098	129.267	104.281	70.4528	113.751	115.17	136.87	13547	8391	6552	3980	3773	6551	6910	10598	17265	9473	11229	7031	8483	5958	6990	9867	8231
ENSBGRG00000000279	chr2	129088338	129091291	+	ENSBGRG00000000279		ENSBGRT00000000441	NA	04146(Peroxisome)	K00308	EC:1.5.3.13		lncRNA	0.770193	0.450893	0.344325	0.189544	0.784899	2.15879	0.669231	0.255428	0.2095	0.416377	1.17441	0.707489	0.374527	0.078372	0.693041	0.163957	1.13397	85	43	31	16	76	173	58	23	19	39	112	54	43	10	60	20	96
ENSBGRG00000000280	chr1	158237377	158319534	+	ADARB1		ENSBGRT00000000448;ENSBGRT00000000469	GO:0003723(RNA binding);GO:0003726(double-stranded RNA adenosine deaminase activity);GO:0004000(adenosine deaminase activity);GO:0005634(nucleus);GO:0005654(nucleoplasm);GO:0005730(nucleolus);GO:0005829(cytosol);GO:0006382(adenosine to inosine editing);GO:0006396(RNA processing);GO:0007274(neuromuscular synaptic transmission);GO:0008285(negative regulation of cell population proliferation);GO:001…	NA	NA	NA	adenosine deaminase RNA specific B1 [Source:HGNC Symbol;Acc:HGNC:226]	protein_coding	1.67996	1.15374	0.834888	0.828321	0.723642	1.41916	0.631449	0.683473	0.655928	1.05969	1.20953	0.513404	0.647169	0.749912	0.784731	0.779579	0.919967	312	184	126	113	118	192	93	100	99	166	196	67	125	151	115	159	132
ENSBGRG00000000282	chr4	52306575	52566099	-	ADAM22		ENSBGRT00000000997	GO:0004222(metalloendopeptidase activity);GO:0006508(proteolysis);GO:0008237(metallopeptidase activity)	NA	NA	NA	ADAM metallopeptidase domain 22 [Source:HGNC Symbol;Acc:HGNC:201]	protein_coding	0	0	0.0706491	0.0277875	0	0	0.0763308	0	0	0	0	0.0628334	0	0.0385075	0	0.012163	0	0	0	8	3	0	0	9	0	0	0	0	6	0	6	0	2	0
ENSBGRG00000000283	chr2	4920477	4954729	-	HP1BP3		ENSBGRT00000000474;ENSBGRT00000000522;ENSBGRT00000000549	GO:0000786(nucleosome);GO:0003677(DNA binding);GO:0003682(chromatin binding);GO:0005634(nucleus);GO:0005694(chromosome);GO:0006334(nucleosome assembly);GO:0006355(regulation of DNA-templated transcription);GO:0016607(nuclear speck);GO:0031491(nucleosome binding);GO:0042127(regulation of cell population proliferation);GO:0070828(heterochromatin organization);GO:0071456(cellular response to hypoxia…	NA	NA	NA	heterochromatin protein 1 binding protein 3 [Source:HGNC Symbol;Acc:HGNC:24973]	protein_coding	49.7394	69.2421	64.235	78.9424	55.1056	62.1507	61.0668	61.4732	49.0665	64.4545	58.2424	92.0737	51.9003	64.7285	83.3004	94.6846	87.0209	5662	6724	5903	6581	5485	5158	5497	5517	4528	6162	5758	7278	6137	7956	7440	11789	7606
ENSBGRG00000000284	chr5	3675640	3996679	+	ETV6		ENSBGRT00000000458;ENSBGRT00000000488	GO:0000122(negative regulation of transcription by RNA polymerase II);GO:0000977(RNA polymerase II transcription regulatory region sequence-specific DNA binding);GO:0000978(RNA polymerase II cis-regulatory region sequence-specific DNA binding);GO:0001227(DNA-binding transcription repressor activity, RNA polymerase II-specific);GO:0001228(DNA-binding transcription activator activity, RNA polymeras…	05202(Transcriptional misregulation in cancers);05202(Transcriptional misregulation in cancers)	K03211	NA	ETS variant transcription factor 6 [Source:HGNC Symbol;Acc:HGNC:3495]	protein_coding	23.5386	35.1368	31.906	34.6222	35.404	25.5834	32.4426	47.5859	35.7113	27.6556	41.3504	24.6729	22.9362	24.2055	28.3892	29.6413	30.2061	1905	2425	2085	2051	2505	1509	2076	3036	2342	1879	2906	1387	1928	2115	1804	2624	1877
ENSBGRG00000000285	chr3	20768495	20779899	+	CIART		ENSBGRT00000000459;ENSBGRT00000000480	GO:0000976(transcription cis-regulatory region binding);GO:0000978(RNA polymerase II cis-regulatory region sequence-specific DNA binding);GO:0005634(nucleus);GO:0032922(circadian regulation of gene expression);GO:0045475(locomotor rhythm);GO:0045892(negative regulation of DNA-templated transcription);GO:0070888(E-box binding);GO:0070888(E-box binding)	NA	NA	NA	circadian associated repressor of transcription [Source:HGNC Symbol;Acc:HGNC:25200]	protein_coding	0	0.0674745	0	0.0663808	0	0	0	0.0137463	0.0329464	0.0395699	0	0	0.12522	0.147647	0.0883529	0.0788065	0.0299835	0	18	0	16	0	0	0	4	8	11	0	0	39	48	22	27	8
ENSBGRG00000000286	chr1	137481771	137550461	-	TRPC1		ENSBGRT00000000536;ENSBGRT00000000545	GO:0005102(signaling receptor binding);GO:0005216(ion channel activity);GO:0005262(calcium channel activity);GO:0005515(protein binding);GO:0005886(plasma membrane);GO:0006811(ion transport);GO:0016020(membrane);GO:0016021(integral component of membrane);GO:0042438(melanin biosynthetic process);GO:0043235(receptor complex);GO:0051117(ATPase binding);GO:0051281(positive regulation of release of se…	04972(Pancreatic secretion);04724(Glutamatergic synapse);04726(Serotonergic synapse);04360(Axon guidance);04360(Axon guidance)	K04964	NA	transient receptor potential cation channel subfamily C member 1 [Source:HGNC Symbol;Acc:HGNC:12333]	protein_coding	1.56486	1.92427	2.4842	2.77195	4.50376	2.47008	3.40655	1.48158	1.53405	2.94012	3.6271	3.35203	1.24819	1.01686	3.06041	1.74479	3.21565	181	190	232	235	455	209	312	135	144	286	364	269	150	127	278	221	286
ENSBGRG00000000287	chr3	53381912	53383156	+	ENSBGRG00000000287		ENSBGRT00000000447	NA	04390(Hippo signaling pathway);04520(Adherens junction);04670(Leukocyte transendothelial migration);05200(Pathways in cancer);05226(Gastric cancer);05213(Endometrial cancer);05412(Arrhythmogenic right ventricular cardiomyopathy (ARVC));05100(Bacterial invasion of epithelial cells)	K05691	NA		protein_coding	0	0.038623	0.078062	0	0.075351	0	0	0	0.013546	0.058845	0.065134	0	0.006344	0	0.105683	0.060238	0.085813	0	2	4	0	4	0	0	0	1	3	4	0	1	0	6	4	4
ENSBGRG00000000288	chr2	129091433	129558558	-	PDE11A		ENSBGRT00000000486;ENSBGRT00000000468	GO:0004114(3',5'-cyclic-nucleotide phosphodiesterase activity);GO:0004118(cGMP-stimulated cyclic-nucleotide phosphodiesterase activity);GO:0005515(protein binding);GO:0007165(signal transduction);GO:0008081(phosphoric diester hydrolase activity);GO:0030553(cGMP binding);GO:0030553(cGMP binding)	00230(Purine metabolism);05032(Morphine addiction);04934(Cushing syndrome);04934(Cushing syndrome)	K13298	EC:3.1.4.17;EC:3.1.4.35	phosphodiesterase 11A [Source:HGNC Symbol;Acc:HGNC:8773]	protein_coding	0.646433	0.177851	0.179355	0.191637	0.632722	0.876066	0.589162	0.169183	0.28237	0.206295	0.639002	0.691402	0.322046	0.121901	0.29095	0.0722953	0.749073	174	42	39	38	149	171	125	36	62	47	150	130	90	36	62	22	155
ENSBGRG00000000289	chr5	82187938	82200976	-	GTSF1		ENSBGRT00000000457	GO:0007283(spermatogenesis)	NA	NA	NA	gametocyte specific factor 1 [Source:HGNC Symbol;Acc:HGNC:26565]	protein_coding	0	0	0	0	0	0	0	0	1.28891	0	0.39953	0	0	0.621175	0	0	0	0	0	0	0	0	0	0	0	28	0	9	0	0	18	0	0	0
ENSBGRG00000000290	chr5	38923315	39003845	+	IGF1		ENSBGRT00000000537	GO:0001775(cell activation);GO:0005158(insulin receptor binding);GO:0005159(insulin-like growth factor receptor binding);GO:0005178(integrin binding);GO:0005179(hormone activity);GO:0005576(extracellular region);GO:0005615(extracellular space);GO:0008083(growth factor activity);GO:0008283(cell population proliferation);GO:0008284(positive regulation of cell population proliferation);GO:0009408(re…	04014(Ras signaling pathway);04015(Rap1 signaling pathway);04010(MAPK signaling pathway);04066(HIF-1 signaling pathway);04068(FoxO signaling pathway);04151(PI3K-Akt signaling pathway);04152(AMPK signaling pathway);04150(mTOR signaling pathway);04114(Oocyte meiosis);04115(p53 signaling pathway);04510(Focal adhesion);04550(Signaling pathways regulating pluripotency of stem cells);04913(Ovarian Ster…	K05459	NA	insulin like growth factor 1 [Source:HGNC Symbol;Acc:HGNC:5464]	protein_coding	0	0	0	0	0	0	0	0	0.0367374	0	0	0	0	0	0.107736	0	0	0	0	0	0	0	0	0	0	3	0	0	0	0	0	8	0	0
ENSBGRG00000000291	chr5	124543291	124557260	+	UPK3A		ENSBGRT00000000489	GO:0000902(cell morphogenesis);GO:0001822(kidney development);GO:0006833(water transport);GO:0015840(urea transport);GO:0016324(apical plasma membrane);GO:0030855(epithelial cell differentiation);GO:0055075(potassium ion homeostasis);GO:0055078(sodium ion homeostasis);GO:0060157(urinary bladder development);GO:0120001(apical plasma membrane urothelial plaque)	05219(Bladder cancer)	K19520	NA	uroplakin 3A [Source:HGNC Symbol;Acc:HGNC:12580]	protein_coding	0	0	0.0686157	0	0	0	0.05196	0	0	0	0	0	0	0	0	0.0371448	0	0	0	5	0	0	0	4	0	0	0	0	0	0	0	0	4	0
ENSBGRG00000000294	chr3	96366374	96883896	+	DAB1		ENSBGRT00000000477;ENSBGRT00000000517	GO:0043231(intracellular membrane-bounded organelle);GO:0043231(intracellular membrane-bounded organelle)	NA	NA	NA	DAB adaptor protein 1 [Source:HGNC Symbol;Acc:HGNC:2661]	protein_coding	0	0	0	0.0157774	0	0	0	0	0	0	0.0313019	0	0	0	0	0	0	0	0	0	2	0	0	0	0	0	0	5	0	0	0	0	0	0
ENSBGRG00000000295	chr3	53430750	53431486	-	ENSBGRG00000000295		ENSBGRT00000000475	GO:0005509(calcium ion binding)	04371(Apelin signaling pathway);04020(Calcium signaling pathway);04070(Phosphatidylinositol signaling system);04114(Oocyte meiosis);04218(Cellular senescence);04625(C-type lectin receptor signaling pathway);04910(Insulin signaling pathway);04912(GnRH signaling pathway);04916(Melanogenesis);04261(Adrenergic signaling in cardiomyocytes);04270(Vascular smooth muscle contraction);04744(Phototransduct…	K02183	NA		protein_coding	1.53692	0.837899	0.918631	1.10563	1.17999	1.62006	0.352865	1.03246	0.696051	0.755193	0.728193	2.31211	0.608211	1.8732	1.77024	4.58994	1.38365	33	16	16	18	23	26	6	18	13	14	14	35	14	44	30	108	23
ENSBGRG00000000296	chr3	131123481	131126604	-	ENSBGRG00000000296		ENSBGRT00000000461;ENSBGRT00000000471	NA	NA	NA	NA		lncRNA	0.967156	0.815891	1.22257	0.950337	1.24321	1.61446	1.7964	0.719342	0.674723	1.2741	1.48398	1.80111	1.44413	1.20276	0.909428	1.29758	1.95193	111	80	113	80	125	135	163	65	63	123	148	143	173	149	82	163	172
ENSBGRG00000000297	chr5	116036499	116085358	-	DCP1B		ENSBGRT00000000462	GO:0000290(deadenylation-dependent decapping of nuclear-transcribed mRNA);GO:0005829(cytosol);GO:0008047(enzyme activator activity);GO:0043085(positive regulation of catalytic activity);GO:0043231(intracellular membrane-bounded organelle)	03018(RNA degradation)	K12611	EC:3.-.-.-	decapping mRNA 1B [Source:HGNC Symbol;Acc:HGNC:24451]	protein_coding	5.42514	7.43974	7.23917	6.04305	6.33129	6.14601	6.58733	5.15242	6.06471	9.08715	5.8623	12.0962	12.6596	10.4587	14.0231	13.1717	12.916	518	606	558	423	529	428	498	388	470	729	486	802	1256	1079	1051	1376	947
ENSBGRG00000000298	chr5	110670343	110687084	-	CD4		ENSBGRT00000000478;ENSBGRT00000000495;ENSBGRT00000000509	GO:0001934(positive regulation of protein phosphorylation);GO:0005788(endoplasmic reticulum lumen);GO:0005789(endoplasmic reticulum membrane);GO:0005886(plasma membrane);GO:0005887(integral component of plasma membrane);GO:0006955(immune response);GO:0007155(cell adhesion);GO:0007166(cell surface receptor signaling pathway);GO:0008270(zinc ion binding);GO:0009897(external side of plasma membrane)…	04060(Cytokine-cytokine receptor interaction);04514(Cell adhesion molecules (CAMs));04640(Hematopoietic cell lineage);04612(Antigen processing and presentation);04660(T cell receptor signaling pathway);04658(Th1 and Th2 cell differentiation);04659(Th17 cell differentiation);05340(Primary immunodeficiency);05340(Primary immunodeficiency)	K06454	NA	CD4 molecule [Source:HGNC Symbol;Acc:HGNC:1678]	protein_coding	115.546	143.742	127.473	88.7884	134.494	112.911	150.568	118.256	140.229	100.503	133.602	185.583	151.347	162.46	181.807	237.272	207.181	8222	8725	7324	4628	8370	5859	8474	6636	8090	6007	8256	9170	11185	12482	10151	18468	11320
ENSBGRG00000000299	chr4	95800566	95819543	+	TRA2A		ENSBGRT00000000485;ENSBGRT00000000465;ENSBGRT00000000504	GO:0000398(mRNA splicing, via spliceosome);GO:0003676(nucleic acid binding);GO:0003723(RNA binding);GO:0005634(nucleus);GO:0005654(nucleoplasm);GO:0005730(nucleolus);GO:0043231(intracellular membrane-bounded organelle);GO:0043231(intracellular membrane-bounded organelle)	03040(Spliceosome);03040(Spliceosome)	K12897	NA	transformer 2 alpha homolog [Source:HGNC Symbol;Acc:HGNC:16645]	protein_coding	117.616	141.125	162.706	157.559	160.285	131.175	139.023	116.651	111.623	163.177	118.677	168.915	149.751	165.987	168.807	145.021	159.764	6923	7085	7731	6792	8250	5629	6471	5414	5326	8066	6067	6905	9155	10547	7796	9336	7221
ENSBGRG00000000300	chr5	75436216	75443218	-	ZNF641		ENSBGRT00000000476	GO:0005654(nucleoplasm);GO:0005829(cytosol);GO:0006355(regulation of DNA-templated transcription)	NA	NA	NA	zinc finger protein 641 [Source:HGNC Symbol;Acc:HGNC:31834]	protein_coding	0.505861	1.40311	0.925146	1.09611	0.810558	0.939304	1.69174	1.13897	0.346002	1.20241	0.722605	2.02404	0.398869	2.06391	2.05724	1.18267	0.587451	33	77	48	52	46	44	86	58	18	65	41	90	27	143	103	83	29
ENSBGRG00000000301	chr4	17132793	17317121	+	BRAF		ENSBGRT00000000720;ENSBGRT00000000606;ENSBGRT00000000633;ENSBGRT00000000664;ENSBGRT00000000481	GO:0000165(MAPK cascade);GO:0002318(myeloid progenitor cell differentiation);GO:0004672(protein kinase activity);GO:0004674(protein serine/threonine kinase activity);GO:0004708(MAP kinase kinase activity);GO:0005509(calcium ion binding);GO:0005524(ATP binding);GO:0005737(cytoplasm);GO:0005739(mitochondrion);GO:0005829(cytosol);GO:0005886(plasma membrane);GO:0006468(protein phosphorylation);GO:000…	04015(Rap1 signaling pathway);04010(MAPK signaling pathway);04012(ErbB signaling pathway);04068(FoxO signaling pathway);04024(cAMP signaling pathway);04150(mTOR signaling pathway);04510(Focal adhesion);04810(Regulation of actin cytoskeleton);04650(Natural killer cell mediated cytotoxicity);04062(Chemokine signaling pathway);04910(Insulin signaling pathway);04914(Progesterone-mediated oocyte matur…	K04365	EC:2.7.11.1	B-Raf proto-oncogene, serine/threonine kinase [Source:HGNC Symbol;Acc:HGNC:1097]	protein_coding	13.5476	14.4218	16.7723	15.091	21.184	18.8403	16.0155	18.8373	16.5311	16.544	21.6138	18.3316	10.6246	10.5906	15.437	15.6347	16.2917	2157	1958	2155	1759	2949	2187	2017	2365	2134	2212	2988	2026	1756	1820	1928	2723	1992
ENSBGRG00000000302	chr3	8495075	8495174	+	U6		ENSBGRT00000000467	NA	NA	NA	NA	U6 spliceosomal RNA [Source:RFAM;Acc:RF00026]	snRNA	0	0	0.794546	0	0	0	1.90078	0	0.604409	0	0	0	0	0	1.02804	0.229018	0	0	0	4	0	0	0	8	0	3	0	0	0	0	0	4	2	0
ENSBGRG00000000303	chr6	95762027	95827175	-	HPGDS		ENSBGRT00000000473;ENSBGRT00000000500;ENSBGRT00000000484	GO:0000287(magnesium ion binding);GO:0004667(prostaglandin-D synthase activity);GO:0005509(calcium ion binding);GO:0005515(protein binding);GO:0005654(nucleoplasm);GO:0005829(cytosol);GO:0006693(prostaglandin metabolic process);GO:0006749(glutathione metabolic process);GO:0042803(protein homodimerization activity);GO:0043231(intracellular membrane-bounded organelle);GO:0043231(intracellular membr…	00590(Arachidonic acid metabolism);00480(Glutathione metabolism);00980(Metabolism of xenobiotics by cytochrome P450);00982(Drug metabolism - cytochrome P450);05204(Chemical carcinogenesis);05204(Chemical carcinogenesis)	K04097	EC:5.3.99.2;EC:2.5.1.18	hematopoietic prostaglandin D synthase [Source:HGNC Symbol;Acc:HGNC:17890]	protein_coding	1.92281	3.48195	1.00874	2.39882	3.32059	2.52191	3.6606	2.36818	0.997742	2.256	1.89044	4.10536	1.325	1.03478	2.78819	1.91253	4.15642	95	147	41	87	144	91	143	93	41	93	82	140	68	55	108	103	157
ENSBGRG00000000304	chr5	47319134	47371925	-	ENSBGRG00000000304		ENSBGRT00000000492	NA	NA	NA	NA		protein_coding	33.3612	40.304	39.4643	45.2524	45.4259	23.9505	42.0367	31.9287	31.6419	34.5853	39.477	33.0948	47.5002	63.012	41.1827	80.1072	35.3487	1023	1055	977	1016	1218	536	1020	772	787	891	1052	705	1513	2086	991	2687	833
ENSBGRG00000000305	chr2	78858680	79732549	-	NCKAP5		ENSBGRT00000000692;ENSBGRT00000000519;ENSBGRT00000000786	NA	NA	NA	NA	NCK associated protein 5 [Source:HGNC Symbol;Acc:HGNC:29847]	protein_coding	0	0.0112258	0.021335	0	0	0.0111517	0	0	0.0118116	0.0228047	0.0261983	0	0	0.00866074	0	0.046385	0.109517	0	4	8	0	0	4	0	0	4	8	10	0	0	4	0	22	36
ENSBGRG00000000306	chr5	15221365	15321004	-	C2CD5		ENSBGRT00000000510;ENSBGRT00000000523;ENSBGRT00000000534;ENSBGRT00000000569;ENSBGRT00000000638	GO:0005509(calcium ion binding);GO:0005544(calcium-dependent phospholipid binding);GO:0005829(cytosol);GO:0005886(plasma membrane);GO:0005938(cell cortex);GO:0030659(cytoplasmic vesicle membrane);GO:0031340(positive regulation of vesicle fusion);GO:0032587(ruffle membrane);GO:0032869(cellular response to insulin stimulus);GO:0034451(centriolar satellite);GO:0065002(intracellular protein transmemb…	NA	NA	NA	C2 calcium dependent domain containing 5 [Source:HGNC Symbol;Acc:HGNC:29062]	protein_coding	16.2449	26.0179	25.821	28.2711	21.7476	27.2046	25.5696	20.7568	19.808	28.7582	23.2652	43.1198	21.5794	27.4888	34.773	33.3743	33.1031	2684	3666	3444	3420	3142	3277	3341	2704	2654	3989	3338	4946	3703	4902	4508	6028	4199
ENSBGRG00000000307	chr7	73250565	73280055	+	KLF9		ENSBGRT00000000482	GO:0005634(nucleus);GO:0005654(nucleoplasm);GO:0005829(cytosol);GO:0005886(plasma membrane);GO:0007623(circadian rhythm);GO:0010839(negative regulation of keratinocyte proliferation);GO:0071387(cellular response to cortisol stimulus);GO:0097067(cellular response to thyroid hormone stimulus)	NA	NA	NA	Kruppel like factor 9 [Source:HGNC Symbol;Acc:HGNC:1123]	protein_coding	16.4163	9.6668	7.59193	7.86938	8.91693	10.3495	5.80902	8.20953	10.7421	5.55283	18.8539	6.72167	5.68353	4.6571	4.20308	3.20897	4.54938	585	294	219	206	278	269	164	231	311	167	583	167	211	180	118	125	125
ENSBGRG00000000308	chr3	8534791	8556552	-	CD48		ENSBGRT00000000487	GO:0002819(regulation of adaptive immune response);GO:0003823(antigen binding);GO:0038023(signaling receptor activity);GO:0045121(membrane raft)	04650(Natural killer cell mediated cytotoxicity)	K06479	NA	CD48 molecule [Source:HGNC Symbol;Acc:HGNC:1683]	protein_coding	444.285	654.608	425.92	609.543	454.855	470.144	518.008	585.723	351.444	496.821	379.494	646.362	559.499	627.996	694.041	786.595	633.026	15493	19473	11991	15566	13871	11953	14285	16104	9937	14551	11493	15653	20266	23646	18990	30006	16951
ENSBGRG00000000309	chr5	79451385	79453789	-	FIGNL2		ENSBGRT00000000483	GO:0005524(ATP binding);GO:0016887(ATP hydrolysis activity)	NA	NA	NA	fidgetin like 2 [Source:HGNC Symbol;Acc:HGNC:13287]	protein_coding	1.58879	0.441917	0.589971	0.30803	0.219187	0.758101	0.516453	0.459975	0.340761	0.572824	0.53334	0.587719	0.347538	0.167	1.12594	0.7164	0.581971	152	36	46	22	19	53	39	35	27	46	45	39	35	18	85	75	43
ENSBGRG00000000310	chr1	90282171	90294678	-	VWA5B2		ENSBGRT00000000872;ENSBGRT00000000916	NA	NA	NA	NA	von Willebrand factor A domain containing 5B2 [Source:HGNC Symbol;Acc:HGNC:25144]	protein_coding	0	0.114077	0.160546	0.0622844	0.174329	0.258899	0.0957419	0.136361	0.200309	0.0827286	0.239411	0.121166	0.230505	0.126793	0.527022	0.113564	0.18184	0	19	25	9	30	36	15	21	31	14	40	16	46	26	79	24	28
ENSBGRG00000000311	chr4	64501517	64501839	-	ENSBGRG00000000311		ENSBGRT00000000494	NA	NA	NA	NA		pseudogene	0	0.581128	0	0	0	0	0	0	0.175929	0.817113	0.14702	0	0.740385	0.714083	0	0	0.205236	0	7	0	0	0	0	0	0	2	10	2	0	11	11	0	0	3
ENSBGRG00000000313	chr3	63169237	63171285	-	CCN1		ENSBGRT00000000514	GO:0001649(osteoblast differentiation);GO:0001934(positive regulation of protein phosphorylation);GO:0002041(intussusceptive angiogenesis);GO:0003181(atrioventricular valve morphogenesis);GO:0003278(apoptotic process involved in heart morphogenesis);GO:0003281(ventricular septum development);GO:0005178(integrin binding);GO:0005515(protein binding);GO:0005576(extracellular region);GO:0006915(apopt…	NA	NA	NA	cellular communication network factor 1 [Source:HGNC Symbol;Acc:HGNC:2654]	protein_coding	0	0	0	0	0	0	0.0713001	0	0	0.232048	0.132905	0.522046	0.107474	0.0748245	0.463481	0	0.329685	0	0	0	0	0	0	4	0	0	14	9	26	8	6	26	0	18
ENSBGRG00000000314	chr5	82223530	82271051	+	NCKAP1L		ENSBGRT00000000507;ENSBGRT00000000615;ENSBGRT00000000563	GO:0001782(B cell homeostasis);GO:0002262(myeloid cell homeostasis);GO:0002687(positive regulation of leukocyte migration);GO:0005096(GTPase activator activity);GO:0005829(cytosol);GO:0006935(chemotaxis);GO:0009410(response to xenobiotic stimulus);GO:0030011(maintenance of cell polarity);GO:0030295(protein kinase activator activity);GO:0030593(neutrophil chemotaxis);GO:0030838(positive regulation…	04810(Regulation of actin cytoskeleton);04810(Regulation of actin cytoskeleton)	K05750	NA	NCK associated protein 1 like [Source:HGNC Symbol;Acc:HGNC:4862]	protein_coding	86.3956	98.6834	99.2156	97.5772	94.0888	89.2821	93.9483	99.5426	96.6667	106.154	90.746	115.966	102.387	106.405	115.687	120.771	119.701	17964	17505	16655	14858	17109	13535	15448	16319	16296	18539	16386	16745	22113	23889	18874	27469	19113
ENSBGRG00000000315	chr3	131127391	131141166	+	CAPN10		ENSBGRT00000000629;ENSBGRT00000000674	GO:0004198(calcium-dependent cysteine-type endopeptidase activity);GO:0005739(mitochondrion);GO:0005829(cytosol);GO:0006508(proteolysis);GO:0031532(actin cytoskeleton reorganization);GO:0032024(positive regulation of insulin secretion);GO:0032388(positive regulation of intracellular transport);GO:0032869(cellular response to insulin stimulus);GO:0046326(positive regulation of glucose import);GO:0…	NA	NA	NA	calpain 10 [Source:HGNC Symbol;Acc:HGNC:1477]	protein_coding	4.19288	4.14161	3.38976	2.24986	3.14318	5.24688	5.61023	4.69563	8.24579	7.48869	8.36776	10.1001	10.8854	5.12192	11.6811	9.01528	9.85746	477	402	311	188	313	435	505	421	760	715	826	797	1284	629	1042	1121	860
ENSBGRG00000000316	chr5	79526369	79529581	+	ENSBGRG00000000316		ENSBGRT00000000501	GO:0005515(protein binding)	04141(Protein processing in endoplasmic reticulum)	K10661	EC:2.3.2.27		protein_coding	0.46891	0.65862	0	0	0	0.685023	0.287002	0	0.359323	0	0.438459	0	0.223729	0.310984	0	0	0	25	29	0	0	0	26	12	0	16	0	20	0	12	18	0	0	0
ENSBGRG00000000317	chr2	129117566	129119077	+	ENSBGRG00000000317		ENSBGRT00000000503	NA	04390(Hippo signaling pathway);04520(Adherens junction);04670(Leukocyte transendothelial migration);05200(Pathways in cancer);05226(Gastric cancer);05213(Endometrial cancer);05412(Arrhythmogenic right ventricular cardiomyopathy (ARVC));05100(Bacterial invasion of epithelial cells)	K05691	NA		protein_coding	0.027129	0	0.011201	0	0	0.146101	0.006861	0	0	0	0	0	0.011744	0	0.103728	0.008267	0	2	0	1	0	0	8	1	0	0	0	0	0	1	0	6	1	0
ENSBGRG00000000319	chr2	129582868	129584448	+	ENSBGRG00000000319		ENSBGRT00000000508	NA	NA	NA	NA		protein_coding	0.005189	0	0	0	0.021757	0	0	0	0	0.006179	0	0	0	0	0	0	0.006758	1	0	0	0	2	0	0	0	0	1	0	0	0	0	0	0	1
ENSBGRG00000000320	chr4	64545152	64576604	+	ENSBGRG00000000320		ENSBGRT00000000516	GO:0005525(GTP binding)	NA	NA	NA		protein_coding	31.7746	43.5685	46.1726	50.4982	41.8665	35.1788	44.1639	37.2821	31.2867	43.0088	35.5055	77.6591	38.3752	50.8068	58.7281	75.8272	62.0309	1681	1966	1972	1956	1937	1357	1848	1555	1342	1911	1631	2853	2109	2902	2438	4387	2520
ENSBGRG00000000321	chr3	53573498	53665158	+	ARHGAP29		ENSBGRT00000000530;ENSBGRT00000000518	GO:0005737(cytoplasm);GO:0007165(signal transduction);GO:0030165(PDZ domain binding);GO:0032991(protein-containing complex);GO:0032991(protein-containing complex)	NA	NA	NA	Rho GTPase activating protein 29 [Source:HGNC Symbol;Acc:HGNC:30207]	protein_coding	0.165849	0.107051	0.435356	0.567633	0.355842	0.203656	0.301902	0.21647	0.507173	0.644237	0.601822	0.187509	0.319217	0.129634	0.244438	0.201932	0.280807	35	20	74	88	66	32	50	37	87	114	111	28	70	30	41	47	46
ENSBGRG00000000322	chr3	20784203	20798372	+	MRPS21		ENSBGRT00000000512	GO:0003735(structural constituent of ribosome);GO:0005763(mitochondrial small ribosomal subunit);GO:0005840(ribosome);GO:0006412(translation)	03010(Ribosome)	K02970	NA	mitochondrial ribosomal protein S21 [Source:HGNC Symbol;Acc:HGNC:14046]	protein_coding	5.30156	13.3549	10.7159	10.3167	8.57606	9.25869	8.58058	9.61001	7.40463	11.628	6.58401	5.82345	15.3352	18.2553	7.68583	11.2211	6.0635	68	146	111	97	96	87	87	97	77	125	74	52	204	253	78	157	60
ENSBGRG00000000323	chr6	54694744	54700961	-	ENSBGRG00000000323		ENSBGRT00000000513	NA	NA	NA	NA		lncRNA	0	0	0	0	0	0	0	0	0.027602	0	0	0.064451	0	0	0	0	0	0	0	0	0	0	0	0	0	4	0	0	8	0	0	0	0	0
ENSBGRG00000000324	chr5	47373411	47375237	+	ORMDL2		ENSBGRT00000000529	GO:0005783(endoplasmic reticulum);GO:0005789(endoplasmic reticulum membrane);GO:0006672(ceramide metabolic process);GO:0016021(integral component of membrane);GO:0090155(negative regulation of sphingolipid biosynthetic process);GO:1900060(negative regulation of ceramide biosynthetic process)	NA	NA	NA	ORMDL sphingolipid biosynthesis regulator 2 [Source:HGNC Symbol;Acc:HGNC:16037]	protein_coding	39.8107	55.0967	53.7245	60.0559	49.2435	38.7903	46.0697	49.7494	44.8316	51.5182	47.0267	39.2886	66.6085	67.0382	51.7149	68.2759	54.2823	1570	1853	1710	1734	1698	1115	1437	1547	1433	1706	1611	1076	2728	2854	1600	2945	1644
ENSBGRG00000000326	chr1	158363670	158379487	-	POFUT2		ENSBGRT00000000568;ENSBGRT00000000583	GO:0001707(mesoderm formation);GO:0005794(Golgi apparatus);GO:0008417(fucosyltransferase activity);GO:0010468(regulation of gene expression);GO:0010717(regulation of epithelial to mesenchymal transition);GO:0036065(fucosylation);GO:0036066(protein O-linked fucosylation);GO:0046922(peptide-O-fucosyltransferase activity);GO:0051046(regulation of secretion);GO:1903334(positive regulation of protein …	00514(Other types of O-glycan biosynthesis);00514(Other types of O-glycan biosynthesis)	K03691	EC:2.4.1.221	protein O-fucosyltransferase 2 [Source:HGNC Symbol;Acc:HGNC:14683]	protein_coding	16.6451	15.3621	19.3928	16.4212	17.2934	15.0021	17.0266	14.3286	15.0719	14.3764	13.5848	19.3578	23.8146	18.9557	20.2231	20.1505	20.3505	1772	1396	1668	1281	1611	1165	1435	1204	1302	1287	1256	1432	2634	2180	1691	2348	1664
ENSBGRG00000000327	chr3	115656407	115656553	-	ENSBGRG00000000327		ENSBGRT00000000521	GO:0005730(nucleolus);GO:0006396(RNA processing)	NA	NA	NA		snoRNA	0.597596	0.470363	0.836252	0.726872	1.19443	0.570029	0.598328	1.06899	0.459657	0.652589	0.930293	0.608028	0.174542	0.616117	1.02251	0.878556	0.912501	5	3	5	4	8	3	4	7	3	4	6	4	2	5	6	7	5
ENSBGRG00000000328	chr2	129585823	129601220	-	ENSBGRG00000000328		ENSBGRT00000000526	GO:0009055(electron transfer activity);GO:0020037(heme binding);GO:0042743(hydrogen peroxide metabolic process);GO:2001244(positive regulation of intrinsic apoptotic signaling pathway)	04210(Apoptosis);04215(Apoptosis - multiple species);04115(p53 signaling pathway);05200(Pathways in cancer);05210(Colorectal cancer);05222(Small cell lung cancer);05010(Alzheimer disease);05012(Parkinson disease);05014(Amyotrophic lateral sclerosis (ALS));05016(Huntington disease);05416(Viral myocarditis);04932(Non-alcoholic fatty liver disease (NAFLD));05134(Legionellosis);05152(Tuberculosis);05…	K08738	NA		protein_coding	0	0	0	0	1.02262	0.631731	0	0	0	0	1.00487	0	0.255872	0.329528	0.818688	0.583268	0.372043	0	0	0	0	14	8	0	0	0	0	14	0	5	6	10	10	5
ENSBGRG00000000329	chr3	105680230	105680649	-	ENSBGRG00000000329		ENSBGRT00000000527	GO:0000786(nucleosome);GO:0003677(DNA binding);GO:0046982(protein heterodimerization activity)	NA	NA	NA		protein_coding	0	0	0	0.03998	0.037227	0.114408	0	0	0	0	0	0	0	0	0	0	0	0	0	0	1	1	2	0	0	0	0	0	0	0	0	0	0	0
ENSBGRG00000000330	chr5	110706859	110713004	-	LAG 3		ENSBGRT00000000566	GO:0002270(plasmacytoid dendritic cell activation);GO:0004888(transmembrane signaling receptor activity);GO:0005576(extracellular region);GO:0007166(cell surface receptor signaling pathway);GO:0009897(external side of plasma membrane);GO:0016020(membrane);GO:0016021(integral component of membrane);GO:0032703(negative regulation of interleukin-2 production);GO:0042110(T cell activation);GO:0042267…	NA	NA	NA	lymphocyte activating 3 [Source:HGNC Symbol;Acc:HGNC:6476]	protein_coding	11.3663	11.3447	8.29058	7.99547	7.38281	10.5966	9.11621	13.683	9.99664	10.6472	10.1542	10.3941	15.2212	8.67994	19.4025	12.7908	13.6152	854	727	503	440	485	581	542	811	609	672	663	543	1188	705	1144	1052	786
ENSBGRG00000000332	chr4	64548417	64548523	-	U6		ENSBGRT00000000533	GO:0000244(spliceosomal tri-snRNP complex assembly);GO:0000353(formation of quadruple SL/U4/U5/U6 snRNP);GO:0005688(U6 snRNP);GO:0030621(U4 snRNA binding);GO:0046540(U4/U6 x U5 tri-snRNP complex)	NA	NA	NA	U6 spliceosomal RNA [Source:RFAM;Acc:RF00026]	snRNA	0	0	0	0	0	0	0.348129	0	0	0	0	0.396439	0.795121	0	0	0	0.381968	0	0	0	0	0	0	2	0	0	0	0	2	5	0	0	0	2
ENSBGRG00000000335	chr5	4210386	4242389	+	BCL2L14		ENSBGRT00000000567;ENSBGRT00000000546	GO:0005829(cytosol);GO:0006915(apoptotic process);GO:0019901(protein kinase binding);GO:0042981(regulation of apoptotic process);GO:0043229(intracellular organelle);GO:0043229(intracellular organelle)	03420(Nucleotide excision repair);03420(Nucleotide excision repair)	K10838	NA	BCL2 like 14 [Source:HGNC Symbol;Acc:HGNC:16657]	protein_coding	0.375934	0.820065	0.28752	0.634694	0.265136	0.572294	0	0.0369857	0.119347	0.262964	0.126335	0.329338	0.336307	0.439576	0.303889	0	0.367942	50	93	31	61	31	55	0	4	13	29	15	30	46	63	32	0	37
ENSBGRG00000000336	chr5	79551574	79564645	+	ACVRL1		ENSBGRT00000000552	GO:0001525(angiogenesis);GO:0001701(in utero embryonic development);GO:0001937(negative regulation of endothelial cell proliferation);GO:0001938(positive regulation of endothelial cell proliferation);GO:0001946(lymphangiogenesis);GO:0001974(blood vessel remodeling);GO:0003203(endocardial cushion morphogenesis);GO:0004672(protein kinase activity);GO:0004674(protein serine/threonine kinase activity…	04060(Cytokine-cytokine receptor interaction)	K13594	EC:2.7.11.30	activin A receptor like type 1 [Source:HGNC Symbol;Acc:HGNC:175]	protein_coding	42.2019	25.9463	25.7635	16.162	21.6112	26.913	19.9643	33.5232	34.5491	16.0977	23.7514	14.8147	17.0506	17.215	12.5815	10.5763	19.6734	3549	1861	1749	996	1590	1650	1328	2223	2356	1137	1735	865	1490	1563	831	973	1271
ENSBGRG00000000338	chr4	64551526	64552746	-	ENSBGRG00000000338		ENSBGRT00000000539	NA	00010(Glycolysis / Gluconeogenesis);03018(RNA degradation);04066(HIF-1 signaling pathway)	K01689	EC:4.2.1.11		protein_coding	0.078388	0.216203	0.170503	0.095568	0.223964	0.19391	0.183045	0.085225	0.051795	0.020001	0.277463	0.283276	0.08088	0.015557	0.321124	0.061423	0.145104	5	11	9	5	12	9	9	4	3	1	15	12	5	1	15	4	7
ENSBGRG00000000339	chr3	115660643	115673956	-	ENSBGRG00000000339		ENSBGRT00000000621	GO:0003779(actin binding);GO:0007010(cytoskeleton organization);GO:0030036(actin cytoskeleton organization)	NA	NA	NA		protein_coding	326.192	400.129	373.833	447.318	414.116	369.634	456.439	467.65	468.457	479.464	469.318	507.967	332.179	487.517	537.122	674.358	541.649	27995	29294	25902	28114	31081	23128	30978	31644	32596	34559	34978	30274	29612	45177	36169	63309	35696
ENSBGRG00000000341	chr2	129611090	129630617	+	RBM45		ENSBGRT00000000551;ENSBGRT00000000575	GO:0003676(nucleic acid binding);GO:0003723(RNA binding);GO:0005634(nucleus);GO:0005654(nucleoplasm);GO:0005737(cytoplasm);GO:0005737(cytoplasm)	NA	NA	NA	RNA binding motif protein 45 [Source:HGNC Symbol;Acc:HGNC:24468]	protein_coding	20.2738	32.2321	29.1519	28.0455	34.402	34.909	31.2158	33.641	28.1252	31.1565	36.3283	46.6226	29.9925	34.2715	47.8797	46.7052	47.9731	2552	3461	2962	2585	3787	3203	3107	3338	2870	3294	3970	4074	3921	4657	4728	6429	4636
ENSBGRG00000000342	chr5	47376199	47381715	-	DNAJC14		ENSBGRT00000000553	NA	NA	NA	NA	DnaJ heat shock protein family (Hsp40) member C14 [Source:HGNC Symbol;Acc:HGNC:24581]	protein_coding	31.2813	43.4547	45.5745	48.5927	45.0743	38.2784	44.0843	44.3603	41.1891	42.2051	43.6525	46.7458	43.3667	37.6418	40.9499	41.5943	45.3747	3267	3871	3842	3716	4116	2915	3641	3653	3488	3702	3959	3390	4704	4245	3356	4752	3639
ENSBGRG00000000343	chr3	8596101	8612738	+	SLAMF7		ENSBGRT00000000634;ENSBGRT00000000705;ENSBGRT00000000771;ENSBGRT00000000776	GO:0042802(identical protein binding);GO:0042802(identical protein binding)	NA	NA	NA	SLAM family member 7 [Source:HGNC Symbol;Acc:HGNC:21394]	protein_coding	17.4936	16.2094	18.3873	21.1967	37.0504	17.9109	23.4302	12.6594	8.60086	19.3855	25.0057	23.3967	29.9651	22.5849	27.9582	18.8481	23.2096	2367	1872	2009	2101	4384	1768	2508	1352	945	2204	2939	2201	4212	3300	2969	2790	2412
ENSBGRG00000000345	chr4	64590998	64608421	+	ENSBGRG00000000345		ENSBGRT00000000550	NA	NA	NA	NA		protein_coding	103.581	138.912	134.106	166.296	112.36	122.512	135.523	117.323	106.601	143.524	108.268	228.157	98.6901	139.601	208.51	231.895	205.151	4089	4678	4274	4807	3879	3526	4231	3652	3412	4758	3712	6254	4047	5950	6458	10013	6219
ENSBGRG00000000349	chr2	4954750	4960447	-	ENSBGRG00000000349		ENSBGRT00000000555	NA	04146(Peroxisome)	K00308	EC:1.5.3.13		lncRNA	2.12906	2.28214	2.39816	2.50003	2.11447	2.14237	1.89059	1.39927	1.58635	2.34673	1.40659	2.16064	1.22119	1.33882	2.50463	1.80075	1.55313	553	506	503	476	480	406	388	287	334	512	317	390	330	376	510	512	310
ENSBGRG00000000350	chr1	137555887	137621765	-	PLS1		ENSBGRT00000000578;ENSBGRT00000000609	GO:0001951(intestinal D-glucose absorption);GO:0005509(calcium ion binding);GO:0005515(protein binding);GO:0005737(cytoplasm);GO:0005903(brush border);GO:0032420(stereocilium);GO:0032532(regulation of microvillus length);GO:0040018(positive regulation of multicellular organism growth);GO:0051015(actin filament binding);GO:0051017(actin filament bundle assembly);GO:0060088(auditory receptor cell s…	NA	NA	NA	plastin 1 [Source:HGNC Symbol;Acc:HGNC:9090]	protein_coding	0.376793	0.07867	0.116586	0	0.119863	0.203912	0.0857841	0	0.109939	0.0832481	0.0677092	0.503777	0.142672	0.149868	0.219258	0.141504	0.178243	49	9	13	0	15	20	9	0	12	9	8	46	20	22	23	20	18
ENSBGRG00000000351	chr4	64767578	64910849	+	EEPD1		ENSBGRT00000000577	GO:0003677(DNA binding);GO:0006281(DNA repair);GO:0010875(positive regulation of cholesterol efflux);GO:0046658(anchored component of plasma membrane)	NA	NA	NA	endonuclease/exonuclease/phosphatase family domain containing 1 [Source:HGNC Symbol;Acc:HGNC:22223]	protein_coding	0.4606	1.94015	1.6442	1.99259	1.27465	0.869857	0.732985	1.99626	1.13003	1.15076	1.16027	1.65166	1.45084	1.02072	1.3493	1.01141	1.85767	53	189	152	167	128	73	67	180	105	111	116	131	173	126	121	127	163
ENSBGRG00000000352	chr4	95852837	96005322	+	IGF2BP3		ENSBGRT00000000590;ENSBGRT00000000617;ENSBGRT00000000653;ENSBGRT00000000714;ENSBGRT00000000781;ENSBGRT00000000838	GO:0000932(P-body);GO:0003676(nucleic acid binding);GO:0003723(RNA binding);GO:0003730(mRNA 3'-UTR binding);GO:0005737(cytoplasm);GO:0005829(cytosol);GO:0010494(cytoplasmic stress granule);GO:0048027(mRNA 5'-UTR binding);GO:0070934(CRD-mediated mRNA stabilization);GO:1990247(N6-methyladenosine-containing RNA binding);GO:1990247(N6-methyladenosine-containing RNA binding)	NA	NA	NA	insulin like growth factor 2 mRNA binding protein 3 [Source:HGNC Symbol;Acc:HGNC:28868]	protein_coding	0.414705	0.269974	0.878921	0.120962	0.146134	0.126193	0.370464	0.432824	0.197558	0.330548	0.266764	0.787666	0.205024	0.332998	0.0756065	0.725315	0	55	32	96	12	18	14	39	47	22	39	32	74	29	49	8	108	0
ENSBGRG00000000353	chr1	80938897	80972847	-	ENSBGRG00000000353		ENSBGRT00000000576;ENSBGRT00000000579;ENSBGRT00000000582	NA	04742(Taste transduction);04742(Taste transduction)	K08474	NA		lncRNA	0.101793	0.0671487	0.0913977	0	0.0220624	0.0424	0.0632245	0.303471	0.0558678	0	0.0627761	0.0296757	0.00292938	0.0833864	0.0315967	0.0201661	0.0245854	20	12	16	0	4	6	10	47	9	0	11	4	1	18	5	5	4
ENSBGRG00000000355	chr5	39206815	39207905	+	PMCH		ENSBGRT00000000581	GO:0005634(nucleus);GO:0007268(chemical synaptic transmission);GO:0007631(feeding behavior);GO:0030354(melanin-concentrating hormone activity)	NA	NA	NA	pro-melanin concentrating hormone [Source:HGNC Symbol;Acc:HGNC:9109]	protein_coding	0.1675	0.672007	0.221175	0.135123	0.418476	1.78495	0.382382	0	0.39683	0.514072	0.374304	0.615356	0.147422	0.618978	0.515027	0.648879	0.340516	5	14	5	3	9	32	8	0	8	11	8	11	4	17	10	18	7
ENSBGRG00000000357	chr7	8759597	8759733	-	ENSBGRG00000000357		ENSBGRT00000000580	NA	NA	NA	NA		snoRNA	0.199942	0.704329	0.504043	0.348489	0.282635	0.472706	0.144842	0.228105	0.716289	0.856575	0.194372	0.695939	0.5591	0.915635	0.060185	0	0.368981	2	4	3	2	2	3	1	2	4	5	2	4	4	7	1	0	2
ENSBGRG00000000358	chr5	110715997	110722194	-	PTMS		ENSBGRT00000000586	NA	NA	NA	NA	parathymosin [Source:HGNC Symbol;Acc:HGNC:9629]	protein_coding	474.406	417.112	436.937	395.961	440.557	226.492	610.723	688.492	678.849	421.485	646.021	313.281	420.641	501.645	326.736	314.348	361.936	15808	11857	11754	9663	12838	5503	16093	18089	18340	11796	18694	7250	14559	18049	8543	11459	9261
ENSBGRG00000000360	chr3	20807333	20830767	+	PRPF3		ENSBGRT00000000628;ENSBGRT00000000601;ENSBGRT00000000587	GO:0000244(spliceosomal tri-snRNP complex assembly);GO:0000398(mRNA splicing, via spliceosome);GO:0005634(nucleus);GO:0005654(nucleoplasm);GO:0005829(cytosol);GO:0006397(mRNA processing);GO:0015030(Cajal body);GO:0016607(nuclear speck);GO:0042802(identical protein binding);GO:0046540(U4/U6 x U5 tri-snRNP complex);GO:0071005(U2-type precatalytic spliceosome);GO:0071005(U2-type precatalytic spliceo…	03040(Spliceosome);03040(Spliceosome)	K12843	NA	pre-mRNA processing factor 3 [Source:HGNC Symbol;Acc:HGNC:17348]	protein_coding	21.0721	24.2229	29.4633	25.5786	26.5652	21.609	21.9295	18.1098	15.7525	26.0677	19.579	30.8413	28.8955	24.0023	30.5555	24.5461	28.8238	3976	3899	4488	3536	4385	2974	3273	2695	2411	4132	3209	4041	5663	4890	4524	5067	4177
ENSBGRG00000000361	chr3	106484429	106660984	+	SPATA6		ENSBGRT00000000663;ENSBGRT00000000595;ENSBGRT00000000618;ENSBGRT00000000620	GO:0007283(spermatogenesis);GO:0032027(myosin light chain binding);GO:0044458(motile cilium assembly);GO:0097224(sperm connecting piece);GO:0097224(sperm connecting piece)	03013(RNA transport);03013(RNA transport)	K12172	NA	spermatogenesis associated 6 [Source:HGNC Symbol;Acc:HGNC:18309]	protein_coding	12.9078	10.8224	10.9228	11.581	13.8837	16.5198	16.1762	17.3813	16.3209	12.3128	17.3534	14.7362	6.64582	10.02	8.85015	12.3921	11.0014	1231	880	841	808	1157	1149	1219	1306	1261	986	1437	975	658	1031	663	1292	806
ENSBGRG00000000362	chr5	47383246	47389403	+	ENSBGRG00000000362		ENSBGRT00000000588;ENSBGRT00000000599	GO:0090263(positive regulation of canonical Wnt signaling pathway);GO:0090263(positive regulation of canonical Wnt signaling pathway)	NA	NA	NA		protein_coding	1.25147	1.67227	1.31328	0.788579	1.01888	1.78261	1.6011	1.46045	1.32192	0.927916	1.39465	1.15668	1.01264	0.987001	1.2343	0.785564	1.62269	171	195	145	79	122	177	173	157	146	107	165	109	143	145	133	117	170
ENSBGRG00000000366	chr5	124587851	124601183	+	FAM118A		ENSBGRT00000000608;ENSBGRT00000000619;ENSBGRT00000000646;ENSBGRT00000000677;ENSBGRT00000000597	GO:0042802(identical protein binding);GO:0042802(identical protein binding)	NA	NA	NA	family with sequence similarity 118 member A [Source:HGNC Symbol;Acc:HGNC:1313]	protein_coding	3.03647	4.39263	5.8896	3.98543	2.88634	3.66041	4.34523	2.55272	3.07971	7.30091	2.70362	7.61133	6.26315	4.57971	6.86288	6.06012	7.57009	310	382	486	300	259	274	351	206	255	625	241	540	664	504	549	677	594
ENSBGRG00000000367	chr7	91233300	91234514	+	ENSBGRG00000000367		ENSBGRT00000000592	GO:0003824(catalytic activity)	04144(Endocytosis)	K12562	NA		protein_coding	0.032073	0.007915	0.016054	0.020498	0.095232	0.015436	0.02775	0.048529	0.033313	0.095133	0.046391	0.059961	0.016644	0.006253	0.056654	0.043208	0.017587	2	1	1	1	5	1	2	3	2	5	3	3	2	1	3	3	1
ENSBGRG00000000369	chr3	53737996	53900118	+	ABCA4		ENSBGRT00000000805	GO:0001750(photoreceptor outer segment);GO:0005502(11-cis retinal binding);GO:0005503(all-trans retinal binding);GO:0005524(ATP binding);GO:0005783(endoplasmic reticulum);GO:0005887(integral component of plasma membrane);GO:0006649(phospholipid transfer to membrane);GO:0006869(lipid transport);GO:0007601(visual perception);GO:0016021(integral component of membrane);GO:0016887(ATP hydrolysis activ…	02010(ABC transporters)	K05644	NA	ATP binding cassette subfamily A member 4 [Source:HGNC Symbol;Acc:HGNC:34]	protein_coding	0	0	0	0	0	0	0	0	0	0	0.012933	0	0	0	0	0	0	0	0	0	0	0	0	0	0	0	0	4	0	0	0	0	0	0
ENSBGRG00000000370	chr8	21574434	21581950	+	ENSBGRG00000000370		ENSBGRT00000000605;ENSBGRT00000000616	NA	NA	NA	NA		protein_coding	35.1465	31.3858	27.1041	36.1003	37.628	18.4054	48.3333	33.2424	44.9827	35.5949	39.2921	33.8096	30.0757	33.2871	27.4333	42.0193	36.2231	3652	2783	2274	2747	3419	1395	3972	2724	3790	3107	3546	2440	3246	3735	2237	4776	2891
ENSBGRG00000000372	chr7	52980602	53092148	-	ALG2		ENSBGRT00000000603;ENSBGRT00000000610	GO:0000033(alpha-1,3-mannosyltransferase activity);GO:0004378(GDP-Man:Man1GlcNAc2-PP-Dol alpha-1,3-mannosyltransferase activity);GO:0005634(nucleus);GO:0005737(cytoplasm);GO:0006486(protein glycosylation);GO:0006488(dolichol-linked oligosaccharide biosynthetic process);GO:0016020(membrane);GO:0016757(glycosyltransferase activity);GO:0046982(protein heterodimerization activity);GO:0047485(protein …	00510(N-Glycan biosynthesis);00510(N-Glycan biosynthesis)	K03843	EC:2.4.1.132;EC:2.4.1.257	ALG2 alpha-1,3/1,6-mannosyltransferase [Source:HGNC Symbol;Acc:HGNC:23159]	protein_coding	10.0577	9.09661	9.48843	8.97182	5.87406	10.5824	8.23517	7.97864	9.30043	9.83236	10.1021	9.41016	6.13997	8.25807	11.8163	12.1605	11.4149	643	496	490	420	328	494	416	402	482	528	561	418	408	570	592	850	561
ENSBGRG00000000373	chr6	110654860	110660526	+	ENSBGRG00000000373		ENSBGRT00000000622;ENSBGRT00000000637;ENSBGRT00000000607	GO:0003735(structural constituent of ribosome);GO:0005840(ribosome);GO:0006412(translation);GO:0006412(translation)	03010(Ribosome);03010(Ribosome)	K02915	NA	ribosomal protein L34 [Source:HGNC Symbol;Acc:HGNC:10340]	protein_coding	133.185	188.04	169.103	209.706	145.487	46.0834	135.837	124.325	130.919	169.806	95.7089	89.0582	286.996	377.484	99.0768	149.423	71.2528	5220	6287	5351	6019	4987	1318	4210	3842	4161	5590	3258	2425	11682	15972	3047	6406	2145
ENSBGRG00000000374	chr2	129659603	129661147	-	ENSBGRG00000000374		ENSBGRT00000000604	NA	NA	NA	NA		protein_coding	0.058107	0.261892	0.622276	0.210756	1.71585	0.56524	0.72553	1.01758	0.603155	0.491416	1.84975	0.742993	0.266699	0.351222	1.53567	0.564733	0.830532	5	17	38	12	113	31	43	61	37	31	121	39	21	29	91	47	48
ENSBGRG00000000375	chr2	55501131	55504100	-	MARS2		ENSBGRT00000000611	GO:0000166(nucleotide binding);GO:0004812(aminoacyl-tRNA ligase activity);GO:0004825(methionine-tRNA ligase activity);GO:0005524(ATP binding);GO:0005759(mitochondrial matrix);GO:0006418(tRNA aminoacylation for protein translation);GO:0006431(methionyl-tRNA aminoacylation)	00450(Selenocompound metabolism);00970(Aminoacyl-tRNA biosynthesis)	K01874	EC:6.1.1.10	methionyl-tRNA synthetase 2, mitochondrial [Source:HGNC Symbol;Acc:HGNC:25133]	protein_coding	1.71237	2.55046	2.06681	2.55301	2.3068	3.15156	1.83144	1.41884	1.48687	2.63452	1.89156	2.62109	2.58992	3.2569	2.77616	5.03095	3.50836	148	188	144	162	174	198	125	97	104	191	142	157	232	303	188	475	233
ENSBGRG00000000376	chr1	80975689	81099537	+	MB21D2		ENSBGRT00000000612	GO:0044877(protein-containing complex binding)	04014(Ras signaling pathway);04015(Rap1 signaling pathway);04010(MAPK signaling pathway);04151(PI3K-Akt signaling pathway);04810(Regulation of actin cytoskeleton);05200(Pathways in cancer);05226(Gastric cancer);05218(Melanoma);05224(Breast cancer)	K04358	NA	Mab-21 domain containing 2 [Source:HGNC Symbol;Acc:HGNC:30438]	protein_coding	7.89105	9.98185	8.07641	10.572	13.1138	9.11117	11.398	11.2146	12.061	11.2648	14.7898	5.34537	3.22755	5.26833	6.87376	7.60544	4.81246	567	611	468	556	823	477	647	635	702	679	922	267	241	409	387	597	266
ENSBGRG00000000377	chr3	37492053	37582406	+	FAM102B		ENSBGRT00000000627;ENSBGRT00000000649	NA	NA	NA	NA	family with sequence similarity 102 member B [Source:HGNC Symbol;Acc:HGNC:27637]	protein_coding	25.3062	43.003	30.5354	54.2582	28.5738	30.5442	27.959	51.806	36.8542	27.9864	44.4473	41.5594	21.1945	17.5969	49.7399	54.5551	63.6779	4141	6003	4034	6501	4089	3644	3618	6683	4890	3847	6316	4722	3602	3110	6386	9764	8001
ENSBGRG00000000379	chr7	27280681	27452442	+	TMEFF1		ENSBGRT00000000689;ENSBGRT00000000625;ENSBGRT00000000650;ENSBGRT00000000694	GO:0005515(protein binding);GO:0005886(plasma membrane);GO:0005886(plasma membrane)	04512(ECM-receptor interaction);04512(ECM-receptor interaction)	K06254	NA	MSANTD3-TMEFF1 readthrough [Source:HGNC Symbol;Acc:HGNC:38838]	protein_coding	0	0.0411276	0.0420472	0.116164	0.197174	0.0944973	0.167092	0	0.0432735	0.130315	0.243225	0.481039	0.0481652	0.0723283	0.213702	0	0.325879	0	6	5	13	26	11	21	0	6	17	32	50	8	12	26	0	38
ENSBGRG00000000380	chr5	116517030	116603249	+	ENSBGRG00000000380		ENSBGRT00000000738	GO:0005216(ion channel activity);GO:0005245(voltage-gated calcium channel activity);GO:0005891(voltage-gated calcium channel complex);GO:0006811(ion transport);GO:0016020(membrane);GO:0055085(transmembrane transport);GO:0070588(calcium ion transmembrane transport)	04010(MAPK signaling pathway);04020(Calcium signaling pathway);04024(cAMP signaling pathway);04022(cGMP - PKG signaling pathway);04911(Insulin secretion);04912(GnRH signaling pathway);04921(Oxytocin signaling pathway);04924(Renin secretion);04925(Aldosterone synthesis and secretion);04927(Cortisol synthesis and secretion);04260(Cardiac muscle contraction);04261(Adrenergic signaling in cardiomyocy…	K04850	NA		protein_coding	0	0	0	0.088783	0	0	0.058085	0	0.018786	0.064942	0.016915	0	0	0.056356	0.157978	0	0	0	0	0	15	0	0	11	0	4	13	4	0	0	14	28	0	0
ENSBGRG00000000381	chr5	39208282	39280596	-	PARPBP		ENSBGRT00000000631	GO:0000785(chromatin);GO:0005654(nucleoplasm);GO:2000042(negative regulation of double-strand break repair via homologous recombination)	NA	NA	NA	PARP1 binding protein [Source:HGNC Symbol;Acc:HGNC:26074]	protein_coding	1.09749	1.19476	1.4887	0.94326	1.16173	5.99918	0.656204	0.943688	1.06047	1.10058	1.30094	2.48062	0.90926	1.47399	1.71113	2.55186	1.159	99	92	109	63	92	394	47	68	78	84	102	156	86	144	121	252	81
ENSBGRG00000000382	chr1	81074671	81076095	-	ENSBGRG00000000382		ENSBGRT00000000623	NA	NA	NA	NA		protein_coding	0.044627	0.123652	0.011885	0	0.463703	0.51912	0.219016	0.185806	0.12915	0.063041	0.165736	0.082905	0.108248	0.053319	0.392098	0.044735	0.115882	4	8	1	0	28	27	12	11	8	4	10	4	8	4	22	4	7
ENSBGRG00000000383	chr7	53092602	53101517	+	ENSBGRG00000000383		ENSBGRT00000000635	GO:0005784(Sec61 translocon complex);GO:0006886(intracellular protein transport)	03060(Protein export);04141(Protein processing in endoplasmic reticulum);04145(Phagosome)	K09481	NA		protein_coding	95.6787	123.132	110.269	98.0208	117.093	72.4935	91.0095	107.367	93.8544	86.5905	95.2172	77.8038	110.498	166.029	97.7435	113.618	82.3515	1349	1481	1255	1012	1444	745	1015	1194	1073	1025	1166	762	1618	2527	1081	1752	892
ENSBGRG00000000384	chr3	63542881	63553484	+	BCL10		ENSBGRT00000000626;ENSBGRT00000000640	GO:0001772(immunological synapse);GO:0001783(B cell apoptotic process);GO:0001819(positive regulation of cytokine production);GO:0001843(neural tube closure);GO:0002020(protease binding);GO:0002096(polkadots);GO:0002224(toll-like receptor signaling pathway);GO:0002250(adaptive immune response);GO:0002906(negative regulation of mature B cell apoptotic process);GO:0003713(transcription coactivator …	04064(NF-kappa B signaling pathway);04625(C-type lectin receptor signaling pathway);04660(T cell receptor signaling pathway);04662(B cell receptor signaling pathway);05152(Tuberculosis);05152(Tuberculosis)	K07368	NA	BCL10 immune signaling adaptor [Source:HGNC Symbol;Acc:HGNC:989]	protein_coding	33.4777	29.4268	32.3514	34.2523	29.875	37.2388	31.4974	39.9318	31.8755	31.5694	31.5534	46.343	17.4443	27.5743	37.7683	47.4921	38.1593	2523	1892	1968	1891	1969	2045	1877	2372	1947	1997	2065	2425	1366	2243	2233	3914	2208
ENSBGRG00000000385	chr8	21584711	21590343	-	ENSBGRG00000000385		ENSBGRT00000000624	NA	NA	NA	NA		lncRNA	12.6422	12.0795	12.9732	15.2711	11.6669	11.2163	14.9482	16.9386	15.0932	12.8705	14.6062	13.8298	8.12801	7.55839	13.0446	8.33419	12.4324	2718	2215	2252	2404	2194	1758	2541	2871	2631	2324	2727	2065	1815	1755	2200	1960	2052
ENSBGRG00000000386	chr5	110737148	110741293	+	MLF2		ENSBGRT00000000636;ENSBGRT00000000652	GO:0005634(nucleus);GO:0005634(nucleus)	05202(Transcriptional misregulation in cancers);05202(Transcriptional misregulation in cancers)	K15622	NA	myeloid leukemia factor 2 [Source:HGNC Symbol;Acc:HGNC:7126]	protein_coding	40.2481	43.7978	44.0489	38.6872	38.6662	28.9923	47.5542	43.0726	50.7868	39.4577	41.1854	35.4197	45.4641	44.5849	38.0451	39.7582	35.5008	3596	3338	3177	2531	3021	1889	3359	3034	3678	2961	3196	2197	4218	4300	2667	3885	2436
ENSBGRG00000000387	chr5	47390749	47398385	-	MMP19		ENSBGRT00000000644;ENSBGRT00000000686	GO:0004222(metalloendopeptidase activity);GO:0006508(proteolysis);GO:0008237(metallopeptidase activity);GO:0008270(zinc ion binding);GO:0031012(extracellular matrix);GO:0031012(extracellular matrix)	NA	NA	NA	matrix metallopeptidase 19 [Source:HGNC Symbol;Acc:HGNC:7165]	protein_coding	18.1386	9.15212	14.3176	11.8077	11.2673	15.6428	14.7336	15.2589	24.6121	10.682	11.1515	6.67146	8.88271	9.59768	8.8799	6.54376	10.477	1980	852	1262	944	1076	1246	1272	1313	2178	979	1057	506	1007	1131	761	782	878
ENSBGRG00000000389	chr7	73345419	73473799	-	ENSBGRG00000000389		ENSBGRT00000000658;ENSBGRT00000000725;ENSBGRT00000000815	GO:0000724(double-strand break repair via homologous recombination);GO:0005524(ATP binding);GO:0006281(DNA repair);GO:0016887(ATP hydrolysis activity);GO:0030915(Smc5-Smc6 complex);GO:0030915(Smc5-Smc6 complex)	NA	NA	NA		protein_coding	19.7292	22.1006	24.0071	25.1234	21.0661	22.319	21.751	15.468	16.5726	26.4484	18.6292	42.4177	21.6697	23.9733	32.9932	35.3881	33.3023	3571	3412	3508	3330	3335	2945	3114	2208	2433	4021	2929	5330	4074	4685	4686	7005	4628
ENSBGRG00000000390	chr1	81108701	81109996	-	ENSBGRG00000000390		ENSBGRT00000000632	NA	NA	NA	NA		protein_coding	0.031049	0.201554	0.220935	0.240317	0.317498	0.09183	0.209522	0.396809	0.27423	0.124483	0.419625	0.811283	0.024793	0.278899	0.350325	0.158231	0.335692	2	11	12	12	18	5	11	20	14	7	23	36	2	19	18	11	17
ENSBGRG00000000391	chr1	61324396	61340679	+	ABHD10		ENSBGRT00000000660;ENSBGRT00000000645	GO:0002084(protein depalmitoylation);GO:0004553(hydrolase activity, hydrolyzing O-glycosyl compounds);GO:0005739(mitochondrion);GO:0005829(cytosol);GO:0008474(palmitoyl-(protein) hydrolase activity);GO:0019391(glucuronoside catabolic process);GO:0019391(glucuronoside catabolic process)	NA	NA	NA	abhydrolase domain containing 10 [Source:HGNC Symbol;Acc:HGNC:25656]	protein_coding	6.49292	9.88634	9.34007	9.14606	8.89482	7.72213	7.47794	8.8404	5.9219	8.95932	6.511	9.51493	13.415	13.4295	11.7926	15.4937	11.9671	326	424	379	337	391	283	298	350	242	378	284	333	700	728	465	851	462
ENSBGRG00000000392	chr6	54744150	54781484	+	SGCB		ENSBGRT00000000656	GO:0005886(plasma membrane);GO:0007517(muscle organ development);GO:0016010(dystrophin-associated glycoprotein complex);GO:0016011(dystroglycan complex);GO:0016012(sarcoglycan complex);GO:0016021(integral component of membrane);GO:0042383(sarcolemma);GO:0055001(muscle cell development);GO:0055013(cardiac muscle cell development);GO:0097084(vascular associated smooth muscle cell development)	05410(Hypertrophic cardiomyopathy (HCM));05412(Arrhythmogenic right ventricular cardiomyopathy (ARVC));05414(Dilated cardiomyopathy (DCM));05416(Viral myocarditis)	K12566	NA	sarcoglycan beta [Source:HGNC Symbol;Acc:HGNC:10806]	protein_coding	0.831702	1.08197	0.910252	0.786741	0.666989	0.989036	0.80587	0	0.832315	1.06166	0.71976	0.713381	0.804445	0.768927	0.847387	1.65233	1.13419	46	51	41	32	33	40	36	0	38	50	35	28	47	46	37	100	48
ENSBGRG00000000393	chr8	18741052	18751539	+	DENND1C		ENSBGRT00000000655	GO:0005085(guanyl-nucleotide exchange factor activity);GO:0005654(nucleoplasm);GO:0005813(centrosome);GO:0005829(cytosol)	NA	NA	NA	DENN domain containing 1C [Source:HGNC Symbol;Acc:HGNC:26225]	protein_coding	52.6686	62.8387	74.0113	50.4689	76.8304	53.6082	62.2347	62.1013	57.8614	65.9213	71.4559	86.2019	101.185	69.245	100.602	70.7658	92.9038	6498	6613	7371	4560	8289	4822	6071	6040	5787	6830	7655	7385	12965	9224	9738	9550	8801
ENSBGRG00000000394	chr5	79595379	79631400	+	ACVR1B		ENSBGRT00000000744;ENSBGRT00000000704;ENSBGRT00000000796;ENSBGRT00000000823;ENSBGRT00000000754	GO:0000082(G1/S transition of mitotic cell cycle);GO:0001701(in utero embryonic development);GO:0001942(hair follicle development);GO:0004672(protein kinase activity);GO:0004674(protein serine/threonine kinase activity);GO:0004675(transmembrane receptor protein serine/threonine kinase activity);GO:0005524(ATP binding);GO:0005829(cytosol);GO:0005887(integral component of plasma membrane);GO:000635…	04350(TGF-beta signaling pathway);04060(Cytokine-cytokine receptor interaction);04550(Signaling pathways regulating pluripotency of stem cells);04550(Signaling pathways regulating pluripotency of stem cells)	K13567	EC:2.7.11.30	activin A receptor type 1B [Source:HGNC Symbol;Acc:HGNC:172]	protein_coding	12.9551	15.336	12.2158	11.2671	21.734	17.4515	18.596	21.4507	23.0836	17.0647	24.9745	15.673	7.4569	6.80073	8.90621	7.4205	10.2205	1439	1453	1096	917	2110	1414	1634	1879	2079	1591	2407	1210	861	817	779	903	873
ENSBGRG00000000395	chr7	8913623	9002385	+	PPP2R2A		ENSBGRT00000000651;ENSBGRT00000000678	GO:0000159(protein phosphatase type 2A complex);GO:0005515(protein binding);GO:0006470(protein dephosphorylation);GO:0019888(protein phosphatase regulator activity);GO:0043278(response to morphine);GO:0045202(synapse);GO:0098978(glutamatergic synapse);GO:0098978(glutamatergic synapse)	03015(mRNA surveillance pathway);04390(Hippo signaling pathway);04071(Sphingolipid signaling pathway);04151(PI3K-Akt signaling pathway);04152(AMPK signaling pathway);04530(Tight junction);04261(Adrenergic signaling in cardiomyocytes);04728(Dopaminergic synapse);05160(Hepatitis C);05165(Human papillomavirus infection);05142(Chagas disease (American trypanosomiasis));05142(Chagas disease (American …	K04354	NA	protein phosphatase 2 regulatory subunit Balpha [Source:HGNC Symbol;Acc:HGNC:9304]	protein_coding	20.49	24.6259	23.1541	29.7767	24.1992	22.8242	25.1106	26.1624	21.4772	23.8152	24.5951	31.4617	15.0531	20.3475	28.0133	29.9355	28.4931	2921	2994	2665	3108	3017	2372	2830	2940	2482	2851	3044	3114	2229	3131	3133	4667	3119
ENSBGRG00000000396	chr8	48092851	48103066	-	SHROOM1		ENSBGRT00000000661	GO:0000902(cell morphogenesis);GO:0045159(myosin II binding);GO:0051015(actin filament binding);GO:0051017(actin filament bundle assembly)	NA	NA	NA	shroom family member 1 [Source:HGNC Symbol;Acc:HGNC:24084]	protein_coding	0.084252	0.126893	0.091753	0.026187	0	0	0	0.034352	0	0.045019	0	0	0.093626	0.023737	0	0	0	13	16	11	3	0	0	0	4	0	6	0	0	15	4	0	0	0
ENSBGRG00000000397	chr6	95939965	96193353	+	PDLIM5		ENSBGRT00000000752;ENSBGRT00000000731;ENSBGRT00000000809;ENSBGRT00000000853;ENSBGRT00000000883;ENSBGRT00000000929;ENSBGRT00000001036;ENSBGRT00000000990	GO:0005515(protein binding);GO:0015629(actin cytoskeleton);GO:0015629(actin cytoskeleton)	NA	NA	NA	PDZ and LIM domain 5 [Source:HGNC Symbol;Acc:HGNC:17468]	protein_coding	2.62719	2.25301	2.13431	5.37172	3.48448	6.10794	2.62102	1.41512	2.56979	5.39114	2.52112	3.63045	1.51728	2.97666	3.49755	4.11844	5.45043	441	323	290	662	512	747	348	188	349	760	368	424	265	540	461	755	703
ENSBGRG00000000398	chr8	12862676	12878690	-	ASF1B		ENSBGRT00000000666;ENSBGRT00000000684;ENSBGRT00000000698	GO:0000785(chromatin);GO:0001835(blastocyst hatching);GO:0005634(nucleus);GO:0005654(nucleoplasm);GO:0006325(chromatin organization);GO:0006334(nucleosome assembly);GO:0006335(DNA replication-dependent chromatin assembly);GO:0032991(protein-containing complex);GO:0042393(histone binding);GO:0140713(histone chaperone activity);GO:0140713(histone chaperone activity)	NA	NA	NA	anti-silencing function 1B histone chaperone [Source:HGNC Symbol;Acc:HGNC:20996]	protein_coding	3.55363	3.37999	3.70464	3.08085	3.9053	2.90413	2.79727	2.1671	3.74029	3.85355	4.11026	2.38456	4.0909	3.24089	3.60472	5.05828	3.25452	503	409	423	320	482	300	313	243	430	458	506	235	601	496	401	782	354
ENSBGRG00000000401	chr3	20831362	20832528	-	ENSBGRG00000000401		ENSBGRT00000000657	NA	NA	NA	NA		protein_coding	0.096641	0.063866	0.017416	0.0096	0.140489	0	0.022224	0.087666	0.014451	0.040743	0.066771	0.103611	0.006768	0.032553	0.028968	0.006427	0.086972	6	4	1	1	7	0	1	4	1	2	4	5	1	2	2	1	4
ENSBGRG00000000402	chr4	64948467	65039628	-	KIAA0895		ENSBGRT00000000803;ENSBGRT00000000777;ENSBGRT00000000726;ENSBGRT00000000814	NA	NA	NA	NA	KIAA0895 [Source:HGNC Symbol;Acc:HGNC:22206]	protein_coding	0	0.158022	0.0667215	0.047435	0.127357	0.0771687	0	0	0	0.0277861	0.0550514	0.0563418	0	0.059909	0	0.100754	0.0427975	0	17	8	5	14	8	0	0	0	3	6	5	0	9	0	14	5
ENSBGRG00000000403	chr7	53241875	53276623	+	ENSBGRG00000000403		ENSBGRT00000000662;ENSBGRT00000000667;ENSBGRT00000000671;ENSBGRT00000000669	NA	NA	NA	NA		lncRNA	0	0.0381735	0	0.0167579	0	0	0	0	0	0.0361276	0	0	0.138521	0.024342	0	0	0	0	5	0	2	0	0	0	0	0	5	0	0	21	4	0	0	0
ENSBGRG00000000404	chr1	158543606	158602983	+	ENSBGRG00000000404		ENSBGRT00000001044	NA	04974(Protein digestion and absorption)	K06823	NA		pseudogene	3.4095	1.00955	2.2234	0.430355	0.217235	0.500867	2.93944	0.444168	1.98593	1.65338	0.555689	5.26879	1.58267	2.66036	6.12154	1.50947	1.36507	870	220	458	81	49	94	593	90	411	355	124	933	420	733	1225	422	268
ENSBGRG00000000405	chr3	115754101	115769876	-	MFSD2A		ENSBGRT00000000818;ENSBGRT00000000739	GO:0003406(retinal pigment epithelium development);GO:0005324(long-chain fatty acid transporter activity);GO:0005886(plasma membrane);GO:0005887(integral component of plasma membrane);GO:0007420(brain development);GO:0008594(photoreceptor cell morphogenesis);GO:0008643(carbohydrate transport);GO:0009267(cellular response to starvation);GO:0010867(positive regulation of triglyceride biosynthetic p…	NA	NA	NA	major facilitator superfamily domain containing 2A [Source:HGNC Symbol;Acc:HGNC:25897]	protein_coding	0	0	0	0	0.14621	0.108681	0.0244598	0	0	0	0.0271926	0	0.0477133	0	0.0879144	0	0	0	0	0	0	22	14	4	0	0	0	5	0	9	0	12	0	0
ENSBGRG00000000406	chr2	55518132	55604374	+	RFTN2		ENSBGRT00000000673;ENSBGRT00000000693;ENSBGRT00000000723	GO:0033227(dsRNA transport);GO:0043330(response to exogenous dsRNA);GO:0043330(response to exogenous dsRNA)	NA	NA	NA	raftlin family member 2 [Source:HGNC Symbol;Acc:HGNC:26402]	protein_coding	0	0.236336	0	0.0359724	0.0438284	0	0.0448664	0.0686293	0.0542259	0.0774276	0.0927807	0	0.0448966	0	0	0	0.0307517	0	24	0	3	5	0	4	7	6	8	10	0	6	0	0	0	3
ENSBGRG00000000407	chr5	110756478	110757017	-	ENSBGRG00000000407		ENSBGRT00000000675	NA	03010(Ribosome)	K02984	NA		processed_pseudogene	1.25974	2.27637	3.7315	1.27886	1.90049	0.809771	1.98433	1.83603	2.84472	1.58859	2.13709	3.59683	2.97238	1.92356	3.55025	4.04999	2.44719	33	51	79	25	44	16	42	38	61	35	49	66	81	55	73	116	50
ENSBGRG00000000408	chr5	4271251	4466298	-	LRP6		ENSBGRT00000000760;ENSBGRT00000000836;ENSBGRT00000000908;ENSBGRT00000000952;ENSBGRT00000001033;ENSBGRT00000000680	GO:0001933(negative regulation of protein phosphorylation);GO:0005041(low-density lipoprotein particle receptor activity);GO:0005102(signaling receptor binding);GO:0005109(frizzled binding);GO:0005515(protein binding);GO:0005769(early endosome);GO:0005794(Golgi apparatus);GO:0005886(plasma membrane);GO:0005901(caveola);GO:0006469(negative regulation of protein kinase activity);GO:0009986(cell sur…	04310(Wnt signaling pathway);04150(mTOR signaling pathway);04928(Parathyroid hormone synthesis, secretion and action);05200(Pathways in cancer);05225(Hepatocellular carcinoma);05226(Gastric cancer);05224(Breast cancer);05224(Breast cancer)	K03068	NA	LDL receptor related protein 6 [Source:HGNC Symbol;Acc:HGNC:6698]	protein_coding	0.576958	1.08916	1.35318	0.89228	1.12608	1.6633	1.08919	1.07488	0.933265	0.450383	1.23745	1.30353	1.01157	0.535901	1.01021	1.17491	1.41392	158	254	300	179	270	331	236	232	208	104	295	247	288	158	216	352	297
ENSBGRG00000000409	chr8	18752026	18753210	-	CRB3		ENSBGRT00000000681	GO:0017124(SH3 domain binding);GO:0019904(protein domain specific binding);GO:0030054(cell junction);GO:0035003(subapical complex);GO:0045177(apical part of cell);GO:0072659(protein localization to plasma membrane);GO:1901890(positive regulation of cell junction assembly)	04530(Tight junction);05165(Human papillomavirus infection)	K06090	NA	crumbs cell polarity complex component 3 [Source:HGNC Symbol;Acc:HGNC:20237]	protein_coding	0	0	0	0	0	0	0	0	0	0	0	0	0	0	0	0	0.236894	0	0	0	0	0	0	0	0	0	0	0	0	0	0	0	0	3
ENSBGRG00000000410	chr1	61352005	61366972	+	TAGLN3		ENSBGRT00000000700	GO:0000122(negative regulation of transcription by RNA polymerase II);GO:0005515(protein binding);GO:0005634(nucleus)	NA	NA	NA	transgelin 3 [Source:HGNC Symbol;Acc:HGNC:29868]	protein_coding	0	0	0	0	0	0	0	0.102413	0	0	0	0	0	0	0	0	0.18702	0	0	0	0	0	0	0	4	0	0	0	0	0	0	0	0	8
ENSBGRG00000000411	chr3	63563106	63570958	+	C1orf52		ENSBGRT00000000750;ENSBGRT00000000715;ENSBGRT00000000709;ENSBGRT00000000691;ENSBGRT00000000679	GO:0005654(nucleoplasm);GO:0005654(nucleoplasm)	NA	NA	NA	chromosome 1 open reading frame 52 [Source:HGNC Symbol;Acc:HGNC:24871]	protein_coding	5.34442	5.87597	6.13097	5.05526	5.93488	5.35464	5.49079	3.89694	4.40192	5.10276	4.81645	6.73133	4.25067	5.1458	6.94649	6.07867	5.98916	1013	951	939	702	985	741	825	584	677	815	794	888	838	1055	1033	1261	872
ENSBGRG00000000412	chr7	105047282	105048418	+	ENSBGRG00000000412		ENSBGRT00000000676	GO:0015078(proton transmembrane transporter activity);GO:0033177(proton-transporting two-sector ATPase complex, proton-transporting domain);GO:0033179(proton-transporting V-type ATPase, V0 domain);GO:0046961(proton-transporting ATPase activity, rotational mechanism);GO:1902600(proton transmembrane transport)	00190(Oxidative phosphorylation);04145(Phagosome);04142(Lysosome);04966(Collecting duct acid secretion);04721(Synaptic vesicle cycle);05323(Rheumatoid arthritis);05152(Tuberculosis);05165(Human papillomavirus infection)	K02155	NA		protein_coding	191.225	149.307	147.007	72.5163	89.7916	156.776	152.377	219.207	238.414	132.119	177.026	121.527	139.814	161.214	130.901	173.627	189.016	10040	6687	6231	2789	4123	6001	6327	9074	10149	5826	8072	4431	7625	9139	5393	9972	7621
ENSBGRG00000000413	chr6	110692284	110716430	+	ENSBGRG00000000413		ENSBGRT00000000746;ENSBGRT00000000724;ENSBGRT00000000688	GO:0006486(protein glycosylation);GO:0008250(oligosaccharyltransferase complex);GO:0008250(oligosaccharyltransferase complex)	04514(Cell adhesion molecules (CAMs));04514(Cell adhesion molecules (CAMs))	K06797	NA	oligosaccharyltransferase complex non-catalytic subunit [Source:HGNC Symbol;Acc:HGNC:24448]	protein_coding	17.5302	23.2693	22.309	26.7008	23.3374	16.1232	19.836	25.314	14.2451	21.6352	22.1318	18.6088	24.1267	32.9154	18.1002	25.3865	20.2219	863	977	887	962	1005	579	772	982	569	894	946	636	1233	1748	699	1366	765
ENSBGRG00000000414	chr7	53272829	53430147	-	ENSBGRG00000000414		ENSBGRT00000000685	NA	04742(Taste transduction)	K08474	NA		lncRNA	0	0	0	0	0	0	0	0	0	0	0	0	0.0127984	0	0	0	0	0	0	0	0	0	0	0	0	0	0	0	0	4	0	0	0	0
ENSBGRG00000000415	chr5	39283245	39335423	+	NUP37		ENSBGRT00000000711;ENSBGRT00000000687	GO:0000776(kinetochore);GO:0005515(protein binding);GO:0005635(nuclear envelope);GO:0005654(nucleoplasm);GO:0031080(nuclear pore outer ring);GO:0031080(nuclear pore outer ring)	03013(RNA transport);03013(RNA transport)	K14302	NA	nucleoporin 37 [Source:HGNC Symbol;Acc:HGNC:29929]	protein_coding	2.4382	3.83965	3.6563	3.43671	4.90506	2.81294	4.51159	3.36561	2.26728	4.93043	3.11721	5.88625	3.46998	4.49861	5.21888	4.08489	4.65989	162	217	196	167	283	136	236	175	123	274	179	270	238	321	271	295	237
ENSBGRG00000000416	chr6	54789579	54812052	+	LRRC66		ENSBGRT00000000695	GO:0005515(protein binding)	NA	NA	NA	leucine rich repeat containing 66 [Source:HGNC Symbol;Acc:HGNC:34299]	protein_coding	0	0	0	0	0.011537	0.043871	0	0.040566	0	0.091629	0	0	0.052492	0.042941	0	0	0.065832	0	0	0	0	2	4	0	4	0	10	0	0	7	6	0	0	7
ENSBGRG00000000417	chr5	15412953	15466154	+	ETNK1		ENSBGRT00000000702;ENSBGRT00000000730	NA	00564(Glycerophospholipid metabolism);00564(Glycerophospholipid metabolism)	K00894	EC:2.7.1.82	ethanolamine kinase 1 [Source:HGNC Symbol;Acc:HGNC:24649]	protein_coding	28.8992	34.0805	33.2298	32.3424	24.5895	34.0602	26.8645	30.4302	28.1041	30.9882	29.1574	49.7586	20.2646	25.2782	39.9676	34.6763	37.7851	3112	3131	2889	2551	2316	2675	2288	2584	2454	2803	2727	3721	2267	2940	3378	4085	3125
ENSBGRG00000000418	chr1	81173014	81847830	+	FGF12		ENSBGRT00000000706;ENSBGRT00000000827;ENSBGRT00000000785;ENSBGRT00000000807	GO:0007268(chemical synaptic transmission);GO:0008083(growth factor activity);GO:0008344(adult locomotory behavior);GO:0008543(fibroblast growth factor receptor signaling pathway);GO:0010765(positive regulation of sodium ion transport);GO:0050905(neuromuscular process);GO:0050905(neuromuscular process)	NA	NA	NA	fibroblast growth factor 12 [Source:HGNC Symbol;Acc:HGNC:3668]	protein_coding	0.0615005	0	0.177838	0.253646	0	0.0428914	0	0.183148	0	0	0.0279927	0.01496	0	0.020012	0.206548	0.298203	0.109854	4	0	10	12	0	3	0	10	0	0	2	1	0	2	12	22	6
ENSBGRG00000000419	chr3	37593445	37638395	-	HENMT1		ENSBGRT00000000696	GO:0001510(RNA methylation);GO:0008171(O-methyltransferase activity);GO:0008173(RNA methyltransferase activity);GO:0034587(piRNA metabolic process);GO:0090486(small RNA 2'-O-methyltransferase activity)	NA	NA	NA	HEN methyltransferase 1 [Source:HGNC Symbol;Acc:HGNC:26400]	protein_coding	0.619212	2.67038	3.26906	3.02348	0.959613	2.13905	0.594664	2.33675	3.35304	2.42602	1.09706	1.42202	4.63176	4.58305	2.76162	5.84443	3.15783	146	537	622	522	198	368	111	435	641	480	225	233	1134	1166	511	1507	572
ENSBGRG00000000420	chr2	4980451	5362683	-	EIF4G3		ENSBGRT00000001139;ENSBGRT00000001202;ENSBGRT00000001283;ENSBGRT00000000985;ENSBGRT00000001319	GO:0000339(RNA cap binding);GO:0003723(RNA binding);GO:0003743(translation initiation factor activity);GO:0005515(protein binding);GO:0005515(protein binding)	03013(RNA transport);05416(Viral myocarditis);05416(Viral myocarditis)	K03260	NA	eukaryotic translation initiation factor 4 gamma 3 [Source:HGNC Symbol;Acc:HGNC:3298]	protein_coding	28.7055	30.5621	31.7655	32.5963	32.8554	31.888	36.8821	34.9613	30.3518	41.0809	39.1949	46.6109	23.2694	23.5725	39.7183	32.3442	35.7799	8407	7635	7510	6991	8414	6808	8542	8072	7206	10103	9966	9479	7079	7454	9126	10361	8046
ENSBGRG00000000421	chr8	21590418	21682225	-	ENSBGRG00000000421		ENSBGRT00000000808;ENSBGRT00000000765;ENSBGRT00000000703;ENSBGRT00000000733;ENSBGRT00000000840;ENSBGRT00000000877;ENSBGRT00000000907	GO:0003700(DNA-binding transcription factor activity);GO:0005634(nucleus);GO:0006355(regulation of DNA-templated transcription);GO:0006355(regulation of DNA-templated transcription)	NA	NA	NA	nuclear factor I C [Source:HGNC Symbol;Acc:HGNC:7786]	protein_coding	10.619	8.86749	8.64416	8.84154	8.39082	8.16522	11.4135	11.0616	12.2034	10.7082	11.6908	8.05506	6.15037	5.33569	7.60645	6.51881	9.80587	3479	2479	2288	2123	2405	1951	2958	2858	3243	2948	3327	1834	2094	1889	1957	2338	2468
ENSBGRG00000000422	chr3	20839780	20942258	+	RPRD2		ENSBGRT00000000850;ENSBGRT00000000804;ENSBGRT00000000821	GO:0016591(RNA polymerase II, holoenzyme);GO:0016591(RNA polymerase II, holoenzyme)	NA	NA	NA	regulation of nuclear pre-mRNA domain containing 2 [Source:HGNC Symbol;Acc:HGNC:29039]	protein_coding	17.9967	20.5133	19.0211	19.5506	18.9688	19.4659	19.2769	19.3902	15.9539	20.6502	17.7544	24.0509	14.6862	16.9641	23.1382	18.2475	24.0202	3844	3738	3281	3059	3544	3032	3257	3265	2763	3705	3294	3567	3259	3913	3878	4264	3940
ENSBGRG00000000423	chr7	53692768	53693865	+	ENSBGRG00000000423		ENSBGRT00000000699	NA	NA	NA	NA		protein_coding	0	0	0	0	0	0	0	0	0	0	0.007189	0	0	0	0	0	0	0	0	0	0	0	0	0	0	0	0	1	0	0	0	0	0	0
ENSBGRG00000000424	chr3	96918474	96970026	+	C8B		ENSBGRT00000000772	GO:0005515(protein binding);GO:0005579(membrane attack complex);GO:0006955(immune response);GO:0006956(complement activation)	04610(Complement and coagulation cascades);05322(Systemic lupus erythematosus);05020(Prion diseases);05146(Amoebiasis)	K03998	NA	complement C8 beta chain [Source:HGNC Symbol;Acc:HGNC:1353]	protein_coding	0	0	0	0	0	0	0	0	0	0.0616239	0	0	0	0	0	0	0	0	0	0	0	0	0	0	0	0	6	0	0	0	0	0	0	0
ENSBGRG00000000425	chr5	110760342	110767598	-	COPS7A		ENSBGRT00000000708;ENSBGRT00000000722	GO:0000338(protein deneddylation);GO:0005634(nucleus);GO:0005654(nucleoplasm);GO:0005737(cytoplasm);GO:0005829(cytosol);GO:0008180(COP9 signalosome);GO:0010387(COP9 signalosome assembly);GO:0010387(COP9 signalosome assembly)	NA	NA	NA	COP9 signalosome subunit 7A [Source:HGNC Symbol;Acc:HGNC:16758]	protein_coding	19.937	22.0051	18.1997	14.2418	12.4472	16.9641	19.4595	20.8336	20.2332	20.7375	20.2536	23.6821	24.759	22.8153	22.3607	26.1092	25.5092	948	893	699	496	518	588	733	782	780	828	836	782	1222	1172	834	1358	932
ENSBGRG00000000427	chr8	5545005	5552316	+	TMEM59L		ENSBGRT00000000742	GO:0001658(branching involved in ureteric bud morphogenesis)	NA	NA	NA	transmembrane protein 59 like [Source:HGNC Symbol;Acc:HGNC:13237]	protein_coding	0	0	0	0	0	0	0	0	0	0	0	0	0	0	0.0800907	0	0	0	0	0	0	0	0	0	0	0	0	0	0	0	0	8	0	0
ENSBGRG00000000428	chr1	137719406	137847000	+	ATR		ENSBGRT00000001119	GO:0000077(DNA damage checkpoint signaling);GO:0004672(protein kinase activity);GO:0004674(protein serine/threonine kinase activity);GO:0005515(protein binding);GO:0005654(nucleoplasm);GO:0005794(Golgi apparatus);GO:0006974(cellular response to DNA damage stimulus);GO:0008156(negative regulation of DNA replication);GO:0016301(kinase activity);GO:0016605(PML body);GO:0018105(peptidyl-serine phosph…	03460(Fanconi anemia pathway);04110(Cell cycle);04115(p53 signaling pathway);04218(Cellular senescence);05166(HTLV-I infection);05165(Human papillomavirus infection)	K06640	EC:2.7.11.1	ATR serine/threonine kinase [Source:HGNC Symbol;Acc:HGNC:882]	protein_coding	5.32036	7.11576	7.74242	7.07236	6.60324	7.45399	5.94747	4.92185	4.51315	7.76335	5.33387	11.0153	5.32349	5.86545	9.81738	7.65577	8.15999	2099	2394	2466	2043	2278	2144	1855	1531	1444	2572	1827	3017	2181	2498	3038	3303	2472
ENSBGRG00000000429	chr7	105083847	105160425	-	CAAP1		ENSBGRT00000000713	GO:0042981(regulation of apoptotic process);GO:2001268(negative regulation of cysteine-type endopeptidase activity involved in apoptotic signaling pathway)	04141(Protein processing in endoplasmic reticulum)	K14018	NA	caspase activity and apoptosis inhibitor 1 [Source:HGNC Symbol;Acc:HGNC:25834]	protein_coding	9.2064	9.582	9.72966	10.2695	6.14001	12.3317	6.89928	9.10718	7.84065	9.10708	10.1581	15.6857	10.9019	11.6799	13.9854	18.5176	13.6616	486	432	415	397	284	475	288	379	336	404	466	575	598	666	579	1069	554
ENSBGRG00000000430	chr8	18756798	18775493	+	SLC25A23		ENSBGRT00000000759;ENSBGRT00000000732;ENSBGRT00000000800	GO:0002082(regulation of oxidative phosphorylation);GO:0005509(calcium ion binding);GO:0005739(mitochondrion);GO:0006851(mitochondrial calcium ion transmembrane transport);GO:0036444(calcium import into the mitochondrion);GO:0043457(regulation of cellular respiration);GO:0051282(regulation of sequestering of calcium ion);GO:0051503(adenine nucleotide transport);GO:0051561(positive regulation of m…	NA	NA	NA	solute carrier family 25 member 23 [Source:HGNC Symbol;Acc:HGNC:19375]	protein_coding	1.3183	1.16589	0.825993	2.32278	0.867776	1.29818	1.60051	1.37807	1.75341	1.99114	1.26789	1.72798	1.67524	1.22104	1.61519	2.3943	2.04657	364	275	185	470	211	262	350	300	393	463	305	331	480	365	350	723	434
ENSBGRG00000000431	chr8	48128337	48131965	-	GDF9		ENSBGRT00000000737	GO:0001555(oocyte growth);GO:0005737(cytoplasm);GO:0008083(growth factor activity);GO:0030308(negative regulation of cell growth)	04060(Cytokine-cytokine receptor interaction)	K22673	NA	growth differentiation factor 9 [Source:HGNC Symbol;Acc:HGNC:4224]	protein_coding	0	0	0.0693183	0.433883	0.0614148	0.0701905	0.0455944	0.19983	0.26567	0.231425	0.261222	0.357498	0.0988929	0.122612	0.270689	0.216132	0	0	0	4	23	4	4	3	12	16	14	17	18	8	10	16	17	0
ENSBGRG00000000432	chr7	53692768	53693865	+	ENSBGRG00000000432		ENSBGRT00000000716	NA	NA	NA	NA		processed_pseudogene	0	0	0	0	0	0	0	0	0	0	0.012155	0	0	0	0	0	0	0	0	0	0	0	0	0	0	0	0	1	0	0	0	0	0	0
ENSBGRG00000000433	chr1	168544388	168877971	-	TBC1D5		ENSBGRT00000003068;ENSBGRT00000002728;ENSBGRT00000002846;ENSBGRT00000002909;ENSBGRT00000002961;ENSBGRT00000003126	NA	NA	NA	NA	TBC1 domain family member 5 [Source:HGNC Symbol;Acc:HGNC:19166]	protein_coding	22.2075	22.6802	23.0109	23.9663	18.5832	23.0038	21.2218	24.8733	26.3082	27.3002	26.2632	35.1611	16.1723	17.3338	35.0473	25.0637	36.7759	2800	2440	2342	2213	2050	2115	2116	2473	2689	2893	2876	3079	2118	2361	3466	3456	3560
ENSBGRG00000000435	chr8	78421010	78444235	-	SLU7		ENSBGRT00000000790;ENSBGRT00000000736	GO:0000375(RNA splicing, via transesterification reactions);GO:0000380(alternative mRNA splicing, via spliceosome);GO:0000386(second spliceosomal transesterification activity);GO:0000389(mRNA 3'-splice site recognition);GO:0000398(mRNA splicing, via spliceosome);GO:0005634(nucleus);GO:0005654(nucleoplasm);GO:0005681(spliceosomal complex);GO:0005737(cytoplasm);GO:0005829(cytosol);GO:0006886(intrac…	03040(Spliceosome);03040(Spliceosome)	K12819	NA	SLU7 homolog, splicing factor [Source:HGNC Symbol;Acc:HGNC:16939]	protein_coding	31.9305	40.8322	37.959	43.6979	42.7012	56.8259	42.5695	37.427	35.7745	40.5597	37.3781	45.4746	26.9342	31.5444	38.4243	51.2349	38.949	4123	4497	3957	4131	4821	5348	4346	3810	3744	4398	4191	4077	3612	4397	3892	7235	3862
ENSBGRG00000000436	chr6	54871374	54873026	+	ENSBGRG00000000436		ENSBGRT00000000721	NA	04390(Hippo signaling pathway);04520(Adherens junction);04670(Leukocyte transendothelial migration);05200(Pathways in cancer);05226(Gastric cancer);05213(Endometrial cancer);05412(Arrhythmogenic right ventricular cardiomyopathy (ARVC));05100(Bacterial invasion of epithelial cells)	K05691	NA		protein_coding	0.048298	0.100359	0.166274	0.109845	0.084938	0.102113	0.082305	0.01242	0	0.123345	0.071438	0.045728	0.050475	0.020052	0.059242	0.034028	0.006463	4	7	11	7	6	6	6	1	0	9	5	3	5	2	4	3	1
ENSBGRG00000000437	chr2	129772060	129973752	+	OSBPL6		ENSBGRT00000000858;ENSBGRT00000000920;ENSBGRT00000000960;ENSBGRT00000001048;ENSBGRT00000001225;ENSBGRT00000000780	GO:0005789(endoplasmic reticulum membrane);GO:0005829(cytosol);GO:0005886(plasma membrane);GO:0008289(lipid binding);GO:0031901(early endosome membrane);GO:0031965(nuclear membrane);GO:0032374(regulation of cholesterol transport);GO:0097038(perinuclear endoplasmic reticulum);GO:0097038(perinuclear endoplasmic reticulum)	NA	NA	NA	oxysterol binding protein like 6 [Source:HGNC Symbol;Acc:HGNC:16388]	protein_coding	0.255909	0.0292873	0.150055	0.140449	0.258478	0.301831	0.415918	0.145544	0.109556	0.132225	0.240413	0.642724	0.0946955	0.0641604	0.245095	0.136677	0.36652	45	5	21	18	40	38	57	21	16	20	37	76	17	12	35	26	49
ENSBGRG00000000438	chr3	131166609	131179811	+	ENSBGRG00000000438		ENSBGRT00000000749	GO:0004930(G protein-coupled receptor activity);GO:0007186(G protein-coupled receptor signaling pathway);GO:0016021(integral component of membrane)	04080(Neuroactive ligand-receptor interaction)	K04276	NA	G protein-coupled receptor 35 [Source:HGNC Symbol;Acc:HGNC:4492]	protein_coding	5.62235	3.331	2.57919	1.884	1.61751	3.64612	3.6291	3.19725	4.60703	4.30836	3.17473	2.45561	4.54648	1.91714	4.527	3.7238	3.87388	613	310	227	151	155	290	313	275	407	394	301	186	515	226	387	444	324
ENSBGRG00000000439	chr3	37635373	37642983	+	ENSBGRG00000000439		ENSBGRT00000000734	NA	03040(Spliceosome)	K12850	NA		protein_coding	32.4113	39.1416	38.5741	39.4608	41.0287	37.655	36.823	28.6893	30.047	42.1137	36.7531	44.3739	34.8332	31.1873	44.8924	33.3953	38.8784	3410	3513	3276	3040	3775	2888	3064	2380	2563	3721	3358	3242	3807	3543	3706	3843	3141
ENSBGRG00000000440	chr5	47428248	47450592	-	PYM1		ENSBGRT00000000748;ENSBGRT00000000735	GO:0000184(nuclear-transcribed mRNA catabolic process, nonsense-mediated decay);GO:0005654(nucleoplasm);GO:0005730(nucleolus);GO:0005829(cytosol);GO:0030054(cell junction);GO:0035145(exon-exon junction complex);GO:0043022(ribosome binding);GO:0045727(positive regulation of translation);GO:1903259(exon-exon junction complex disassembly);GO:1903259(exon-exon junction complex disassembly)	03013(RNA transport);03015(mRNA surveillance pathway);03015(mRNA surveillance pathway)	K14294	NA	PYM homolog 1, exon junction complex associated factor [Source:HGNC Symbol;Acc:HGNC:30258]	protein_coding	6.15912	7.51494	7.39263	7.27229	6.80999	4.9821	7.78739	5.76284	5.73694	7.41198	6.26763	6.82566	8.06126	12.0504	7.00131	5.10165	5.21288	361	376	350	312	349	212	360	266	273	364	318	278	489	761	322	327	234
ENSBGRG00000000441	chr5	39310612	39312247	+	ENSBGRG00000000441		ENSBGRT00000000740	GO:0008318(protein prenyltransferase activity);GO:0018342(protein prenylation)	00900(Terpenoid backbone biosynthesis)	K05955	EC:2.5.1.58;EC:2.5.1.59		protein_coding	0	0	0.088151	0	0.114572	0.08477	0.027827	0	0	0.108708	0.31863	0.303397	0.2407	0.03122	0.678461	0.172059	0.098165	0	0	3	0	3	2	1	0	0	3	8	6	8	1	16	6	3
ENSBGRG00000000443	chr3	106630812	106631822	-	ENSBGRG00000000443		ENSBGRT00000000743	NA	NA	NA	NA		protein_coding	0	0	0	0.059025	0.034224	0	0	0	0.035895	0	0	0.056895	0.05953	0	0	0	0.00258	0	0	0	3	2	0	0	0	2	0	0	2	4	0	0	0	1
ENSBGRG00000000444	chr7	9014006	9038116	+	ENSBGRG00000000444		ENSBGRT00000000762;ENSBGRT00000000788	GO:0005740(mitochondrial envelope);GO:0016021(integral component of membrane);GO:0043065(positive regulation of apoptotic process);GO:0043065(positive regulation of apoptotic process)	04137(Mitophagy - animal);04137(Mitophagy - animal)	K15465	NA		protein_coding	165.475	181.637	168.288	225.85	215.579	242.232	193.378	238.26	221.354	183.077	242.632	165.728	152.717	166.257	159.833	233.684	178.27	6909	6470	5672	6906	7872	7373	6385	7843	7493	6420	8798	4805	6623	7495	5237	10674	5716
ENSBGRG00000000445	chr8	12890590	12891621	+	ENSBGRG00000000445		ENSBGRT00000000747	NA	NA	NA	NA		protein_coding	0	0.058477	0.034464	0.054277	0.119578	0	0	0.064623	0	0.051473	0	0.295409	0	0.076835	0	0.274738	0.012941	0	3	2	2	6	0	0	3	0	3	0	11	0	5	0	16	1
ENSBGRG00000000446	chr5	82277718	82306455	+	PDE1B		ENSBGRT00000000764;ENSBGRT00000000773;ENSBGRT00000000812;ENSBGRT00000000881	GO:0001505(regulation of neurotransmitter levels);GO:0001975(response to amphetamine);GO:0004114(3',5'-cyclic-nucleotide phosphodiesterase activity);GO:0004115(3',5'-cyclic-AMP phosphodiesterase activity);GO:0004117(calmodulin-activated dual specificity 3',5'-cyclic-GMP, 3',5'-cyclic-AMP phosphodiesterase activity);GO:0005829(cytosol);GO:0007165(signal transduction);GO:0007626(locomotory behavior…	00230(Purine metabolism);04020(Calcium signaling pathway);04924(Renin secretion);04740(Olfactory transduction);04742(Taste transduction);05032(Morphine addiction);05032(Morphine addiction)	K13755	EC:3.1.4.17	phosphodiesterase 1B [Source:HGNC Symbol;Acc:HGNC:8775]	protein_coding	0.846888	0.333071	1.29645	0.137789	0.345342	0.314142	1.11334	0.43481	0.957821	0.520577	0.309794	1.32927	1.11693	0.650672	0.939262	0.631988	0.546199	112	38	138	14	40	31	116	45	103	59	36	121	152	92	97	91	55
ENSBGRG00000000447	chr7	53764989	53765246	+	ENSBGRG00000000447		ENSBGRT00000000751	GO:0097573(glutathione oxidoreductase activity)	NA	NA	NA		protein_coding	0.433219	0.075051	0.23659	0.384672	0	0.237106	0.578865	0.69698	0.180307	0.472635	0.431284	0.333439	0.26915	0	0	0.030239	0	6	1	3	4	0	3	6	7	2	5	5	3	4	0	0	1	0
ENSBGRG00000000449	chr5	110797192	110801957	+	PIANP		ENSBGRT00000000769	GO:0050776(regulation of immune response)	NA	NA	NA	PILR alpha associated neural protein [Source:HGNC Symbol;Acc:HGNC:25338]	protein_coding	5.68046	1.79936	1.01046	1.59363	1.70584	3.54935	2.73787	2.61017	2.75747	2.54981	2.91169	5.34242	5.54857	2.9669	5.0497	4.70516	6.97606	236	64	34	49	62	108	90	86	93	89	105	154	239	133	165	214	222
ENSBGRG00000000451	chr3	106630812	106631822	-	ENSBGRG00000000451		ENSBGRT00000000763	NA	NA	NA	NA		processed_pseudogene	0.158911	0.047562	0.012564	0.086363	0.149802	0	0	0	0.044869	0	0.049856	0.08427	0.078137	0	0.05171	0	0.029572	8	2	1	4	7	0	0	0	2	0	3	3	4	0	2	0	2
ENSBGRG00000000453	chr8	12900573	12954680	-	ADGRL1		ENSBGRT00000000779	GO:0004888(transmembrane signaling receptor activity);GO:0004930(G protein-coupled receptor activity);GO:0007166(cell surface receptor signaling pathway);GO:0007186(G protein-coupled receptor signaling pathway);GO:0016020(membrane);GO:0016021(integral component of membrane);GO:0030246(carbohydrate binding)	NA	NA	NA	adhesion G protein-coupled receptor L1 [Source:HGNC Symbol;Acc:HGNC:20973]	protein_coding	0.867903	0.529673	0.64556	0.399888	0.561361	0.397941	1.00192	0.601985	0.689502	1.32774	0.77032	1.21469	1.06256	0.233287	1.59637	0.494236	0.707639	196	102	118	66	111	66	179	107	126	251	151	190	249	57	282	122	123
ENSBGRG00000000455	chr7	105172659	105215444	-	PLAA		ENSBGRT00000000806;ENSBGRT00000000868	GO:0005515(protein binding);GO:0005634(nucleus);GO:0005737(cytoplasm);GO:0006693(prostaglandin metabolic process);GO:0006954(inflammatory response);GO:0016005(phospholipase A2 activator activity);GO:0016236(macroautophagy);GO:0032430(positive regulation of phospholipase A2 activity);GO:0043162(ubiquitin-dependent protein catabolic process via the multivesicular body sorting pathway);GO:0045202(sy…	04141(Protein processing in endoplasmic reticulum);04141(Protein processing in endoplasmic reticulum)	K14018	NA	phospholipase A2 activating protein [Source:HGNC Symbol;Acc:HGNC:9043]	protein_coding	16.3258	19.476	19.8346	18.0781	15.7488	18.963	17.7675	15.8053	15.5239	20.298	16.5825	25.5819	14.0622	16.1354	22.9786	21.5514	17.6025	1971	2007	1934	1599	1663	1670	1697	1505	1520	2058	1739	2145	1764	2104	2177	2847	1633
ENSBGRG00000000456	chr3	63620928	63663900	+	SYDE2		ENSBGRT00000000770	GO:0007165(signal transduction);GO:0016477(cell migration)	NA	NA	NA	synapse defective Rho GTPase homolog 2 [Source:HGNC Symbol;Acc:HGNC:25841]	protein_coding	0.048277	0	0.050034	0.078902	0.087007	0.110366	0	0.089038	0.050287	0.027777	0.115288	0.208562	0.081259	0.058465	0.123058	0.095523	0.104783	12	0	10	15	19	20	0	18	11	6	25	36	21	16	24	26	20
ENSBGRG00000000457	chr3	37644008	37761173	+	STXBP3		ENSBGRT00000000775;ENSBGRT00000000833;ENSBGRT00000000889	GO:0001678(cellular glucose homeostasis);GO:0005829(cytosol);GO:0005886(plasma membrane);GO:0006887(exocytosis);GO:0007420(brain development);GO:0016192(vesicle-mediated transport);GO:0016324(apical plasma membrane);GO:0019905(syntaxin binding);GO:0022615(protein to membrane docking);GO:0030073(insulin secretion);GO:0031091(platelet alpha granule);GO:0032868(response to insulin);GO:0042581(specif…	NA	NA	NA	syntaxin binding protein 3 [Source:HGNC Symbol;Acc:HGNC:11446]	protein_coding	30.8334	45.7226	41.744	42.0012	46.9658	53.6489	46.1723	44.5517	32.532	39.2698	40.0086	60.5795	24.5868	39.6809	53.8352	68.6276	64.231	3246	4105	3547	3237	4322	4115	3843	3696	2776	3471	3656	4426	2687	4509	4445	7899	5189
ENSBGRG00000000459	chr6	54881331	54958447	-	ENSBGRG00000000459		ENSBGRT00000000778;ENSBGRT00000000829;ENSBGRT00000000945;ENSBGRT00000000925;ENSBGRT00000000939	NA	NA	NA	NA		protein_coding	2.74663	3.04564	3.95987	2.89369	3.65919	3.36748	3.38635	3.81158	2.20564	3.93916	3.26018	4.11597	1.85507	2.27282	3.10026	2.94245	3.20111	494	468	575	382	576	441	482	541	323	595	510	514	346	441	438	579	442
ENSBGRG00000000460	chr5	116620072	116635026	+	IL17RA		ENSBGRT00000000787;ENSBGRT00000000824	GO:0009615(response to virus);GO:0030368(interleukin-17 receptor activity);GO:0032747(positive regulation of interleukin-23 production);GO:0032755(positive regulation of interleukin-6 production);GO:0050729(positive regulation of inflammatory response);GO:0072537(fibroblast activation);GO:0097400(interleukin-17-mediated signaling pathway);GO:1900017(positive regulation of cytokine production invo…	04060(Cytokine-cytokine receptor interaction);04657(IL-17 signaling pathway);04657(IL-17 signaling pathway)	K05164	NA	interleukin 17 receptor A [Source:HGNC Symbol;Acc:HGNC:5985]	protein_coding	45.2356	39.828	40.3106	24.4179	31.832	46.5506	39.806	39.6416	55.4505	36.1306	41.7746	40.3882	36.7153	27.433	43.8158	34.5426	51.6152	6028	4528	4337	2384	3710	4523	4195	4166	5991	4044	4834	3738	5082	3947	4582	5036	5282
ENSBGRG00000000461	chr7	53778603	53824688	+	NR4A3		ENSBGRT00000000798;ENSBGRT00000000826	GO:0001228(DNA-binding transcription activator activity, RNA polymerase II-specific);GO:0003677(DNA binding);GO:0003700(DNA-binding transcription factor activity);GO:0004879(nuclear receptor activity);GO:0005634(nucleus);GO:0006355(regulation of DNA-templated transcription);GO:0008270(zinc ion binding);GO:0010828(positive regulation of glucose transmembrane transport);GO:0019901(protein kinase bi…	05202(Transcriptional misregulation in cancers);05202(Transcriptional misregulation in cancers)	K08559	NA	nuclear receptor subfamily 4 group A member 3 [Source:HGNC Symbol;Acc:HGNC:7982]	protein_coding	0.463024	0.432097	0.622335	0.242146	1.08475	0.686384	0.298033	0.522002	0.193979	0.193778	0.278769	0.636051	0.3206	0.388296	0.219612	0.170865	0.532389	83	67	91	32	171	91	43	74	29	30	45	81	61	76	31	34	74
ENSBGRG00000000463	chr5	39354897	39432096	+	WASHC3		ENSBGRT00000000792;ENSBGRT00000000822;ENSBGRT00000000902;ENSBGRT00000000851;ENSBGRT00000000873;ENSBGRT00000000924	GO:0071203(WASH complex);GO:0071203(WASH complex)	04144(Endocytosis);04144(Endocytosis)	K18463	NA	WASH complex subunit 3 [Source:HGNC Symbol;Acc:HGNC:24256]	protein_coding	5.12732	5.28794	4.75097	4.56117	5.12201	3.35497	4.48092	5.00913	3.92114	4.0463	4.26885	4.87259	5.01217	6.28565	4.05404	5.57326	4.80373	766	676	573	499	668	366	531	593	476	509	555	506	778	1014	477	911	552
ENSBGRG00000000464	chr5	47460672	47478680	+	DGKA		ENSBGRT00000000869;ENSBGRT00000000794;ENSBGRT00000000864	GO:0003951(NAD+ kinase activity);GO:0004143(diacylglycerol kinase activity);GO:0005509(calcium ion binding);GO:0005543(phospholipid binding);GO:0005829(cytosol);GO:0005886(plasma membrane);GO:0006654(phosphatidic acid biosynthetic process);GO:0007165(signal transduction);GO:0007205(protein kinase C-activating G protein-coupled receptor signaling pathway);GO:0008289(lipid binding);GO:0016301(kinas…	00561(Glycerolipid metabolism);00564(Glycerophospholipid metabolism);04070(Phosphatidylinositol signaling system);04072(Phospholipase D signaling pathway);05231(Choline metabolism in cancer);05231(Choline metabolism in cancer)	K00901	EC:2.7.1.107	diacylglycerol kinase alpha [Source:HGNC Symbol;Acc:HGNC:2849]	protein_coding	46.0366	54.902	56.9601	46.3684	54.2674	43.2835	55.3052	41.7127	38.5462	59.7613	44.6345	83.8948	107.023	67.4109	95.6802	82.6766	84.6505	5466	5561	5460	4032	5634	3747	5194	3905	3711	5959	4603	6917	13197	8642	8914	10737	7718
ENSBGRG00000000465	chr3	8660530	8665667	-	ENSBGRG00000000465		ENSBGRT00000000793	NA	NA	NA	NA		protein_coding	1.21164	1.56042	3.42469	2.5135	1.41107	1.3195	2.02978	1.25517	1.54608	2.35363	0.864405	2.26552	1.8836	4.04748	2.65065	3.7821	1.35793	88	97	200	134	90	70	117	72	91	143	55	114	142	317	151	300	76
ENSBGRG00000000466	chr8	5575392	5608149	+	KLHL26		ENSBGRT00000000799;ENSBGRT00000000813	GO:0005515(protein binding);GO:0005515(protein binding)	NA	NA	NA	kelch like family member 26 [Source:HGNC Symbol;Acc:HGNC:25623]	protein_coding	2.69247	1.53297	1.49739	0.831339	0.702227	1.73481	1.12279	0.821462	2.24285	2.01263	2.01701	1.8416	1.79981	1.3353	1.83115	2.34541	1.90757	458	223	206	104	105	215	151	110	309	288	298	218	318	246	245	437	250
ENSBGRG00000000467	chr5	110819473	110831429	+	ZNF384		ENSBGRT00000000870;ENSBGRT00000000892;ENSBGRT00000000915	NA	04910(Insulin signaling pathway);04910(Insulin signaling pathway)	K07192	NA	zinc finger protein 384 [Source:HGNC Symbol;Acc:HGNC:11955]	protein_coding	42.1253	40.4857	42.0249	44.3076	34.5111	41.0755	41.1511	42.0729	43.715	43.565	38.006	49.6035	58.0777	43.0155	51.4329	49.2803	55.7546	3552	2911	2860	2736	2544	2524	2744	2797	2988	3084	2783	2904	5085	3916	3402	4544	3609
ENSBGRG00000000468	chr8	48133310	48141670	+	ENSBGRG00000000468		ENSBGRT00000000828;ENSBGRT00000000810;ENSBGRT00000000801	GO:0005750(mitochondrial respiratory chain complex III);GO:0006122(mitochondrial electron transport, ubiquinol to cytochrome c);GO:0006122(mitochondrial electron transport, ubiquinol to cytochrome c)	00190(Oxidative phosphorylation);04260(Cardiac muscle contraction);04714(Thermogenesis);05010(Alzheimer disease);05012(Parkinson disease);05016(Huntington disease);04932(Non-alcoholic fatty liver disease (NAFLD));04932(Non-alcoholic fatty liver disease (NAFLD))	K00418	NA		protein_coding	7.33663	8.91912	7.27393	7.13624	5.84541	3.03909	6.3793	5.97134	6.16684	8.38728	8.15617	2.90035	15.2444	14.1144	3.5073	3.47118	3.10304	459	476	367	327	320	141	316	294	313	440	443	127	988	952	173	238	151
ENSBGRG00000000469	chr7	91311392	91579164	-	NFIB		ENSBGRT00000000983	GO:0000978(RNA polymerase II cis-regulatory region sequence-specific DNA binding);GO:0000981(DNA-binding transcription factor activity, RNA polymerase II-specific);GO:0001228(DNA-binding transcription activator activity, RNA polymerase II-specific);GO:0001650(fibrillar center);GO:0002062(chondrocyte differentiation);GO:0002067(glandular epithelial cell differentiation);GO:0003677(DNA binding);GO:…	NA	NA	NA	nuclear factor I B [Source:HGNC Symbol;Acc:HGNC:7785]	protein_coding	0	0	0.00992033	0	0	0	0	0	0	0.0367876	0.0278923	0.19025	0	0.0222823	0.0486303	0	0.129991	0	0	2	0	0	0	0	0	0	7	5	28	0	5	8	0	21
ENSBGRG00000000470	chr5	124605882	124700068	-	SMC1B		ENSBGRT00000000921	GO:0000775(chromosome, centromeric region);GO:0000794(condensed nuclear chromosome);GO:0000795(synaptonemal complex);GO:0000800(lateral element);GO:0003677(DNA binding);GO:0005515(protein binding);GO:0005524(ATP binding);GO:0005654(nucleoplasm);GO:0005694(chromosome);GO:0005829(cytosol);GO:0007062(sister chromatid cohesion);GO:0008278(cohesin complex);GO:0016887(ATP hydrolysis activity);GO:003089…	04110(Cell cycle);04114(Oocyte meiosis)	K06636	NA	structural maintenance of chromosomes 1B [Source:HGNC Symbol;Acc:HGNC:11112]	protein_coding	0	0	0	0	0	0	0.020524	0	0	0	0.0217449	0	0	0	0	0	0	0	0	0	0	0	0	4	0	0	0	5	0	0	0	0	0	0
ENSBGRG00000000471	chr3	106681471	106727793	-	SLC5A9		ENSBGRT00000000970;ENSBGRT00000001030;ENSBGRT00000001075	GO:0016020(membrane);GO:0022857(transmembrane transporter activity);GO:0055085(transmembrane transport);GO:0055085(transmembrane transport)	NA	NA	NA	solute carrier family 5 member 9 [Source:HGNC Symbol;Acc:HGNC:22146]	protein_coding	0	0.0682477	0	0	0	0	0.0905074	0.114736	0.0442895	0.0175811	0	0.0211061	0.00681962	0.0140266	0.0742686	0.0159665	0	0	10	0	0	0	0	12	15	6	4	0	3	2	3	10	3	0
ENSBGRG00000000473	chr7	9039811	9046200	+	ENSBGRG00000000473		ENSBGRT00000000820	NA	NA	NA	NA		lncRNA	4.62834	5.14193	4.48221	5.02107	5.45862	9.20929	4.9751	6.87043	4.76308	5.7447	6.12287	8.85002	3.67725	4.06533	8.1192	9.99606	11.2941	873	827	683	694	900	1266	742	1022	728	910	1003	1159	720	828	1201	2062	1635
ENSBGRG00000000474	chr2	143491395	143491682	+	C2orf88		ENSBGRT00000000825	GO:0034237(protein kinase A regulatory subunit binding)	NA	NA	NA	chromosome 2 open reading frame 88 [Source:HGNC Symbol;Acc:HGNC:28191]	protein_coding	0.006691	0.128864	0.189448	0.313274	0.207684	0.256987	0.47505	0.324919	0	1.34647	0.232255	2.24787	0.159208	0.997722	1.18296	1.39553	0.384656	1	2	3	4	3	3	6	4	0	16	3	22	3	16	13	22	5
ENSBGRG00000000475	chr3	8689519	8721147	+	LY9		ENSBGRT00000000859	GO:0005886(plasma membrane);GO:0032740(positive regulation of interleukin-17 production);GO:0072540(T-helper 17 cell lineage commitment)	NA	NA	NA	lymphocyte antigen 9 [Source:HGNC Symbol;Acc:HGNC:6730]	protein_coding	40.2803	59.1901	58.9899	57.9222	75.839	49.1647	62.2944	58.2906	48.9468	56.6974	77.3303	69.9453	54.6908	61.0685	65.3259	93.7296	73.8452	3814	4781	4510	4017	6280	3394	4665	4352	3758	4509	6359	4600	5379	6244	4854	9709	5370
ENSBGRG00000000477	chr2	79701739	79702989	+	ENSBGRG00000000477		ENSBGRT00000000830	NA	04310(Wnt signaling pathway);04390(Hippo signaling pathway);04150(mTOR signaling pathway);04550(Signaling pathways regulating pluripotency of stem cells);04916(Melanogenesis);05200(Pathways in cancer);05206(MicroRNAs in cancer);05205(Proteoglycans in cancer);05225(Hepatocellular carcinoma);05226(Gastric cancer);05217(Basal cell carcinoma);05224(Breast cancer);04934(Cushing syndrome);05166(HTLV-I …	K00312	NA		protein_coding	0	0	0	0.010037	0	0	0.010366	0.008317	0.074145	0	0.04612	0	0	0	0	0	0	0	0	0	1	0	0	1	1	4	0	3	0	0	0	0	0	0
ENSBGRG00000000478	chr2	32594906	32601030	+	IHH		ENSBGRT00000000835	GO:0001501(skeletal system development);GO:0001503(ossification);GO:0001569(branching involved in blood vessel morphogenesis);GO:0001649(osteoblast differentiation);GO:0001701(in utero embryonic development);GO:0001708(cell fate specification);GO:0001763(morphogenesis of a branching structure);GO:0001944(vasculature development);GO:0001947(heart looping);GO:0002053(positive regulation of mesenchy…	04340(Hedgehog signaling pathway);05205(Proteoglycans in cancer)	K11989	NA	Indian hedgehog signaling molecule [Source:HGNC Symbol;Acc:HGNC:5956]	protein_coding	0	0	0	0	0	0	0	0	0	0	0	0	0	0	0	0.144052	0	0	0	0	0	0	0	0	0	0	0	0	0	0	0	0	16	0
ENSBGRG00000000479	chr5	76162947	76193778	-	ENSBGRG00000000479		ENSBGRT00000000857;ENSBGRT00000000876;ENSBGRT00000000934	GO:0004461(lactose synthase activity);GO:0005509(calcium ion binding);GO:0005989(lactose biosynthetic process);GO:0005989(lactose biosynthetic process)	00052(Galactose metabolism);00052(Galactose metabolism)	K00704	EC:2.4.1.22		protein_coding	0	0	0	0	0	0	0	0	0	0.0424662	0	0	0	0	0	0	0	0	0	0	0	0	0	0	0	0	5	0	0	0	0	0	0	0
ENSBGRG00000000480	chr8	18778156	18788069	+	SLC25A41		ENSBGRT00000000844	GO:0005347(ATP transmembrane transporter activity);GO:0005739(mitochondrion);GO:0015217(ADP transmembrane transporter activity);GO:0015866(ADP transport);GO:0015867(ATP transport);GO:0055085(transmembrane transport);GO:0140021(mitochondrial ADP transmembrane transport);GO:1990544(mitochondrial ATP transmembrane transport)	NA	NA	NA	solute carrier family 25 member 41 [Source:HGNC Symbol;Acc:HGNC:28533]	protein_coding	1.10691	2.0847	1.57535	1.89833	2.00173	1.77277	2.24177	0.848471	1.07572	2.20707	2.63117	1.38879	3.07466	2.56875	2.39489	2.21272	1.39616	60	96	69	75	94	70	96	36	47	100	123	52	172	149	101	130	58
ENSBGRG00000000481	chr2	143639568	143681722	+	INPP1		ENSBGRT00000000839;ENSBGRT00000000849	GO:0046854(phosphatidylinositol phosphate biosynthetic process);GO:0046855(inositol phosphate dephosphorylation);GO:0046855(inositol phosphate dephosphorylation)	00562(Inositol phosphate metabolism);04070(Phosphatidylinositol signaling system);04070(Phosphatidylinositol signaling system)	K01107	EC:3.1.3.57	inositol polyphosphate-1-phosphatase [Source:HGNC Symbol;Acc:HGNC:6071]	protein_coding	9.73244	13.1811	15.6704	16.593	9.06923	8.07435	12.5899	9.67362	11.2032	16.5039	9.9162	15.5595	22.1554	18.5819	15.5953	13.0878	11.7367	991	1145	1288	1237	807	600	1014	776	925	1411	877	1100	2342	2042	1246	1457	918
ENSBGRG00000000482	chr7	9097043	9098242	-	ENSBGRG00000000482		ENSBGRT00000000834	NA	NA	NA	NA		protein_coding	0	0.06051	0	0.08897	0.00341	0.093784	0	0.019786	0.154215	0.052447	0.189442	0	0.032909	0	0.028654	0	0	0	3	0	4	1	4	0	1	8	3	10	0	2	0	2	0	0
ENSBGRG00000000483	chr2	79878844	79880070	+	ENSBGRG00000000483		ENSBGRT00000000841	NA	NA	NA	NA		protein_coding	0	0	0	0	0.076456	0.045855	0	0	0	0	0	0.048141	0	0	0	0	0	0	0	0	0	4	2	0	0	0	0	0	2	0	0	0	0	0
ENSBGRG00000000486	chr8	5578234	5578333	-	U6		ENSBGRT00000000846	GO:0000244(spliceosomal tri-snRNP complex assembly);GO:0000353(formation of quadruple SL/U4/U5/U6 snRNP);GO:0005688(U6 snRNP);GO:0030621(U4 snRNA binding);GO:0046540(U4/U6 x U5 tri-snRNP complex)	NA	NA	NA	U6 spliceosomal RNA [Source:RFAM;Acc:RF00026]	snRNA	0	0.129086	0	0	0.384063	0	0	0	0	0	0.317012	0	0.708983	0	0.364901	0	0	0	1	0	0	2	0	0	0	0	0	2	0	4	0	2	0	0
ENSBGRG00000000487	chr2	55617991	55647991	-	ENSBGRG00000000487		ENSBGRT00000000885;ENSBGRT00000000862;ENSBGRT00000000865	NA	NA	NA	NA		protein_coding	9.63653	14.2074	13.1208	14.7549	15.2975	14.2203	10.0825	14.276	9.37019	14.1089	11.562	16.8771	10.5255	13.4051	16.3776	16.9831	21.7294	588	740	647	660	817	633	487	688	464	724	614	716	668	883	784	1134	1018
ENSBGRG00000000489	chr2	80034002	80035888	-	ENSBGRG00000000489		ENSBGRT00000000852	NA	NA	NA	NA		protein_coding	0	0.030134	0	0	0.004971	0.011927	0	0.00919	0.012236	0	0.005006	0	0.004186	0	0.027333	0.003974	0.005662	0	3	0	0	1	1	0	1	1	0	1	0	1	0	2	1	1
ENSBGRG00000000490	chr7	9149923	9151017	-	PNMA2		ENSBGRT00000000854	NA	NA	NA	NA	PNMA family member 2 [Source:HGNC Symbol;Acc:HGNC:9159]	protein_coding	0	0.119656	0.26284	0.358077	0.154384	0	0.189484	0	0.070702	0.331986	0	0.657836	0.354113	0.415858	0.11311	0.141807	0.24392	0	6	12	14	8	0	8	0	4	15	0	25	20	24	5	9	10
ENSBGRG00000000491	chr8	5579326	5579425	-	U6		ENSBGRT00000000855	GO:0000244(spliceosomal tri-snRNP complex assembly);GO:0000353(formation of quadruple SL/U4/U5/U6 snRNP);GO:0005688(U6 snRNP);GO:0030621(U4 snRNA binding);GO:0046540(U4/U6 x U5 tri-snRNP complex)	NA	NA	NA	U6 spliceosomal RNA [Source:RFAM;Acc:RF00026]	snRNA	0	0.064544	0.832057	0	0.302213	0	0	0.412016	0.281831	0	0.27263	0	0.518154	0	0.301745	0	0.52343	0	1	4	0	2	0	0	2	2	0	2	0	3	0	2	0	2
ENSBGRG00000000492	chr8	78445663	78454376	+	ENSBGRG00000000492		ENSBGRT00000000860;ENSBGRT00000000867	GO:0005634(nucleus);GO:0005737(cytoplasm);GO:0051276(chromosome organization);GO:0051276(chromosome organization)	04110(Cell cycle);04114(Oocyte meiosis);05166(HTLV-I infection);05166(HTLV-I infection)	K06635	NA		protein_coding	5.47328	9.28095	4.61717	5.14713	7.85518	4.85197	6.99502	4.16477	2.27414	7.09008	7.21444	4.34254	7.28954	4.93545	6.97114	9.73618	4.68185	288	416	197	198	361	187	291	173	98	314	330	159	398	281	288	560	190
ENSBGRG00000000494	chr3	63695764	63768194	-	DNAI3		ENSBGRT00000001145;ENSBGRT00000001079;ENSBGRT00000001207	GO:0005515(protein binding);GO:0005737(cytoplasm);GO:0005858(axonemal dynein complex);GO:0030336(negative regulation of cell migration);GO:0034316(negative regulation of Arp2/3 complex-mediated actin nucleation);GO:0045669(positive regulation of osteoblast differentiation);GO:0071933(Arp2/3 complex binding);GO:0071933(Arp2/3 complex binding)	NA	NA	NA	WD repeat domain 63 [Source:HGNC Symbol;Acc:HGNC:30711]	protein_coding	0	0.0209664	0	0	0	0	0.0143478	0	0	0.0281447	0	0	0	0	0	0.611667	0	0	4	0	0	0	0	2	0	0	4	0	0	0	0	0	115	0
ENSBGRG00000000495	chr3	20864865	20865902	-	ENSBGRG00000000495		ENSBGRT00000000861	GO:0003824(catalytic activity)	04144(Endocytosis)	K12562	NA		protein_coding	0	0.139285	0.466831	0.107926	0.090378	0.081307	0.099945	0	0.048742	0.047053	0	0.243287	0.081708	0.252425	0.277854	0	0.329156	0	6	19	4	4	3	4	0	2	2	0	9	5	14	11	0	13
ENSBGRG00000000496	chr2	80087526	80089175	-	ENSBGRG00000000496		ENSBGRT00000000863	NA	NA	NA	NA		protein_coding	0.01243	0.029143	0.030587	0.033948	0.028428	0	0.040721	0.047296	0	0	0	0.00716	0.023773	0	0.021498	0	0.032375	1	2	2	2	2	0	3	3	0	0	0	1	2	0	2	0	2
ENSBGRG00000000499	chr1	82541012	82627010	-	CCDC50		ENSBGRT00000000962;ENSBGRT00000000977	GO:0005829(cytosol);GO:0007605(sensory perception of sound);GO:0031625(ubiquitin protein ligase binding);GO:0031625(ubiquitin protein ligase binding)	NA	NA	NA	coiled-coil domain containing 50 [Source:HGNC Symbol;Acc:HGNC:18111]	protein_coding	13.2706	18.127	25.4024	19.4907	13.9754	14.5375	16.7766	15.5809	11.4393	23.7063	15.3787	26.1657	19.4595	23.4643	27.2763	23.8812	18.9249	931	1084	1438	1001	857	744	930	861	650	1395	937	1274	1417	1775	1500	1830	1019
ENSBGRG00000000500	chr7	27900908	28221258	+	PLPPR1		ENSBGRT00000000886	GO:0005654(nucleoplasm);GO:0006644(phospholipid metabolic process);GO:0007399(nervous system development)	NA	NA	NA	phospholipid phosphatase related 1 [Source:HGNC Symbol;Acc:HGNC:25993]	protein_coding	0	0.113514	0.10706	0.342489	0	0	0	0.598049	0	0.113585	0	0	0.0312811	0	0.0607893	0.0558941	0	0	9	8	21	0	0	0	40	0	8	0	0	3	0	4	6	0
ENSBGRG00000000501	chr5	79644213	79655297	+	TAMALIN		ENSBGRT00000000884	GO:0005515(protein binding);GO:0005886(plasma membrane);GO:0007165(signal transduction);GO:0098685(Schaffer collateral - CA1 synapse);GO:0098978(glutamatergic synapse);GO:0099152(regulation of neurotransmitter receptor transport, endosome to postsynaptic membrane)	04010(MAPK signaling pathway)	K04465	NA	general receptor for phosphoinositides 1 associated scaffold protein [Source:HGNC Symbol;Acc:HGNC:18707]	protein_coding	1.14181	1.33889	0.877386	0.173998	0.710806	1.07122	0.88689	1.12194	1.47365	1.40672	1.19632	0.612003	1.78459	0.847723	1.42235	1.57817	0.773792	80	80	50	9	44	55	49	62	84	83	73	30	130	64	78	121	42
ENSBGRG00000000502	chr3	8726959	8768045	-	CD244		ENSBGRT00000000879	GO:0002323(natural killer cell activation involved in immune response);GO:0006955(immune response);GO:0009897(external side of plasma membrane);GO:0016021(integral component of membrane);GO:0032729(positive regulation of interferon-gamma production);GO:0032757(positive regulation of interleukin-8 production);GO:0038023(signaling receptor activity);GO:0042288(MHC class I protein binding);GO:006073…	04650(Natural killer cell mediated cytotoxicity)	K06582	NA	CD244 molecule [Source:HGNC Symbol;Acc:HGNC:18171]	protein_coding	83.4101	97.7255	55.5231	88.6977	89.9145	73.9523	91.9019	115.392	78.9061	71.5798	80.8173	91.5269	84.5137	59.0254	82.2005	99.0847	110.361	4473	4470	2404	3483	4216	2891	3897	4878	3430	3224	3763	3408	4707	3418	3458	5812	4544
ENSBGRG00000000503	chr3	53960903	53978251	+	GCLM		ENSBGRT00000000874;ENSBGRT00000000898	GO:0004357(glutamate-cysteine ligase activity);GO:0006534(cysteine metabolic process);GO:0006536(glutamate metabolic process);GO:0006749(glutathione metabolic process);GO:0006750(glutathione biosynthetic process);GO:0006979(response to oxidative stress);GO:0008637(apoptotic mitochondrial changes);GO:0009410(response to xenobiotic stimulus);GO:0017109(glutamate-cysteine ligase complex);GO:0035226(…	00270(Cysteine and methionine metabolism);00480(Glutathione metabolism);04216(Ferroptosis);04216(Ferroptosis)	K11205	NA	glutamate-cysteine ligase modifier subunit [Source:HGNC Symbol;Acc:HGNC:4312]	protein_coding	4.6651	3.99218	4.05765	5.87295	4.33151	9.1858	4.38966	4.19035	4.45383	4.44066	4.46159	6.73244	4.07665	4.74581	7.54895	6.21787	6.70327	224	164	157	206	183	322	167	159	173	179	186	224	203	246	284	326	247
ENSBGRG00000000504	chr8	48148686	48207960	-	AFF4		ENSBGRT00000000899;ENSBGRT00000000948	GO:0000791(euchromatin);GO:0001650(fibrillar center);GO:0005634(nucleus);GO:0005654(nucleoplasm);GO:0007286(spermatid development);GO:0008023(transcription elongation factor complex);GO:0010468(regulation of gene expression);GO:0010468(regulation of gene expression)	NA	NA	NA	AF4/FMR2 family member 4 [Source:HGNC Symbol;Acc:HGNC:17869]	protein_coding	25.9752	31.2245	31.3669	32.8932	34.9575	34.8313	32.5904	34.4984	29.4296	30.8657	34.8477	36.3695	14.7386	13.9735	29.5848	20.0474	27.9024	5846	5994	5699	5421	6880	5715	5801	6121	5370	5834	6811	5684	3446	3396	5224	4935	4822
ENSBGRG00000000505	chr2	143743544	143813318	+	MFSD6		ENSBGRT00000000927;ENSBGRT00000000906	NA	NA	NA	NA	major facilitator superfamily domain containing 6 [Source:HGNC Symbol;Acc:HGNC:24711]	protein_coding	18.3392	22.9745	21.3145	17.9932	22.1236	29.1688	20.9117	18.2708	16.6657	18.219	24.9344	27.1553	16.1307	12.1882	28.3596	22.497	30.9404	2892	3090	2713	2077	3050	3353	2607	2271	2131	2412	3413	2973	2642	2075	3507	3879	3745
ENSBGRG00000000506	chr1	61459686	61503362	+	C3orf52		ENSBGRT00000000909	NA	NA	NA	NA	chromosome 3 open reading frame 52 [Source:HGNC Symbol;Acc:HGNC:26255]	protein_coding	0.143173	0	0	0	0.0964196	0	0	0	0	0.156175	0	0	0.120262	0	0.0682753	0.0652223	0	8	0	0	0	5	0	0	0	0	8	0	0	7	0	3	4	0
ENSBGRG00000000507	chr7	53868745	53947346	+	STX17		ENSBGRT00000000894	GO:0000149(SNARE binding);GO:0000421(autophagosome membrane);GO:0005484(SNAP receptor activity);GO:0005739(mitochondrion);GO:0005776(autophagosome);GO:0005789(endoplasmic reticulum membrane);GO:0005793(endoplasmic reticulum-Golgi intermediate compartment);GO:0006886(intracellular protein transport);GO:0006888(endoplasmic reticulum to Golgi vesicle-mediated transport);GO:0007030(Golgi organization…	04130(SNARE interactions in vesicular transport);04140(Autophagy - animal)	K08491	NA	syntaxin 17 [Source:HGNC Symbol;Acc:HGNC:11432]	protein_coding	6.37075	9.54158	8.73519	8.1457	9.99106	8.25403	8.76605	5.8829	6.16491	10.831	8.02334	9.87973	6.60839	7.15191	8.4786	10.379	7.17725	588	751	650	550	806	555	639	428	461	839	643	633	633	712	614	1047	508
ENSBGRG00000000511	chr5	116641575	116643328	-	ENSBGRG00000000511		ENSBGRT00000000918	NA	NA	NA	NA		pseudogene	0	0	0	0	0	0	0.046958	0.127592	0	0.187714	0.086688	0.278796	0.072313	0	0.320534	0.157389	0.22245	0	0	0	0	0	0	3	8	0	13	6	16	6	0	20	14	14
ENSBGRG00000000512	chr7	105224789	105320870	+	IFT74		ENSBGRT00000000900	GO:0003334(keratinocyte development);GO:0003682(chromatin binding);GO:0005634(nucleus);GO:0005813(centrosome);GO:0005929(cilium);GO:0007219(Notch signaling pathway);GO:0007368(determination of left/right symmetry);GO:0007507(heart development);GO:0008544(epidermis development);GO:0010839(negative regulation of keratinocyte proliferation);GO:0030992(intraciliary transport particle B);GO:0033630(po…	NA	NA	NA	intraflagellar transport 74 [Source:HGNC Symbol;Acc:HGNC:21424]	protein_coding	3.92182	4.65063	6.80787	6.04257	4.99435	5.46701	5.88471	4.66334	3.66693	6.09417	4.28109	10.6161	4.24786	6.05748	10.0165	11.9563	9.63063	381	385	533	430	424	387	452	357	289	497	361	715	428	635	763	1269	718
ENSBGRG00000000513	chr3	115823373	115827663	+	MYCL		ENSBGRT00000000897	GO:0003700(DNA-binding transcription factor activity);GO:0005654(nucleoplasm);GO:0005694(chromosome);GO:0006355(regulation of DNA-templated transcription);GO:0045607(regulation of inner ear auditory receptor cell differentiation);GO:0046983(protein dimerization activity)	NA	NA	NA	MYCL proto-oncogene, bHLH transcription factor [Source:HGNC Symbol;Acc:HGNC:7555]	protein_coding	0.434122	0.112927	0	0.042242	0.287622	0	0.172227	0.400778	0.299608	0.118165	0.272784	0.211375	0	0.04634	0.4022	0	0.40664	28	7	0	2	17	0	9	21	16	7	16	10	0	4	21	0	21
ENSBGRG00000000514	chr8	78522828	78522926	+	ENSBGRG00000000514		ENSBGRT00000000887	GO:0035195(miRNA-mediated gene silencing)	NA	NA	NA		miRNA	0.592306	0.176029	0.124002	0.246823	0.267108	0.167828	0.042197	0.253939	0.113185	0.201975	0.067245	0.228253	0	0.046357	0.740718	0	0.039835	3	1	1	1	2	1	1	1	1	1	1	1	0	1	3	0	1
ENSBGRG00000000515	chr8	78531144	78531311	-	U2		ENSBGRT00000000893	NA	NA	NA	NA	U2 spliceosomal RNA [Source:RFAM;Acc:RF00004]	snRNA	0	0	1.12654	0.95325	0.04872	0	0.32119	0.095605	0.044466	0	0.388717	0	0.244531	0	0	0	0	0	0	8	6	1	0	3	1	1	0	3	0	3	0	0	0	0
ENSBGRG00000000516	chr4	65038411	65101821	+	ANLN		ENSBGRT00000000911;ENSBGRT00000000957;ENSBGRT00000001026;ENSBGRT00000001091	GO:0000281(mitotic cytokinesis);GO:0003779(actin binding);GO:0005654(nucleoplasm);GO:0005826(actomyosin contractile ring);GO:0005938(cell cortex);GO:0015629(actin cytoskeleton);GO:0030496(midbody);GO:0032059(bleb);GO:0090521(podocyte cell migration);GO:1904172(positive regulation of bleb assembly);GO:1904172(positive regulation of bleb assembly)	NA	NA	NA	anillin actin binding protein [Source:HGNC Symbol;Acc:HGNC:14082]	protein_coding	2.53474	2.60045	2.8968	1.97356	2.36672	3.73437	2.40727	2.58361	1.72102	2.9618	2.01557	2.54248	1.23964	1.35638	1.67422	1.78675	1.91682	510	448	471	291	417	548	384	411	282	501	353	356	261	295	265	394	297
ENSBGRG00000000517	chr8	18789725	18802265	+	KHSRP		ENSBGRT00000000999;ENSBGRT00000001017;ENSBGRT00000001081	GO:0003676(nucleic acid binding);GO:0003723(RNA binding);GO:0003729(mRNA binding);GO:0005654(nucleoplasm);GO:0006355(regulation of DNA-templated transcription);GO:0006402(mRNA catabolic process);GO:0010494(cytoplasmic stress granule);GO:2000628(regulation of miRNA metabolic process);GO:2000628(regulation of miRNA metabolic process)	NA	NA	NA	KH-type splicing regulatory protein [Source:HGNC Symbol;Acc:HGNC:6316]	protein_coding	31.9648	31.78	36.1991	30.6232	25.3604	27.5599	35.4275	27.5719	33.1097	37.4139	26.5263	37.2868	34.2814	30.2379	38.3582	31.1475	35.6605	4607	3908	4213	3233	3197	2897	4038	3134	3869	4528	3320	3733	5132	4705	4338	4910	3947
ENSBGRG00000000518	chr8	78531967	78532162	-	U2		ENSBGRT00000000904	NA	NA	NA	NA	U2 spliceosomal RNA [Source:RFAM;Acc:RF00004]	snRNA	0	0	0	0	0	0	0	0	0	0	0.127775	0	0	0	0	0	0	0	0	0	0	0	0	0	0	0	0	2	0	0	0	0	0	0
ENSBGRG00000000519	chr4	17246739	17246857	+	5S_rRNA		ENSBGRT00000000905	GO:0003735(structural constituent of ribosome);GO:0005840(ribosome)	03022(Basal transcription factors)	K03132	NA	5S ribosomal RNA [Source:RFAM;Acc:RF00001]	rRNA	1.37649	0	0	0	0	0	0	0.108564	0	0	1.20411	0.256519	0.115816	0.254966	0	0.247438	0	8	0	0	0	0	0	0	1	0	0	7	2	1	2	0	2	0
ENSBGRG00000000520	chr7	9156837	9290740	+	DPYSL2		ENSBGRT00000001050;ENSBGRT00000001101;ENSBGRT00000001116;ENSBGRT00000001168	GO:0005737(cytoplasm);GO:0005829(cytosol);GO:0005886(plasma membrane);GO:0007010(cytoskeleton organization);GO:0007411(axon guidance);GO:0007420(brain development);GO:0008017(microtubule binding);GO:0010975(regulation of neuron projection development);GO:0016787(hydrolase activity);GO:0016810(hydrolase activity, acting on carbon-nitrogen (but not peptide) bonds);GO:0019901(protein kinase binding)…	04360(Axon guidance);04360(Axon guidance)	K07528	NA	dihydropyrimidinase like 2 [Source:HGNC Symbol;Acc:HGNC:3014]	protein_coding	16.6145	19.4375	17.6564	16.8213	16.4987	19.5345	16.4124	17.8563	13.6596	14.838	15.0672	16.3761	11.8415	19.2674	12.2286	12.0022	18.6371	3745	3738	3213	2777	3252	3210	2926	3173	2497	2809	2950	2564	2772	4690	2163	2959	3228
ENSBGRG00000000521	chr2	55661131	55662998	-	HSPE1		ENSBGRT00000000919	GO:0005524(ATP binding);GO:0005739(mitochondrion);GO:0006457(protein folding);GO:0016887(ATP hydrolysis activity);GO:0051087(chaperone binding)	NA	NA	NA	heat shock protein family E (Hsp10) member 1 [Source:HGNC Symbol;Acc:HGNC:5269]	protein_coding	41.7026	53.3672	43.3818	55.7872	47.6309	19.0053	41.4476	41.135	38.3055	55.7947	32.5512	23.0935	71.099	86.5515	29.8935	36.228	26.9245	625	682	525	612	624	208	491	486	465	702	424	240	1106	1399	352	594	310
ENSBGRG00000000522	chr7	73434123	73435208	+	ENSBGRG00000000522		ENSBGRT00000000912	GO:0003824(catalytic activity)	04144(Endocytosis)	K12562	NA		protein_coding	0.170603	0.178299	0.25874	0.181042	0.347562	0.104313	0	0.096455	0.1876	0.546627	0.041747	0.174127	0.168884	0.17608	0.096602	0.295005	0.690953	9	9	11	7	16	4	0	4	8	25	2	7	10	11	4	17	28
ENSBGRG00000000523	chr5	79685579	79706359	+	NR4A1		ENSBGRT00000000931;ENSBGRT00000000942	GO:0001228(DNA-binding transcription activator activity, RNA polymerase II-specific);GO:0001938(positive regulation of endothelial cell proliferation);GO:0002042(cell migration involved in sprouting angiogenesis);GO:0003677(DNA binding);GO:0003700(DNA-binding transcription factor activity);GO:0004879(nuclear receptor activity);GO:0005634(nucleus);GO:0005654(nucleoplasm);GO:0005667(transcription r…	04010(MAPK signaling pathway);04151(PI3K-Akt signaling pathway);04925(Aldosterone synthesis and secretion);04927(Cortisol synthesis and secretion);04934(Cushing syndrome);04934(Cushing syndrome)	K04465	NA	nuclear receptor subfamily 4 group A member 1 [Source:HGNC Symbol;Acc:HGNC:7980]	protein_coding	7.65492	3.23051	3.75209	3.90439	3.71683	3.82392	3.70546	5.35174	7.15983	2.97775	3.38669	2.80657	3.88733	1.94208	2.49774	1.76962	4.15734	693	250	275	259	295	253	266	382	526	227	267	177	366	190	178	176	289
ENSBGRG00000000524	chr8	78573632	78574798	+	ENSBGRG00000000524		ENSBGRT00000000914	NA	04390(Hippo signaling pathway);04520(Adherens junction);04670(Leukocyte transendothelial migration);05200(Pathways in cancer);05226(Gastric cancer);05213(Endometrial cancer);05412(Arrhythmogenic right ventricular cardiomyopathy (ARVC));05100(Bacterial invasion of epithelial cells)	K05691	NA		processed_pseudogene	0	0.20602	0	0	0	0	0.014717	0	0	0	0	0	0	0	0	0	0	0	10	0	0	0	0	1	0	0	0	0	0	0	0	0	0	0
ENSBGRG00000000525	chr4	17326964	17332380	-	ENSBGRG00000000525		ENSBGRT00000000932	GO:0005743(mitochondrial inner membrane);GO:0005747(mitochondrial respiratory chain complex I)	00190(Oxidative phosphorylation);04723(Retrograde endocannabinoid signaling);04714(Thermogenesis);05010(Alzheimer disease);05012(Parkinson disease);05016(Huntington disease);04932(Non-alcoholic fatty liver disease (NAFLD))	K03958	NA		protein_coding	69.5277	76.1541	81.4845	70.6765	60.8806	60.5909	77.3148	62.7222	61.277	74.1148	66.4078	81.6414	82.7929	108.588	85.0596	99.9634	83.3324	1068	998	1010	795	818	679	939	760	763	956	886	871	1321	1801	1025	1679	983
ENSBGRG00000000526	chr8	13116854	13135617	+	ADGRE5		ENSBGRT00000001314;ENSBGRT00000001363;ENSBGRT00000001276	GO:0004888(transmembrane signaling receptor activity);GO:0004930(G protein-coupled receptor activity);GO:0005509(calcium ion binding);GO:0007166(cell surface receptor signaling pathway);GO:0007186(G protein-coupled receptor signaling pathway);GO:0016021(integral component of membrane);GO:0016021(integral component of membrane)	NA	NA	NA	adhesion G protein-coupled receptor E5 [Source:HGNC Symbol;Acc:HGNC:1711]	protein_coding	759.995	862.161	721.837	890.461	867.03	677.894	956.625	1150.79	1127.36	731.325	1110.41	682.472	671.219	562.861	716.012	681.763	789.934	131518	127273	100845	112845	131211	85525	130912	157013	158172	106288	166872	82014	120650	105172	97220	129057	104969
ENSBGRG00000000528	chr2	80720712	81144769	+	MGAT5		ENSBGRT00000001020;ENSBGRT00000000989;ENSBGRT00000000933;ENSBGRT00000000951;ENSBGRT00000000965	GO:0004864(protein phosphatase inhibitor activity);GO:0005794(Golgi apparatus);GO:0006487(protein N-linked glycosylation);GO:0008375(acetylglucosaminyltransferase activity);GO:0016020(membrane);GO:0016757(glycosyltransferase activity);GO:0018279(protein N-linked glycosylation via asparagine);GO:0030144(alpha-1,6-mannosylglycoprotein 6-beta-N-acetylglucosaminyltransferase activity);GO:0030145(mang…	00510(N-Glycan biosynthesis);00510(N-Glycan biosynthesis)	K00744	EC:2.4.1.155	alpha-1,6-mannosylglycoprotein 6-beta-N-acetylglucosaminyltransferase [Source:HGNC Symbol;Acc:HGNC:7049]	protein_coding	27.2921	29.4107	28.7279	31.0647	33.6099	28.6504	33.1475	33.3483	27.5746	30.6156	32.8499	37.7025	21.4451	18.3476	31.4219	29.9337	34.6914	4840	4451	4115	4037	5214	3706	4650	4663	3966	4560	5061	4645	3951	3514	4374	5808	4725
ENSBGRG00000000529	chr7	53965416	54070749	-	ERP44		ENSBGRT00000000956;ENSBGRT00000000940	GO:0003756(protein disulfide isomerase activity);GO:0005788(endoplasmic reticulum lumen);GO:0005789(endoplasmic reticulum membrane);GO:0005793(endoplasmic reticulum-Golgi intermediate compartment);GO:0006457(protein folding);GO:0006986(response to unfolded protein);GO:0009100(glycoprotein metabolic process);GO:0009986(cell surface);GO:0034976(response to endoplasmic reticulum stress);GO:0034976(r…	NA	NA	NA	endoplasmic reticulum protein 44 [Source:HGNC Symbol;Acc:HGNC:18311]	protein_coding	53.381	55.8349	52.3792	61.1026	53.6921	56.6889	54.2507	53.9329	47.7509	51.4913	47.0231	73.4986	44.9159	59.7081	64.1371	91.0588	77.4748	4388	3916	3476	3679	3860	3397	3527	3496	3183	3555	3357	4195	3835	5299	4137	8187	4890
ENSBGRG00000000530	chr5	16470627	17070226	-	SOX5		ENSBGRT00000001901;ENSBGRT00000001759;ENSBGRT00000001846;ENSBGRT00000001665;ENSBGRT00000001603	GO:0000976(transcription cis-regulatory region binding);GO:0032332(positive regulation of chondrocyte differentiation);GO:0055059(asymmetric neuroblast division);GO:0061036(positive regulation of cartilage development);GO:0071560(cellular response to transforming growth factor beta stimulus);GO:2000741(positive regulation of mesenchymal stem cell differentiation);GO:2000741(positive regulation of…	NA	NA	NA	SRY-box transcription factor 5 [Source:HGNC Symbol;Acc:HGNC:11201]	protein_coding	1.40249	1.31541	3.40435	2.18303	0.549157	0.848854	2.57688	1.20956	1.13638	2.93639	0.490174	2.22627	0.628501	1.95022	1.38413	1.40111	0.469937	207	166	407	236	72	92	302	142	136	364	64	230	97	313	162	228	54
ENSBGRG00000000531	chr7	73475867	73476898	-	ENSBGRG00000000531		ENSBGRT00000000928	NA	04390(Hippo signaling pathway);04520(Adherens junction);04670(Leukocyte transendothelial migration);05200(Pathways in cancer);05226(Gastric cancer);05213(Endometrial cancer);05412(Arrhythmogenic right ventricular cardiomyopathy (ARVC));05100(Bacterial invasion of epithelial cells)	K05691	NA		processed_pseudogene	0	0	0	0	0.00909	0	0	0	0.016342	0.009465	0.009154	0.028619	0	0	0.045592	0	0.010352	0	0	0	0	1	0	0	0	1	1	1	1	0	0	2	0	1
ENSBGRG00000000533	chr1	61508029	61522356	-	GCSAM		ENSBGRT00000000936	GO:0003779(actin binding);GO:0019901(protein kinase binding);GO:0045159(myosin II binding);GO:0050855(regulation of B cell receptor signaling pathway);GO:2000401(regulation of lymphocyte migration);GO:2000402(negative regulation of lymphocyte migration)	NA	NA	NA	germinal center associated signaling and motility [Source:HGNC Symbol;Acc:HGNC:20253]	protein_coding	1.50341	4.9881	4.89597	5.96966	3.73872	1.93132	3.00675	3.0873	3.0066	5.55919	3.04629	8.47372	7.02539	8.66526	8.12077	6.08702	4.05002	64	180	168	185	139	60	101	103	104	198	112	249	309	396	270	282	132
ENSBGRG00000000534	chr3	53989908	54001750	+	DNTTIP2		ENSBGRT00000000954	GO:0005654(nucleoplasm);GO:0005694(chromosome);GO:0005730(nucleolus)	00190(Oxidative phosphorylation)	K03942	EC:1.6.5.3;EC:1.6.99.3	deoxynucleotidyltransferase terminal interacting protein 2 [Source:HGNC Symbol;Acc:HGNC:24013]	protein_coding	23.718	28.0645	28.0848	31.8343	23.2239	29.1407	24.9656	21.2694	20.7285	29.6398	21.3228	51.1995	21.8754	28.7712	40.3544	42.8488	38.8579	2608	2633	2493	2564	2233	2336	2171	1844	1848	2737	2036	3909	2499	3416	3482	5154	3281
ENSBGRG00000000535	chr8	21617926	21660348	-	ENSBGRG00000000535		ENSBGRT00000000937	GO:0003700(DNA-binding transcription factor activity);GO:0005634(nucleus);GO:0006355(regulation of DNA-templated transcription)	NA	NA	NA		protein_coding	0.883806	1.3549	1.20904	0.585115	0.789666	1.11089	1.6181	1.39668	1.56578	1.29664	1.21939	1.20374	1.30411	0.796474	1.53275	1.00611	1.4072	97	127	107	47	76	89	140	121	139	119	116	92	148	94	132	121	118
ENSBGRG00000000536	chr7	28014394	28016187	-	ENSBGRG00000000536		ENSBGRT00000000938	NA	04390(Hippo signaling pathway);04520(Adherens junction);04670(Leukocyte transendothelial migration);05200(Pathways in cancer);05226(Gastric cancer);05213(Endometrial cancer);05412(Arrhythmogenic right ventricular cardiomyopathy (ARVC));05100(Bacterial invasion of epithelial cells)	K05691	NA		protein_coding	0.062878	0.005361	0.050625	0.010408	0	0.064788	0	0.0116	0.014915	0.01089	0.02589	0.084536	0.010844	0	0.017485	0.006827	0.052558	6	1	4	1	0	5	0	1	2	1	2	6	1	0	2	1	4
ENSBGRG00000000537	chr3	8798298	8799921	-	ENSBGRG00000000537		ENSBGRT00000000955	GO:0003723(RNA binding);GO:0005515(protein binding)	03013(RNA transport)	K14322	NA		protein_coding	21.9428	18.4237	20.205	16.0534	17.5092	16.5825	27.9243	28.8056	25.6582	21.3355	28.6077	34.467	13.7605	16.0253	25.4969	30.0921	26.4529	1161	832	863	622	810	640	1168	1202	1101	948	1314	1266	756	916	1059	1741	1075
ENSBGRG00000000539	chr2	55663553	55673581	+	ENSBGRG00000000539		ENSBGRT00000000953	GO:0000166(nucleotide binding);GO:0001530(lipopolysaccharide binding);GO:0005524(ATP binding);GO:0005737(cytoplasm);GO:0005739(mitochondrion);GO:0005832(chaperonin-containing T-complex);GO:0006457(protein folding);GO:0009409(response to cold);GO:0016020(membrane);GO:0016887(ATP hydrolysis activity);GO:0030141(secretory granule);GO:0032727(positive regulation of interferon-alpha production);GO:003…	03018(RNA degradation);04940(Type I diabetes mellitus);05134(Legionellosis);05152(Tuberculosis)	K04077	NA	heat shock protein family D (Hsp60) member 1 [Source:HGNC Symbol;Acc:HGNC:5261]	protein_coding	44.3881	56.24	53.8222	62.7723	48.3938	49.3437	46.9967	43.8531	36.7532	62.3247	44.667	62.0261	45.3387	66.8034	59.7707	84.9395	60.0403	5485	5928	5369	5680	5229	4445	4592	4272	3682	6468	4793	5322	5819	8912	5795	11480	5697
ENSBGRG00000000541	chr5	82308320	82317618	-	ENSBGRG00000000541		ENSBGRT00000000981;ENSBGRT00000000966	GO:0004864(protein phosphatase inhibitor activity);GO:0007165(signal transduction);GO:0007165(signal transduction)	04261(Adrenergic signaling in cardiomyocytes);04720(Long-term potentiation);04720(Long-term potentiation)	K08050	NA		protein_coding	0	0	0.185777	0	0	0	0	0	0	0.0289641	0	0	0	0	0	0.0645655	0	0	0	13	0	0	0	0	0	0	3	0	0	0	0	0	6	0
ENSBGRG00000000542	chr8	5624668	5721518	+	CRTC1		ENSBGRT00000001104;ENSBGRT00000001149;ENSBGRT00000001187;ENSBGRT00000001224;ENSBGRT00000001263;ENSBGRT00000001285;ENSBGRT00000001313	GO:0005634(nucleus);GO:0005654(nucleoplasm);GO:0005737(cytoplasm);GO:0005829(cytosol);GO:0005886(plasma membrane);GO:0007613(memory);GO:0008140(cAMP response element binding protein binding);GO:0016604(nuclear body);GO:0032793(positive regulation of CREB transcription factor activity);GO:0043153(entrainment of circadian clock by photoperiod);GO:0045944(positive regulation of transcription by RNA …	05166(HTLV-I infection);05166(HTLV-I infection)	K15309	NA	CREB regulated transcription coactivator 1 [Source:HGNC Symbol;Acc:HGNC:16062]	protein_coding	5.69326	4.56247	4.27386	4.81106	3.29723	3.74617	3.35931	4.269	6.21902	4.94378	4.63289	5.64075	5.34097	4.14629	5.00877	4.62358	4.86554	792	541	480	490	402	380	369	468	703	578	560	544	770	624	547	703	519
ENSBGRG00000000543	chr4	96008535	96090725	-	GPNMB		ENSBGRT00000001143;ENSBGRT00000001058;ENSBGRT00000001092;ENSBGRT00000001173;ENSBGRT00000001204	GO:0001818(negative regulation of cytokine production);GO:0001934(positive regulation of protein phosphorylation);GO:0007165(signal transduction);GO:0007267(cell-cell signaling);GO:0008201(heparin binding);GO:0016021(integral component of membrane);GO:0030335(positive regulation of cell migration);GO:0031954(positive regulation of protein autophosphorylation);GO:0034103(regulation of tissue remod…	NA	NA	NA	glycoprotein nmb [Source:HGNC Symbol;Acc:HGNC:4462]	protein_coding	1.07991	1.85942	0.818023	0.723146	1.25824	1.30512	0.822979	1.07677	1.09565	1.03425	1.16992	1.77881	2.0287	1.93051	2.10258	2.76394	1.44207	141	208	88	70	146	124	85	111	116	114	133	162	277	274	216	395	146
ENSBGRG00000000544	chr5	79717306	79718550	+	ENSBGRG00000000544		ENSBGRT00000000947	NA	NA	NA	NA		lncRNA	9.31722	9.23126	9.6068	4.30166	7.35959	8.2672	9.71722	10.6831	11.1603	6.38715	9.94659	9.26155	10.5379	10.3903	7.97385	10.1771	8.93459	459	388	382	155	317	297	378	415	445	264	425	317	539	552	308	548	338
ENSBGRG00000000545	chr5	39479404	39530641	-	ENSBGRG00000000545		ENSBGRT00000000949	GO:0003676(nucleic acid binding);GO:0003723(RNA binding)	03040(Spliceosome)	K12831	NA		protein_coding	0.884825	0.714524	1.23293	0.633789	0.585771	0.292301	1.14625	0.804117	0.884354	0.769469	0.663377	0.861888	0.835761	0.922212	0.831683	0.73021	0.624345	58	40	66	31	34	14	60	42	47	43	38	40	57	66	43	53	32
ENSBGRG00000000546	chr3	115842732	115887699	+	TRIT1		ENSBGRT00000001108;ENSBGRT00000001060;ENSBGRT00000001146;ENSBGRT00000001156	GO:0005524(ATP binding);GO:0005739(mitochondrion);GO:0006400(tRNA modification);GO:0008033(tRNA processing);GO:0052381(tRNA dimethylallyltransferase activity);GO:0070900(mitochondrial tRNA modification);GO:0070900(mitochondrial tRNA modification)	NA	NA	NA	tRNA isopentenyltransferase 1 [Source:HGNC Symbol;Acc:HGNC:20286]	protein_coding	7.68685	7.29431	8.04903	6.01575	8.62986	6.93157	8.37665	6.75236	5.36669	8.16712	5.70977	9.55801	6.76416	8.40247	9.11669	10.3172	7.15402	613	497	518	352	602	403	528	425	347	547	396	530	561	724	571	900	438
ENSBGRG00000000547	chr3	37659037	37694442	+	FNDC7		ENSBGRT00000000958	GO:0005515(protein binding)	NA	NA	NA	fibronectin type III domain containing 7 [Source:HGNC Symbol;Acc:HGNC:26668]	protein_coding	0	0	0.023948	0	0	0	0	0.008893	0.034327	0	0.042864	0	0.0442	0	0	0	0	0	0	3	0	0	0	0	1	4	0	5	0	6	0	0	0	0
ENSBGRG00000000548	chr5	110834649	110841705	+	ENSBGRG00000000548		ENSBGRT00000001031;ENSBGRT00000001013	GO:0005634(nucleus);GO:0008285(negative regulation of cell population proliferation);GO:0016573(histone acetylation);GO:0070776(MOZ/MORF histone acetyltransferase complex);GO:0070776(MOZ/MORF histone acetyltransferase complex)	NA	NA	NA		protein_coding	76.3587	103.387	101.602	104.179	118.929	91.6312	104.682	99.3748	109.601	96.9199	105.108	92.1527	89.5383	94.5194	112.01	107.701	92.8846	2764	3192	2969	2761	3764	2418	2996	2835	3216	2945	3303	2317	3365	3693	3180	4264	2581
ENSBGRG00000000549	chr5	79718666	79725693	+	ATG101		ENSBGRT00000000959	GO:0000045(autophagosome assembly);GO:0000407(phagophore assembly site);GO:0006468(protein phosphorylation);GO:0006914(autophagy);GO:0008285(negative regulation of cell population proliferation);GO:0010508(positive regulation of autophagy);GO:0042802(identical protein binding);GO:0044877(protein-containing complex binding);GO:0046777(protein autophosphorylation);GO:1903059(regulation of protein l…	04140(Autophagy - animal);04136(Autophagy - other eukaryotes);04211(Longevity regulating pathway - mammal)	K19730	NA	autophagy related 101 [Source:HGNC Symbol;Acc:HGNC:25679]	protein_coding	26.3046	28.7997	31.938	23.2972	23.0544	20.6393	26.982	29.8145	32.3048	21.0687	23.4349	21.7381	33.5014	31.9882	25.2953	31.0591	26.6052	1946	1817	1907	1262	1492	1113	1579	1739	1938	1309	1506	1117	2574	2555	1468	2513	1511
ENSBGRG00000000550	chr2	143821856	143849237	-	NEMP2		ENSBGRT00000000988;ENSBGRT00000001022	NA	NA	NA	NA	nuclear envelope integral membrane protein 2 [Source:HGNC Symbol;Acc:HGNC:33700]	protein_coding	7.17541	6.61379	7.78894	3.48197	5.34609	6.00867	5.76694	4.9498	5.2711	7.68489	5.03608	12.6161	9.11079	8.98121	10.6024	6.35625	5.91788	683	537	599	243	445	417	434	371	407	614	416	834	900	922	791	662	433
ENSBGRG00000000551	chr4	17336991	17351187	-	ADCK2		ENSBGRT00000000980	NA	NA	NA	NA	aarF domain containing kinase 2 [Source:HGNC Symbol;Acc:HGNC:19039]	protein_coding	8.76477	9.03205	10.5855	8.58147	6.37612	7.86148	9.37591	7.79821	9.81444	9.31259	9.48825	8.29154	10.5483	8.57397	10.0917	6.24605	9.98334	923	811	899	662	587	603	780	647	838	823	867	606	1153	974	833	719	807
ENSBGRG00000000552	chr8	78687206	78835248	-	ATP10B		ENSBGRT00000000982	GO:0000166(nucleotide binding);GO:0000287(magnesium ion binding);GO:0005215(transporter activity);GO:0005524(ATP binding);GO:0005783(endoplasmic reticulum);GO:0015914(phospholipid transport);GO:0016020(membrane);GO:0016021(integral component of membrane);GO:0016887(ATP hydrolysis activity);GO:0031902(late endosome membrane);GO:0097212(lysosomal membrane organization);GO:0140326(ATPase-coupled int…	NA	NA	NA	ATPase phospholipid transporting 10B (putative) [Source:HGNC Symbol;Acc:HGNC:13543]	protein_coding	0	0	0	0	0.0447898	0	0.0630073	0	0.0244314	0	0	0	0	0	0	0	0	0	0	0	0	10	0	12	0	5	0	0	0	0	0	0	0	0
ENSBGRG00000000554	chr7	28233805	28276215	-	ENSBGRG00000000554		ENSBGRT00000000961;ENSBGRT00000000972	GO:0006637(acyl-CoA metabolic process);GO:0016790(thiolester hydrolase activity);GO:0016790(thiolester hydrolase activity)	00120(Primary bile acid biosynthesis);01040(Biosynthesis of unsaturated fatty acids);00430(Taurine and hypotaurine metabolism);04146(Peroxisome);04976(Bile secretion);04976(Bile secretion)	K00659	EC:2.3.1.65;EC:3.1.2.2		protein_coding	0.097936	0.177968	0.323457	0.188954	0.285595	0.150222	0.27339	0.253152	0.226158	0.181999	0.125995	0.0665701	0.0789543	0.140029	0.249112	0.19466	0.212389	13	21	34	18	33	15	29	26	25	21	15	6	12	20	26	29	22
ENSBGRG00000000555	chr1	61542112	61654959	-	SLC9C1		ENSBGRT00000001045	GO:0005216(ion channel activity);GO:0006811(ion transport);GO:0006812(cation transport);GO:0015299(solute:proton antiporter activity);GO:0016020(membrane);GO:0016021(integral component of membrane);GO:0030317(flagellated sperm motility);GO:0031514(motile cilium);GO:0055085(transmembrane transport)	NA	NA	NA	solute carrier family 9 member C1 [Source:HGNC Symbol;Acc:HGNC:31401]	protein_coding	0	0	0	0	0	0	0	0	0	0.013945	0	0	0	0	0	0	0	0	0	0	0	0	0	0	0	0	2	0	0	0	0	0	0	0
ENSBGRG00000000556	chr7	105227100	105251240	-	LRRC19		ENSBGRT00000000964;ENSBGRT00000000973	GO:0001817(regulation of cytokine production);GO:0002224(toll-like receptor signaling pathway);GO:0005515(protein binding);GO:0005886(plasma membrane);GO:0038008(TRAF-mediated signal transduction);GO:0038023(signaling receptor activity);GO:0048874(host-mediated regulation of intestinal microbiota composition);GO:0050727(regulation of inflammatory response);GO:1901224(positive regulation of NIK/NF…	NA	NA	NA	leucine rich repeat containing 19 [Source:HGNC Symbol;Acc:HGNC:23379]	protein_coding	0	0	0	0	0	0	0.234202	0	0	0	0	0.11073	0.177891	0	0.127621	0	0.169635	0	0	0	0	0	0	18	0	0	0	0	8	18	0	10	0	13
ENSBGRG00000000557	chr3	20951010	20966019	+	TARS2		ENSBGRT00000001371;ENSBGRT00000001433;ENSBGRT00000001490;ENSBGRT00000001544;ENSBGRT00000001598	GO:0000166(nucleotide binding);GO:0002161(aminoacyl-tRNA editing activity);GO:0004812(aminoacyl-tRNA ligase activity);GO:0004829(threonine-tRNA ligase activity);GO:0005524(ATP binding);GO:0005737(cytoplasm);GO:0006418(tRNA aminoacylation for protein translation);GO:0006435(threonyl-tRNA aminoacylation);GO:0042803(protein homodimerization activity);GO:0043039(tRNA aminoacylation);GO:0043039(tRNA a…	00970(Aminoacyl-tRNA biosynthesis);00970(Aminoacyl-tRNA biosynthesis)	K01868	EC:6.1.1.3	threonyl-tRNA synthetase 2, mitochondrial [Source:HGNC Symbol;Acc:HGNC:30740]	protein_coding	22.4572	23.2171	24.6773	22.3042	25.3556	21.9434	22.5437	17.5573	20.2142	24.9899	18.358	25.5952	31.0966	29.3883	31.712	25.9028	29.7811	3211	2833	2849	2337	3171	2288	2550	1981	2344	3002	2279	2542	4619	4537	3559	4052	3270
ENSBGRG00000000558	chr5	79729071	79731457	+	ENSBGRG00000000558		ENSBGRT00000000971	NA	NA	NA	NA		lncRNA	0	0	0	0	0.05816	0	0	0	0.113255	0	0	0	0	0	0	0	0	0	0	0	0	4	0	0	0	8	0	0	0	0	0	0	0	0
ENSBGRG00000000559	chr5	116651860	116665517	-	HDHD5		ENSBGRT00000001000;ENSBGRT00000001024;ENSBGRT00000001039	NA	NA	NA	NA	haloacid dehalogenase like hydrolase domain containing 5 [Source:HGNC Symbol;Acc:HGNC:1843]	protein_coding	2.59774	6.14827	5.93075	2.12224	2.86299	3.4446	5.29792	2.82227	4.87802	5.16641	4.90321	7.01453	9.5219	5.81749	8.5365	7.37609	6.58051	168	339	310	102	163	163	272	146	256	282	277	315	640	406	433	521	327
ENSBGRG00000000561	chr7	73488628	73676469	-	MAMDC2		ENSBGRT00000000992;ENSBGRT00000001035;ENSBGRT00000001061;ENSBGRT00000001093	GO:0005783(endoplasmic reticulum);GO:0016020(membrane);GO:0016020(membrane)	NA	NA	NA	MAM domain containing 2 [Source:HGNC Symbol;Acc:HGNC:23673]	protein_coding	0.150225	0.274585	0.164284	0.124631	0.329016	0.390979	0	0.108192	0.0286949	0	0.340711	0.077312	0.0747553	0.0860467	0	0.124744	0.0738649	21	32	18	13	40	40	0	12	4	0	41	8	11	13	0	19	9
ENSBGRG00000000563	chr5	47479018	47489316	-	PMEL		ENSBGRT00000001151;ENSBGRT00000001117;ENSBGRT00000001082	GO:0005783(endoplasmic reticulum);GO:0005789(endoplasmic reticulum membrane);GO:0005794(Golgi apparatus);GO:0032438(melanosome organization);GO:0032585(multivesicular body membrane);GO:0042470(melanosome);GO:0042802(identical protein binding);GO:0042802(identical protein binding)	NA	NA	NA	premelanosome protein [Source:HGNC Symbol;Acc:HGNC:10880]	protein_coding	1.97598	0.825685	1.48801	1.6121	0.719327	1.60684	1.04629	1.21099	1.14489	1.31469	1.32163	1.43898	1.57031	0.853746	1.73735	1.12076	2.67621	219	78	133	130	70	130	92	106	103	123	127	110	180	102	151	136	227
ENSBGRG00000000564	chr3	37815327	37819879	-	ENSBGRG00000000564		ENSBGRT00000000991	NA	NA	NA	NA		protein_coding	0	0.069459	0	0	0.084733	0	0	0.13932	0	0	0	0	0	0	0	0	0	0	4	0	0	5	0	0	7	0	0	0	0	0	0	0	0	0
ENSBGRG00000000565	chr8	21741801	21807659	-	CELF5		ENSBGRT00000001097;ENSBGRT00000001053	GO:0000381(regulation of alternative mRNA splicing, via spliceosome);GO:0003676(nucleic acid binding);GO:0003723(RNA binding);GO:0003723(RNA binding)	NA	NA	NA	CUGBP Elav-like family member 5 [Source:HGNC Symbol;Acc:HGNC:14058]	protein_coding	0.180288	0.343076	0.1343	0.150333	0.297885	0.188855	0.250319	0.145216	0.218906	0.183561	0.258909	0.317632	0.305187	0.286239	0.265911	0.288711	0.429828	35	56	21	22	50	26	38	23	34	29	44	42	61	59	40	60	63
ENSBGRG00000000566	chr2	55683854	55700774	-	COQ10B		ENSBGRT00000001014;ENSBGRT00000001003	NA	NA	NA	NA	coenzyme Q10B [Source:HGNC Symbol;Acc:HGNC:25819]	protein_coding	10.8772	20.5313	20.0245	21.5105	19.5086	17.531	17.5924	15.4398	14.1736	16.4506	16.4227	23.462	14.7521	16.3711	24.9483	24.0356	22.0905	870	1400	1292	1259	1364	1022	1112	973	918	1105	1140	1302	1225	1412	1564	2101	1356
ENSBGRG00000000570	chr1	90282720	90282805	-	MIR1224		ENSBGRT00000000995	GO:0035195(miRNA-mediated gene silencing)	NA	NA	NA	microRNA 1224 [Source:HGNC Symbol;Acc:HGNC:33923]	miRNA	0	0	0.682014	0	0	0	0	0	0.110553	0.31636	0.409167	0	0.530081	0	0	0	0	0	0	3	0	0	0	0	0	1	2	2	0	3	0	0	0	0
ENSBGRG00000000571	chr5	39534073	39585350	-	DRAM1		ENSBGRT00000001057;ENSBGRT00000001011	GO:0005737(cytoplasm);GO:0005764(lysosome);GO:0010506(regulation of autophagy);GO:0010506(regulation of autophagy)	NA	NA	NA	DNA damage regulated autophagy modulator 1 [Source:HGNC Symbol;Acc:HGNC:25645]	protein_coding	8.3533	5.48857	5.75768	5.02722	10.3389	7.95236	6.87917	8.37491	4.96547	5.6287	10.1886	7.0308	4.6528	4.72387	11.895	4.81436	10.2334	817	458	454	360	884	567	532	646	394	463	864	478	473	499	912	515	768
ENSBGRG00000000572	chr3	54074872	54075945	-	ENSBGRG00000000572		ENSBGRT00000000996	NA	04390(Hippo signaling pathway);04520(Adherens junction);04670(Leukocyte transendothelial migration);05200(Pathways in cancer);05226(Gastric cancer);05213(Endometrial cancer);05412(Arrhythmogenic right ventricular cardiomyopathy (ARVC));05100(Bacterial invasion of epithelial cells)	K05691	NA		protein_coding	0	0	0	0	0	0.062865	0	0	0	0.009095	0	0.022	0	0.007074	0	0	0	0	0	0	0	0	3	0	0	0	1	0	1	0	1	0	0	0
ENSBGRG00000000573	chr7	28288479	28305315	-	MRPL50		ENSBGRT00000001004;ENSBGRT00000001010	GO:0005739(mitochondrion);GO:0005762(mitochondrial large ribosomal subunit);GO:0005829(cytosol);GO:0005829(cytosol)	NA	NA	NA	mitochondrial ribosomal protein L50 [Source:HGNC Symbol;Acc:HGNC:16654]	protein_coding	3.32924	5.85431	6.65225	5.78721	5.32086	3.97941	3.70649	1.91751	3.339	6.73847	4.28547	4.64423	7.86045	8.017	6.7623	8.16387	6.92713	243	364	391	309	339	211	214	110	197	413	271	235	595	630	387	650	388
ENSBGRG00000000574	chr5	79781239	79804568	-	KRT80		ENSBGRT00000001002;ENSBGRT00000001037	GO:0045095(keratin filament);GO:0045111(intermediate filament cytoskeleton);GO:0045111(intermediate filament cytoskeleton)	NA	NA	NA	keratin 80 [Source:HGNC Symbol;Acc:HGNC:27056]	protein_coding	0	0.11963	0	0	0	0	0	0	0	0	0	0	0	0	0	0.0875627	0	0	9	0	0	0	0	0	0	0	0	0	0	0	0	0	8	0
ENSBGRG00000000575	chr3	54186595	54189555	-	ENSBGRG00000000575		ENSBGRT00000001001	NA	NA	NA	NA		lncRNA	0	0	0	0	0	0	0	0	0	0	0	0	0.167659	0	0	0	0	0	0	0	0	0	0	0	0	0	0	0	0	15	0	0	0	0
ENSBGRG00000000576	chr3	97117274	97200633	+	ENSBGRG00000000576		ENSBGRT00000001005	GO:0005886(plasma membrane);GO:0007229(integrin-mediated signaling pathway)	NA	NA	NA		protein_coding	0	0	0	0	0	0.072507	0	0.047445	0	0	0	0	0	0	0	0	0	0	0	0	0	0	4	0	3	0	0	0	0	0	0	0	0	0
ENSBGRG00000000577	chr3	54189647	54198832	+	ENSBGRG00000000577		ENSBGRT00000001006	NA	NA	NA	NA		lncRNA	0.131131	0.068911	0.053165	0	0	0	0	0	0	0.145603	0	0	0.137293	0	0.218683	0	0.108531	9	4	3	0	0	0	0	0	0	9	0	0	10	0	12	0	6
ENSBGRG00000000579	chr1	82673691	82714737	+	ENSBGRG00000000579		ENSBGRT00000001047;ENSBGRT00000001016	GO:0005179(hormone activity);GO:0005576(extracellular region);GO:0008217(regulation of blood pressure);GO:0097746(blood vessel diameter maintenance);GO:0097746(blood vessel diameter maintenance)	04080(Neuroactive ligand-receptor interaction);04080(Neuroactive ligand-receptor interaction)	K05248	NA		protein_coding	0	0.40444	0	0	0	0	0	0.551736	0	0.820531	0	0.27085	0.411357	0	0	0.260729	0	0	9	0	0	0	0	0	12	0	18	0	5	11	0	0	8	0
ENSBGRG00000000580	chr8	48264924	48279172	-	ZCCHC10		ENSBGRT00000001032	GO:0003676(nucleic acid binding);GO:0008270(zinc ion binding)	NA	NA	NA	zinc finger CCHC-type containing 10 [Source:HGNC Symbol;Acc:HGNC:25954]	protein_coding	10.8283	9.68788	15.986	14.5974	9.46261	6.75648	10.7899	12.6743	4.32469	9.82489	11.0806	11.4514	9.63826	12.1735	12.7079	14.146	10.6679	269	205	321	266	206	123	212	248	87	205	239	198	249	326	248	384	204
ENSBGRG00000000581	chr1	90314125	90321663	-	ABCF3		ENSBGRT00000001191	GO:0005524(ATP binding)	NA	NA	NA	ATP binding cassette subfamily F member 3 [Source:HGNC Symbol;Acc:HGNC:72]	protein_coding	14.6285	23.97	21.3371	23.013	19.7081	16.5323	23.2371	22.3722	17.3092	20.5987	19.5947	24.4682	25.0395	25.482	25.6922	24.1801	23.7634	1509	2109	1777	1738	1778	1243	1895	1819	1448	1784	1755	1753	2682	2838	2079	2728	1882
ENSBGRG00000000582	chr2	55689219	55689320	-	U6		ENSBGRT00000001018	GO:0000244(spliceosomal tri-snRNP complex assembly);GO:0000353(formation of quadruple SL/U4/U5/U6 snRNP);GO:0005688(U6 snRNP);GO:0030621(U4 snRNA binding);GO:0046540(U4/U6 x U5 tri-snRNP complex)	NA	NA	NA	U6 spliceosomal RNA [Source:RFAM;Acc:RF00026]	snRNA	0.612671	0.841601	2.05607	0	1.19749	1.7733	0.716735	0.623023	0.509334	0.854838	0.435115	1.94722	1.76174	0.852378	2.0708	1.20406	2.45336	4	4	9	0	6	7	3	3	3	4	2	7	10	5	9	7	10
ENSBGRG00000000583	chr7	54074419	54217126	+	INVS		ENSBGRT00000001046;ENSBGRT00000001094	GO:0005515(protein binding);GO:0090090(negative regulation of canonical Wnt signaling pathway);GO:0090090(negative regulation of canonical Wnt signaling pathway)	04310(Wnt signaling pathway);04310(Wnt signaling pathway)	K19626	NA	inversin [Source:HGNC Symbol;Acc:HGNC:17870]	protein_coding	7.73501	7.4007	8.6814	8.6881	7.2589	9.00088	8.47735	7.09572	6.66467	8.16142	7.26238	8.09796	6.48674	6.5376	8.91775	7.8946	9.0255	1592	1300	1443	1310	1307	1351	1381	1152	1112	1411	1299	1158	1387	1454	1440	1778	1426
ENSBGRG00000000584	chr7	28310461	28318128	+	ZNF189		ENSBGRT00000001021	NA	NA	NA	NA	zinc finger protein 189 [Source:HGNC Symbol;Acc:HGNC:12980]	protein_coding	6.76006	9.08629	9.91776	9.46583	8.16334	9.73286	7.96642	8.50591	6.11962	10.2742	8.31595	19.2414	9.19285	11.4501	17.4418	16.9882	16.2335	700	802	828	717	739	734	652	694	514	893	747	1382	988	1279	1416	1922	1289
ENSBGRG00000000587	chr3	37818644	37912054	+	GPSM2		ENSBGRT00000001140;ENSBGRT00000001073	GO:0000132(establishment of mitotic spindle orientation);GO:0001965(G-protein alpha-subunit binding);GO:0005092(GDP-dissociation inhibitor activity);GO:0005515(protein binding);GO:0005737(cytoplasm);GO:0005813(centrosome);GO:0005829(cytosol);GO:0005938(cell cortex);GO:0007052(mitotic spindle organization);GO:0008022(protein C-terminus binding);GO:0019904(protein domain specific binding);GO:003069…	NA	NA	NA	G protein signaling modulator 2 [Source:HGNC Symbol;Acc:HGNC:29501]	protein_coding	2.37111	2.93407	2.30218	1.58105	1.91131	6.38569	1.02406	3.13467	1.88648	1.44628	1.98282	1.99971	1.59727	1.45929	1.87068	1.66189	2.45386	433	458	340	212	305	850	148	452	280	223	315	254	304	288	269	333	344
ENSBGRG00000000588	chr7	28318295	28324394	-	ENSBGRG00000000588		ENSBGRT00000001034	NA	NA	NA	NA		lncRNA	0.855781	1.25038	0.944241	0.892156	0.712016	0.95016	1.13682	0.828264	0.684675	0.76062	0.81856	1.66604	1.02692	1.34303	1.82993	1.32822	1.35717	185	230	165	141	135	150	194	141	120	138	153	250	230	313	310	313	225
ENSBGRG00000000590	chr2	81146045	81153014	-	ENSBGRG00000000590		ENSBGRT00000001038	NA	00510(N-Glycan biosynthesis)	K00744	EC:2.4.1.155		lncRNA	18.2827	23.6596	21.4668	22.5786	25.3695	22.3549	26.2485	24.063	20.6956	25.5106	23.8698	28.7091	17.4499	14.4402	24.9007	22.7662	29.77	3944	4353	3738	3567	4785	3515	4477	4092	3619	4621	4471	4300	3910	3363	4214	5371	4931
ENSBGRG00000000591	chr3	54199246	54330059	+	BCAR3		ENSBGRT00000001095	GO:0001784(phosphotyrosine residue binding);GO:0002089(lens morphogenesis in camera-type eye);GO:0005085(guanyl-nucleotide exchange factor activity);GO:0005925(focal adhesion);GO:0007165(signal transduction);GO:0007264(small GTPase mediated signal transduction);GO:0008286(insulin receptor signaling pathway);GO:0016020(membrane);GO:0019900(kinase binding);GO:0033138(positive regulation of peptidyl…	NA	NA	NA	BCAR3 adaptor protein, NSP family member [Source:HGNC Symbol;Acc:HGNC:973]	protein_coding	0.956991	2.55929	2.08215	2.95385	1.15179	1.12548	1.65707	2.39562	2.16314	2.62338	1.50333	2.57562	2.8558	1.97434	4.70496	3.12169	2.38231	119	272	209	269	126	102	163	235	218	274	163	223	369	265	459	425	228
ENSBGRG00000000592	chr8	79477705	79477911	+	ENSBGRG00000000592		ENSBGRT00000001043	NA	NA	NA	NA		protein_coding	7.90249	10.4486	10.0177	9.63251	11.1764	1.93185	4.03627	8.71735	5.60021	11.769	7.82882	2.64293	11.6515	13.3	4.75958	5.06375	3.77912	80	90	82	71	98	15	33	69	46	100	69	19	122	144	38	56	30
ENSBGRG00000000593	chr3	97279152	97356663	-	PRKAA2		ENSBGRT00000001054	GO:0003682(chromatin binding);GO:0004672(protein kinase activity);GO:0004674(protein serine/threonine kinase activity);GO:0004679(AMP-activated protein kinase activity);GO:0004712(protein serine/threonine/tyrosine kinase activity);GO:0005524(ATP binding);GO:0005634(nucleus);GO:0005737(cytoplasm);GO:0005794(Golgi apparatus);GO:0006468(protein phosphorylation);GO:0008610(lipid biosynthetic process)…	04371(Apelin signaling pathway);04068(FoxO signaling pathway);04151(PI3K-Akt signaling pathway);04152(AMPK signaling pathway);04150(mTOR signaling pathway);04140(Autophagy - animal);04530(Tight junction);04910(Insulin signaling pathway);04922(Glucagon signaling pathway);04920(Adipocytokine signaling pathway);04921(Oxytocin signaling pathway);04211(Longevity regulating pathway - mammal);04213(Long…	K07198	EC:2.7.11.11	protein kinase AMP-activated catalytic subunit alpha 2 [Source:HGNC Symbol;Acc:HGNC:9377]	protein_coding	0	0	0.082752	0	0	0	0.042241	0	0	0.037237	0	0.071185	0	0.033532	0.201434	0.149505	0.063791	0	0	8	0	0	0	4	0	0	4	0	6	0	5	19	20	6
ENSBGRG00000000594	chr1	41153795	41238379	+	ARL13B		ENSBGRT00000001136;ENSBGRT00000001181;ENSBGRT00000001215;ENSBGRT00000001233;ENSBGRT00000001238	GO:0001947(heart looping);GO:0003924(GTPase activity);GO:0005525(GTP binding);GO:0005929(cilium);GO:0005930(axoneme);GO:0007224(smoothened signaling pathway);GO:0007368(determination of left/right symmetry);GO:0009953(dorsal/ventral pattern formation);GO:0021532(neural tube patterning);GO:0021830(interneuron migration from the subpallium to the cortex);GO:0021943(formation of radial glial scaffol…	NA	NA	NA	ADP ribosylation factor like GTPase 13B [Source:HGNC Symbol;Acc:HGNC:25419]	protein_coding	3.01714	4.07296	4.67733	5.44261	2.8122	4.3542	3.64955	2.88454	2.79352	4.46292	2.8217	5.98819	2.9799	3.36376	7.69759	3.7252	5.64749	339	390	424	447	277	358	324	255	254	421	276	466	348	407	678	459	487
ENSBGRG00000000595	chr4	17388401	17488328	+	DENND2A		ENSBGRT00000001064	GO:0005085(guanyl-nucleotide exchange factor activity);GO:0015629(actin cytoskeleton);GO:0042147(retrograde transport, endosome to Golgi)	NA	NA	NA	DENN domain containing 2A [Source:HGNC Symbol;Acc:HGNC:22212]	protein_coding	0	0	0.057447	0.08764	0.085782	0	0	0	0	0	0.044046	0	0	0	0	0	0	0	0	10	14	16	0	0	0	0	0	8	0	0	0	0	0	0
ENSBGRG00000000596	chr5	110843611	110851819	+	ACRBP		ENSBGRT00000001121	GO:0001669(acrosomal vesicle);GO:0001675(acrosome assembly);GO:0007286(spermatid development);GO:0009566(fertilization)	NA	NA	NA	acrosin binding protein [Source:HGNC Symbol;Acc:HGNC:17195]	protein_coding	2.20795	4.08025	7.76738	3.22921	2.99732	3.72085	2.59056	4.31946	6.01049	3.72135	4.0692	4.04373	3.50589	7.17083	3.82485	4.0613	6.42728	175	275	495	187	207	215	162	269	385	247	279	222	288	611	237	351	390
ENSBGRG00000000597	chr5	76265093	76285849	-	KANSL2		ENSBGRT00000001063	GO:0000123(histone acetyltransferase complex);GO:0005654(nucleoplasm);GO:0005829(cytosol);GO:0005886(plasma membrane);GO:0015629(actin cytoskeleton);GO:0043981(histone H4-K5 acetylation);GO:0043982(histone H4-K8 acetylation);GO:0043984(histone H4-K16 acetylation);GO:0044545(NSL complex);GO:0051571(positive regulation of histone H3-K4 methylation);GO:1900095(regulation of dosage compensation by in…	NA	NA	NA	KAT8 regulatory NSL complex subunit 2 [Source:HGNC Symbol;Acc:HGNC:26024]	protein_coding	14.3983	16.1818	17.6615	20.5231	18.821	14.6709	16.2907	12.6609	10.7123	18.12	15.5618	20.6384	26.5851	20.3518	23.8653	25.7158	22.0712	1469	1408	1455	1533	1679	1091	1315	1019	886	1553	1379	1462	2817	2242	1910	2870	1729
ENSBGRG00000000598	chr2	81153882	81157903	-	ENSBGRG00000000598		ENSBGRT00000001059	NA	NA	NA	NA		lncRNA	18.6766	23.942	19.0168	24.0267	25.4334	20.2353	26.4471	27.3142	19.7318	23.6598	24.3613	26.0393	18.677	16.2721	20.1414	20.2184	23.9216	2569	2810	2112	2421	3060	2030	2877	2963	2201	2734	2910	2488	2669	2417	2174	3043	2527
ENSBGRG00000000599	chr7	28331910	28422001	-	ENSBGRG00000000599		ENSBGRT00000001138	GO:0000139(Golgi membrane);GO:0003824(catalytic activity);GO:0004332(fructose-bisphosphate aldolase activity);GO:0006096(glycolytic process);GO:0006506(GPI anchor biosynthetic process);GO:0016757(glycosyltransferase activity)	00010(Glycolysis / Gluconeogenesis);00030(Pentose phosphate pathway);00051(Fructose and mannose metabolism)	NA	NA		protein_coding	0.232484	0.197964	0.144365	0.12209	0.146314	0.118035	0.12085	0.249924	0.0643905	0.12512	0.114964	0.0997685	0.0856069	0.164365	0.171391	0.118976	0.0355021	51	37	26	20	28	19	21	44	12	23	22	16	20	39	30	29	6
ENSBGRG00000000600	chr2	81153882	81157066	+	ENSBGRG00000000600		ENSBGRT00000001065	NA	NA	NA	NA		lncRNA	0.773841	0.683257	0.845884	0.943642	1.04195	0.590938	0.806084	1.01256	0.794132	0.858064	0.756846	1.14476	1.04196	0.875289	0.584496	1.06164	0.985664	71	54	63	63	83	40	58	73	59	66	60	73	99	86	42	106	69
ENSBGRG00000000601	chr8	48298205	48301825	+	ENSBGRG00000000601		ENSBGRT00000001067	NA	NA	NA	NA		lncRNA	0.074813	0.101396	0.155423	0.068107	0.013809	0.042017	0.066671	0.083681	0.050497	0.047696	0.050536	0.163439	0.020417	0	0.091721	0.078803	0.076204	11	12	18	7	2	5	8	9	6	6	6	16	3	0	10	12	8
ENSBGRG00000000603	chr2	143964448	144016542	+	NAB1		ENSBGRT00000001072;ENSBGRT00000001088;ENSBGRT00000001137;ENSBGRT00000001157	GO:0003712(transcription coregulator activity);GO:0005634(nucleus);GO:0006355(regulation of DNA-templated transcription);GO:0045892(negative regulation of DNA-templated transcription);GO:0045892(negative regulation of DNA-templated transcription)	04146(Peroxisome);04146(Peroxisome)	K00308	EC:1.5.3.13	NGFI-A binding protein 1 [Source:HGNC Symbol;Acc:HGNC:7626]	protein_coding	6.24668	7.08208	5.40048	6.39731	5.95764	6.82351	5.47959	6.85056	4.79354	6.38142	6.31123	6.53258	4.80785	4.64435	6.14142	4.56769	6.50426	1119	1082	781	840	934	891	778	967	696	961	982	812	895	900	863	895	895
ENSBGRG00000000604	chr2	55725266	55810328	+	SF3B1		ENSBGRT00000001240;ENSBGRT00000001208;ENSBGRT00000001150	GO:0000245(spliceosomal complex assembly);GO:0000398(mRNA splicing, via spliceosome);GO:0003723(RNA binding);GO:0003729(mRNA binding);GO:0005634(nucleus);GO:0005684(U2-type spliceosomal complex);GO:0005686(U2 snRNP);GO:0005689(U12-type spliceosomal complex);GO:0016607(nuclear speck);GO:0034693(U11/U12 snRNP);GO:0045945(positive regulation of transcription by RNA polymerase III);GO:0071005(U2-type…	03040(Spliceosome);03040(Spliceosome)	K12828	NA	splicing factor 3b subunit 1 [Source:HGNC Symbol;Acc:HGNC:10768]	protein_coding	222.185	293.017	319.031	270.36	365.754	336.509	285.709	262.978	227.473	304.945	293.048	443.148	313.547	286.117	447.854	321.561	414.182	49728	55945	57644	44313	71586	54908	50568	46406	41277	57319	56958	68874	72891	69143	78646	78727	71182
ENSBGRG00000000606	chr1	82694294	82718099	-	OSTN		ENSBGRT00000001084;ENSBGRT00000001111	GO:0003416(endochondral bone growth);GO:0005102(signaling receptor binding);GO:0005615(extracellular space);GO:0007166(cell surface receptor signaling pathway);GO:0009755(hormone-mediated signaling pathway);GO:0045668(negative regulation of osteoblast differentiation);GO:0046325(negative regulation of glucose import);GO:1903860(negative regulation of dendrite extension);GO:1903860(negative regula…	NA	NA	NA	osteocrin [Source:HGNC Symbol;Acc:HGNC:29961]	protein_coding	0.465445	0.635538	0	0	0.877795	1.10913	0	0	1.10948	0	0.786511	0	0.770194	0	1.40102	1.07874	0.986747	11	13	0	0	17	18	0	0	19	0	15	0	18	0	23	26	17
ENSBGRG00000000607	chr5	76265447	76265585	-	SNORA2C		ENSBGRT00000001080	GO:0005730(nucleolus);GO:0006396(RNA processing)	NA	NA	NA	small nucleolar RNA, H/ACA box 2C [Source:HGNC Symbol;Acc:HGNC:32624]	snoRNA	1.75294	5.9852	1.42953	4.69653	3.7003	3.10101	6.03391	0.825535	2.71233	3.79146	2.81542	1.83603	2.43724	1.33189	4.08462	2.38269	1.23645	12	35	8	24	22	16	33	5	15	22	17	9	18	10	22	18	7
ENSBGRG00000000608	chr5	79850993	79865041	+	KRT7		ENSBGRT00000001096	GO:0005737(cytoplasm);GO:0005829(cytosol);GO:0045095(keratin filament);GO:0045111(intermediate filament cytoskeleton)	NA	NA	NA	keratin 7 [Source:HGNC Symbol;Acc:HGNC:6445]	protein_coding	0	0	0	0	0	0	0	0	0	0	0.05121	0	0	0	0	0	0	0	0	0	0	0	0	0	0	0	0	4	0	0	0	0	0	0
ENSBGRG00000000609	chr4	52517297	52517776	+	ENSBGRG00000000609		ENSBGRT00000001083	GO:0004792(thiosulfate sulfurtransferase activity)	NA	NA	NA		protein_coding	1.73896	0.100177	0.625179	0.095549	0.267585	0.525513	0.659269	0	0.105404	0.281357	0	0.528585	0.439525	0.237435	0.407882	0.06082	0.743916	41	2	12	2	6	9	13	0	2	6	0	9	11	6	8	2	14
ENSBGRG00000000610	chr2	81158257	81464974	-	TMEM163		ENSBGRT00000001090;ENSBGRT00000001133	GO:0030285(integral component of synaptic vesicle membrane);GO:0030285(integral component of synaptic vesicle membrane)	NA	NA	NA	transmembrane protein 163 [Source:HGNC Symbol;Acc:HGNC:25380]	protein_coding	3.45414	3.42477	3.01584	3.53832	3.33854	2.16666	4.3929	3.68944	2.71406	4.03213	3.72958	4.52589	3.2871	5.36868	4.98607	2.9478	4.0057	377	319	266	283	319	173	379	318	241	370	354	343	373	633	427	352	336
ENSBGRG00000000611	chr5	82607293	82609348	+	ENSBGRG00000000611		ENSBGRT00000001089	NA	NA	NA	NA		protein_coding	0.663085	0.206601	0.128727	0.344384	0.227952	0.141605	0.465327	0.234314	0.086918	0.226339	0.316617	0.874515	0.405348	0.312356	0.384765	0.367099	0.272545	65	18	11	25	20	11	36	18	7	19	27	60	41	33	30	40	21
ENSBGRG00000000614	chr5	4382188	4383633	+	ENSBGRG00000000614		ENSBGRT00000001099	NA	NA	NA	NA		protein_coding	0	0	0	0	0	0	0	0	0	0	0.075855	0	0	0	0	0	0	0	0	0	0	0	0	0	0	0	0	5	0	0	0	0	0	0
ENSBGRG00000000615	chr5	76265511	76265584	-	ENSBGRG00000000615		ENSBGRT00000001100	NA	NA	NA	NA		miRNA	0.100175	0.096305	0.079717	0.109004	0.119797	0.119986	0.088422	0.001707	0.085734	0.825021	0.100788	0.108472	0.078061	0.289031	0.108228	0.044231	0.400248	1	1	1	1	1	1	1	1	1	3	1	1	1	2	1	1	2
ENSBGRG00000000616	chr5	116673550	116702044	-	ADA2		ENSBGRT00000001129;ENSBGRT00000001154	GO:0004000(adenosine deaminase activity);GO:0005615(extracellular space);GO:0006154(adenosine catabolic process);GO:0008270(zinc ion binding);GO:0019239(deaminase activity);GO:0031685(adenosine receptor binding);GO:0042803(protein homodimerization activity);GO:0043394(proteoglycan binding);GO:0043394(proteoglycan binding)	00230(Purine metabolism);00230(Purine metabolism)	K19572	EC:3.5.4.4	adenosine deaminase 2 [Source:HGNC Symbol;Acc:HGNC:1839]	protein_coding	28.8544	24.6988	32.3689	27.9797	19.3668	25.2328	27.9274	22.0916	34.901	24.2123	19.8322	21.1004	21.6625	25.6915	20.5984	19.8757	27.7473	3772	2754	3416	2678	2214	2405	2887	2277	3699	2658	2252	1916	2941	3625	2113	2842	2785
ENSBGRG00000000617	chr5	76266984	76267115	-	ENSBGRG00000000617		ENSBGRT00000001105	GO:0005730(nucleolus);GO:0006396(RNA processing)	NA	NA	NA		snoRNA	5.60814	7.67191	6.93897	4.42002	8.31611	6.63399	6.12917	2.02622	2.18911	5.58742	2.58413	9.91699	3.84309	4.35563	8.12841	2.99332	4.2913	36	42	36	21	47	31	31	11	12	30	15	45	26	31	41	21	22
ENSBGRG00000000618	chr6	96610741	96611844	-	ENSBGRG00000000618		ENSBGRT00000001103	NA	04390(Hippo signaling pathway);04520(Adherens junction);04670(Leukocyte transendothelial migration);05200(Pathways in cancer);05226(Gastric cancer);05213(Endometrial cancer);05412(Arrhythmogenic right ventricular cardiomyopathy (ARVC));05100(Bacterial invasion of epithelial cells)	K05691	NA		protein_coding	0	0	0.055691	0	0	0	0.020667	0	0	0	0	0	0	0	0	0	0	0	0	3	0	0	0	1	0	0	0	0	0	0	0	0	0	0
ENSBGRG00000000619	chr1	61726244	61748146	+	ENSBGRG00000000619		ENSBGRT00000001124;ENSBGRT00000001112;ENSBGRT00000001134	GO:0043031(negative regulation of macrophage activation);GO:0050776(regulation of immune response);GO:0050776(regulation of immune response)	NA	NA	NA		protein_coding	2.67607	3.07741	3.98533	4.69565	3.26645	1.8224	2.98104	2.89201	2.3959	6.10251	1.1502	5.3041	6.30739	3.92935	6.47101	5.5434	4.62171	120	118	144	155	129	60	106	103	88	230	46	166	293	191	227	272	160
ENSBGRG00000000620	chr5	76275213	76275348	-	ENSBGRG00000000620		ENSBGRT00000001106	GO:0005730(nucleolus);GO:0006396(RNA processing)	NA	NA	NA		snoRNA	0.825891	0.945615	1.18266	1.54242	1.15004	1.63448	0.679196	0.522466	0.342051	0.924736	0.691132	2.76536	3.22206	3.10862	3.24595	2.35846	3.72573	6	6	7	8	7	8	4	3	2	6	4	13	23	23	17	17	19
ENSBGRG00000000621	chr5	76277081	76277216	-	ENSBGRG00000000621		ENSBGRT00000001107	GO:0005730(nucleolus);GO:0006396(RNA processing)	NA	NA	NA		snoRNA	0.825891	0.682218	0.539925	0.641294	0.511951	0.298014	0.3993	0.1733	0.861376	0.304497	0.987173	0.948331	0.418349	1.01017	2.07125	1.56644	1.4279	6	4	3	4	3	2	3	1	5	2	6	5	3	8	11	12	8
ENSBGRG00000000624	chr5	76309973	76337310	-	ENSBGRG00000000624		ENSBGRT00000001128	GO:0006351(DNA-templated transcription);GO:0006357(regulation of transcription by RNA polymerase II);GO:0016538(cyclin-dependent protein serine/threonine kinase regulator activity)	05202(Transcriptional misregulation in cancers)	K15188	NA		protein_coding	18.5635	24.0554	27.9905	23.5664	23.5795	24.2591	21.8007	22.6867	22.2895	30.1371	21.5768	26.5389	21.2617	18.6879	19.4915	19.4761	24.9703	499	552	608	464	555	476	464	481	486	681	504	496	594	543	412	573	516
ENSBGRG00000000626	chr4	17530499	17531716	+	ENSBGRG00000000626		ENSBGRT00000001118	NA	NA	NA	NA		protein_coding	0.022602	0.251246	0.083432	0.091976	0.120701	0.009239	0.220367	0.230197	0.169499	0.0401	0.260012	0.359985	0.476333	0.015595	0.063087	0.311176	0.067994	2	13	4	4	7	1	11	11	9	2	14	15	30	1	3	21	4
ENSBGRG00000000627	chr6	96610741	96611844	-	ENSBGRG00000000627		ENSBGRT00000001120	NA	04390(Hippo signaling pathway);04520(Adherens junction);04670(Leukocyte transendothelial migration);05200(Pathways in cancer);05226(Gastric cancer);05213(Endometrial cancer);05412(Arrhythmogenic right ventricular cardiomyopathy (ARVC));05100(Bacterial invasion of epithelial cells)	K05691	NA		processed_pseudogene	0	0.045007	0.081762	0	0.018834	0	0.029177	0	0	0.026544	0	0.026753	0.008823	0.013764	0.094391	0	0	0	3	4	0	1	0	2	0	0	2	0	1	1	1	4	0	0
ENSBGRG00000000628	chr5	82713554	82714078	-	ENSBGRG00000000628		ENSBGRT00000001122	GO:0007283(spermatogenesis)	NA	NA	NA		protein_coding	0.089144	0.568293	0.796982	0.224125	0.225461	0.908431	0.236396	0.198194	0.773864	0.360887	0.202586	0.683763	0.759783	0.865176	0.525297	0.563497	0.791121	3	13	17	5	6	17	5	4	16	8	5	13	21	24	11	16	16
ENSBGRG00000000629	chr5	39637121	39730916	+	GNPTAB		ENSBGRT00000001357;ENSBGRT00000001347;ENSBGRT00000001318	GO:0000139(Golgi membrane);GO:0003976(UDP-N-acetylglucosamine-lysosomal-enzyme N-acetylglucosaminephosphotransferase activity);GO:0005509(calcium ion binding);GO:0005794(Golgi apparatus);GO:0007040(lysosome organization);GO:0009306(protein secretion);GO:0016256(N-glycan processing to lysosome);GO:0016772(transferase activity, transferring phosphorus-containing groups);GO:0033299(secretion of lyso…	04142(Lysosome);04142(Lysosome)	K08239	EC:2.7.8.17	N-acetylglucosamine-1-phosphate transferase subunits alpha and beta [Source:HGNC Symbol;Acc:HGNC:29670]	protein_coding	23.5209	28.8907	22.769	31.8969	23.0369	23.9363	27.5742	25.9526	17.3235	28.3697	22.7476	32.3097	19.4459	15.7019	28.3398	29.5636	28.3191	4363	4571	3410	4332	3737	3237	4045	3795	2606	4420	3664	4162	3747	3146	4124	5998	4033
ENSBGRG00000000630	chr2	32670253	32670331	+	MIR375		ENSBGRT00000001125	GO:0035195(miRNA-mediated gene silencing)	NA	NA	NA	microRNA 375 [Source:HGNC Symbol;Acc:HGNC:31868]	miRNA	0	0	0	0	0	0	0	0	0	0	0	0	0	0	0	0.503336	0	0	0	0	0	0	0	0	0	0	0	0	0	0	0	0	3	0
ENSBGRG00000000631	chr1	158607612	158635406	-	SLC19A1		ENSBGRT00000001126;ENSBGRT00000001135	GO:0005886(plasma membrane);GO:0005887(integral component of plasma membrane);GO:0008517(folic acid transmembrane transporter activity);GO:0008518(folate:anion antiporter activity);GO:0015350(methotrexate transmembrane transporter activity);GO:0015884(folic acid transport);GO:0016021(integral component of membrane);GO:0016323(basolateral plasma membrane);GO:0016324(apical plasma membrane);GO:0051…	04977(Vitamin digestion and absorption);01523(Antifolate resistance);01523(Antifolate resistance)	K14609	NA	solute carrier family 19 member 1 [Source:HGNC Symbol;Acc:HGNC:10937]	protein_coding	2.2715	2.96423	4.69398	2.35551	1.77508	2.31687	3.03187	2.59644	3.83891	3.78307	1.74961	4.22723	2.75308	4.21453	4.01391	4.06221	2.44844	356	396	593	270	244	264	376	320	487	497	238	459	448	712	493	695	295
ENSBGRG00000000632	chr5	4516764	4544484	-	MANSC1		ENSBGRT00000001130;ENSBGRT00000001144	NA	04310(Wnt signaling pathway);04150(mTOR signaling pathway);04150(mTOR signaling pathway)	K03068	NA	MANSC domain containing 1 [Source:HGNC Symbol;Acc:HGNC:25505]	protein_coding	3.57511	2.03783	1.5477	1.1348	0.703035	0.962102	2.20879	1.68468	1.64376	1.02729	0.814627	2.48593	0.530298	1.49119	1.63236	1.00449	1.16965	461	224	162	108	80	91	226	172	172	112	92	223	71	208	166	142	117
ENSBGRG00000000633	chr6	55155732	55165948	+	OCIAD2		ENSBGRT00000001163;ENSBGRT00000001152	GO:0009617(response to bacterium);GO:0009617(response to bacterium)	NA	NA	NA	OCIA domain containing 2 [Source:HGNC Symbol;Acc:HGNC:28685]	protein_coding	5.72525	11.0532	8.87469	9.4995	11.1607	6.43312	9.9633	9.11334	10.5022	9.44284	7.20874	11.2679	7.02793	10.5212	13.6914	16.3504	12.3326	149	244	185	179	252	121	204	186	220	205	162	202	189	293	277	461	244
ENSBGRG00000000635	chr1	82767899	82790103	+	ENSBGRG00000000635		ENSBGRT00000001132	GO:0000786(nucleosome);GO:0003677(DNA binding);GO:0046982(protein heterodimerization activity)	05203(Viral carcinogenesis);05322(Systemic lupus erythematosus);05034(Alcoholism)	K11252	NA		protein_coding	0.53093	1.1833	0.998663	1.58017	1.41163	0.390351	2.25961	1.11609	0.807792	1.36841	0.900508	1.31281	1.123	0.510939	1.84135	1.00567	0.751172	13	25	20	29	31	7	44	22	16	29	20	23	29	14	36	27	15
ENSBGRG00000000638	chr5	82719814	82734461	+	USP44		ENSBGRT00000001197;ENSBGRT00000001158	GO:0004843(cysteine-type deubiquitinase activity);GO:0005634(nucleus);GO:0006511(ubiquitin-dependent protein catabolic process);GO:0007059(chromosome segregation);GO:0008270(zinc ion binding);GO:0016579(protein deubiquitination);GO:0043161(proteasome-mediated ubiquitin-dependent protein catabolic process);GO:0090266(regulation of mitotic cell cycle spindle assembly checkpoint);GO:1904667(negative…	NA	NA	NA	ubiquitin specific peptidase 44 [Source:HGNC Symbol;Acc:HGNC:20064]	protein_coding	0.253948	0.218115	0.228098	0.293822	0.392158	0.436838	0.421974	0.310629	0.154047	0.314847	0.140797	0.345969	0.405759	0.482181	0.510757	0.757197	0.855414	43	32	31	37	58	54	56	41	22	45	21	41	72	87	68	139	111
ENSBGRG00000000641	chr8	21806992	21838672	-	NCLN		ENSBGRT00000001166;ENSBGRT00000001210;ENSBGRT00000001236;ENSBGRT00000001278	GO:0005789(endoplasmic reticulum membrane);GO:0009966(regulation of signal transduction);GO:0016020(membrane);GO:0032991(protein-containing complex);GO:0043022(ribosome binding);GO:0043254(regulation of protein-containing complex assembly);GO:0050821(protein stabilization);GO:0061635(regulation of protein complex stability);GO:0061635(regulation of protein complex stability)	NA	NA	NA	nicalin [Source:HGNC Symbol;Acc:HGNC:26923]	protein_coding	29.4181	20.5057	24.0414	20.2175	18.0793	18.3012	34.0419	31.0162	47.1974	30.2275	29.3123	27.3148	18.9135	17.0195	20.8758	19.4808	22.3953	6635	3946	4377	3339	3566	3009	6072	5516	8629	5726	5741	4278	4432	4146	3695	4806	3879
ENSBGRG00000000642	chr4	17539119	17583528	+	MKRN1		ENSBGRT00000001259;ENSBGRT00000001169;ENSBGRT00000001214;ENSBGRT00000001316	GO:0000209(protein polyubiquitination);GO:0046872(metal ion binding);GO:0061630(ubiquitin protein ligase activity);GO:0061630(ubiquitin protein ligase activity)	NA	NA	NA	makorin ring finger protein 1 [Source:HGNC Symbol;Acc:HGNC:7112]	protein_coding	48.5452	49.0672	40.9408	59.2573	53.2086	48.888	54.4027	67.1018	72.3673	56.9784	66.5426	43.2109	36.7002	33.9165	33.5489	50.319	43.2222	5360	4623	3650	4792	5138	3936	4751	5841	6478	5284	6380	3314	4210	4044	2908	6077	3666
ENSBGRG00000000643	chr7	28444645	28447071	+	ENSBGRG00000000643		ENSBGRT00000001160	NA	00561(Glycerolipid metabolism);00564(Glycerophospholipid metabolism)	K13506	EC:2.3.1.15		protein_coding	0	0	0.020935	0	0.056856	0.046365	0.093035	0.056108	0	0.132091	0.038924	0	0.002053	0.043702	0.12469	0.108154	0	0	0	2	0	6	4	9	6	0	14	4	0	1	6	12	14	0
ENSBGRG00000000644	chr1	158648811	158650517	+	ENSBGRG00000000644		ENSBGRT00000001161	NA	NA	NA	NA		protein_coding	0.070101	0.104227	0.146631	0.071629	0.032974	0.013184	0.218789	0.119457	0.14362	0.043783	0	0.342326	0	0.182074	0.061253	0.043345	0.019322	6	8	10	5	3	1	15	8	10	4	0	20	0	17	4	4	2
ENSBGRG00000000645	chr1	82914504	83039134	+	GMNC		ENSBGRT00000001205	GO:0003682(chromatin binding);GO:0005634(nucleus);GO:0006260(DNA replication);GO:0006270(DNA replication initiation);GO:0060271(cilium assembly)	NA	NA	NA	geminin coiled-coil domain containing [Source:HGNC Symbol;Acc:HGNC:40049]	protein_coding	0.100913	0	0.0278718	0	0.0445404	0	0	0.165178	0.0313274	0.060485	0.133381	0.127891	0	0	0	0	0	16	0	4	0	7	0	0	21	4	8	19	14	0	0	0	0	0
ENSBGRG00000000646	chr7	54261164	54269964	+	ENSBGRG00000000646		ENSBGRT00000001167	NA	NA	NA	NA		protein_coding	5.66859	6.69277	7.68768	10.1901	6.40346	8.61972	7.78981	6.94453	4.98822	8.69926	6.96164	14.0567	5.19601	7.19339	13.0353	10.6266	11.1494	359	361	393	472	354	398	390	347	256	462	383	617	342	491	647	735	542
ENSBGRG00000000647	chr5	110863863	110864966	+	LPAR5		ENSBGRT00000001165	GO:0004930(G protein-coupled receptor activity);GO:0007186(G protein-coupled receptor signaling pathway);GO:0016021(integral component of membrane);GO:0032793(positive regulation of CREB transcription factor activity);GO:0048266(behavioral response to pain)	04015(Rap1 signaling pathway);04072(Phospholipase D signaling pathway);04151(PI3K-Akt signaling pathway);04810(Regulation of actin cytoskeleton);05200(Pathways in cancer)	K08390	NA	lysophosphatidic acid receptor 5 [Source:HGNC Symbol;Acc:HGNC:13307]	protein_coding	5.61741	5.61163	5.52098	1.99066	2.52415	6.63646	5.76245	3.87214	5.77306	6.02057	6.28655	5.54009	4.40138	4.57745	8.7777	8.31428	5.88495	301	256	239	78	119	259	244	164	251	271	292	206	245	265	369	487	242
ENSBGRG00000000648	chr8	48308521	48364639	+	HSPA4		ENSBGRT00000001432;ENSBGRT00000001476;ENSBGRT00000001501;ENSBGRT00000001548	GO:0005524(ATP binding);GO:0005829(cytosol);GO:0016887(ATP hydrolysis activity);GO:0045040(protein insertion into mitochondrial outer membrane);GO:0051131(chaperone-mediated protein complex assembly);GO:0070062(extracellular exosome);GO:0070062(extracellular exosome)	04530(Tight junction);04612(Antigen processing and presentation);04612(Antigen processing and presentation)	K09489	NA	heat shock protein family A (Hsp70) member 4 [Source:HGNC Symbol;Acc:HGNC:5237]	protein_coding	26.2348	32.2237	32.8498	36.1765	29.8942	31.9638	31.3051	32.8296	24.1991	33.376	28.8504	47.3976	21.4624	31.3095	37.133	42.1545	39.4841	4673	4896	4723	4718	4657	4151	4409	4610	3494	4992	4461	5861	3970	6021	5188	8211	5399
ENSBGRG00000000649	chr5	79867230	79881969	-	ENSBGRG00000000649		ENSBGRT00000001235	GO:0045095(keratin filament)	NA	NA	NA		protein_coding	0	0	0	0	0	0	0.0588306	0	0	0	0	0	0	0	0	0	0	0	0	0	0	0	0	4	0	0	0	0	0	0	0	0	0	0
ENSBGRG00000000651	chr1	61835354	61868639	-	BTLA		ENSBGRT00000001175	GO:0002768(immune response-regulating cell surface receptor signaling pathway);GO:0005887(integral component of plasma membrane);GO:0038023(signaling receptor activity)	NA	NA	NA	B and T lymphocyte associated [Source:HGNC Symbol;Acc:HGNC:21087]	protein_coding	25.9692	43.6553	37.1757	46.7958	34.2994	27.1806	36.1587	31.1249	22.1251	42.9946	24.8321	91.7789	37.4354	44.5258	57.578	47.3157	53.6597	1948	2793	2251	2570	2249	1486	2144	1840	1345	2708	1617	4779	2916	3605	3388	3881	3090
ENSBGRG00000000652	chr3	97410529	97516547	+	PLPP3		ENSBGRT00000001174	GO:0001568(blood vessel development);GO:0001702(gastrulation with mouth forming second);GO:0001933(negative regulation of protein phosphorylation);GO:0005178(integrin binding);GO:0005794(Golgi apparatus);GO:0005802(trans-Golgi network);GO:0005886(plasma membrane);GO:0006644(phospholipid metabolic process);GO:0006670(sphingosine metabolic process);GO:0006672(ceramide metabolic process);GO:0006890(…	00561(Glycerolipid metabolism);00564(Glycerophospholipid metabolism);00565(Ether lipid metabolism);00600(Sphingolipid metabolism);04072(Phospholipase D signaling pathway);04666(Fc gamma R-mediated phagocytosis);04975(Fat digestion and absorption);05231(Choline metabolism in cancer)	K01080	EC:3.1.3.4	phospholipid phosphatase 3 [Source:HGNC Symbol;Acc:HGNC:9229]	protein_coding	0.413734	0.204358	0.170259	0.070015	0.123351	0.351376	0.454113	0.48348	0.108726	0	0.280451	0	0.205046	0.173324	0	0.651344	0.228052	28	12	10	4	8	18	25	26	6	0	17	0	15	13	0	49	12
ENSBGRG00000000653	chr2	81574854	81638347	+	ACMSD		ENSBGRT00000001196	GO:0001760(aminocarboxymuconate-semialdehyde decarboxylase activity);GO:0005829(cytosol);GO:0008270(zinc ion binding);GO:0016787(hydrolase activity);GO:0016831(carboxy-lyase activity);GO:1904985(negative regulation of quinolinate biosynthetic process)	00380(Tryptophan metabolism)	K03392	EC:4.1.1.45	aminocarboxymuconate semialdehyde decarboxylase [Source:HGNC Symbol;Acc:HGNC:19288]	protein_coding	0	0	0.0814158	0.0507451	0	0	0	0	0	0	0	0	0	0	0	0	0	0	0	4	2	0	0	0	0	0	0	0	0	0	0	0	0	0
ENSBGRG00000000655	chr3	115920749	115924711	+	ENSBGRG00000000655		ENSBGRT00000001178	NA	04115(p53 signaling pathway)	K10134	NA		protein_coding	0.298947	0.296503	0.321447	0.088299	0.373142	0.576466	0.347948	0.251521	0	0.067337	0.285582	0.406728	0.079244	0.388864	0	0.250949	0.793048	56	48	49	13	61	79	52	38	0	11	47	53	16	79	0	52	114
ENSBGRG00000000657	chr3	54347765	54473894	-	FNBP1L		ENSBGRT00000001456	GO:0005515(protein binding);GO:0005737(cytoplasm);GO:0005829(cytosol);GO:0006897(endocytosis);GO:0006900(vesicle budding from membrane);GO:0007165(signal transduction);GO:0010324(membrane invagination);GO:0016050(vesicle organization);GO:0030050(vesicle transport along actin filament);GO:0031410(cytoplasmic vesicle);GO:0051020(GTPase binding);GO:0051491(positive regulation of filopodium assembly)…	NA	NA	NA	formin binding protein 1 like [Source:HGNC Symbol;Acc:HGNC:20851]	protein_coding	0.701165	0.696594	0.679402	0.386609	0.59446	1.64264	0.748632	0.975476	0.792185	0.688516	0.713591	1.04594	0.413122	0.388303	0.753912	0.507501	0.709943	69	59	54	28	51	118	59	76	63	57	61	72	43	42	58	55	54
ENSBGRG00000000658	chr6	96652170	96771220	+	BMPR1B		ENSBGRT00000001199;ENSBGRT00000001234;ENSBGRT00000001302	GO:0001502(cartilage condensation);GO:0001550(ovarian cumulus expansion);GO:0001649(osteoblast differentiation);GO:0001654(eye development);GO:0002062(chondrocyte differentiation);GO:0004672(protein kinase activity);GO:0004674(protein serine/threonine kinase activity);GO:0004675(transmembrane receptor protein serine/threonine kinase activity);GO:0005025(transforming growth factor beta receptor ac…	04350(TGF-beta signaling pathway);04390(Hippo signaling pathway);04060(Cytokine-cytokine receptor interaction);04550(Signaling pathways regulating pluripotency of stem cells);04360(Axon guidance);05418(Fluid shear stress and atherosclerosis);05418(Fluid shear stress and atherosclerosis)	K13578	EC:2.7.11.30	bone morphogenetic protein receptor type 1B [Source:HGNC Symbol;Acc:HGNC:1077]	protein_coding	0.0226151	0.233214	0.127583	0.130711	0.0349497	0.226967	0	0.163011	0.390372	0.147968	0	0.181534	0.27819	0.247083	0.214315	0	0	3	24	13	12	4	20	0	16	38	15	0	16	35	32	21	0	0
ENSBGRG00000000660	chr3	37884103	37884235	+	SNORA70		ENSBGRT00000001182	NA	NA	NA	NA	Small nucleolar RNA SNORA70 [Source:RFAM;Acc:RF00156]	snoRNA	0	0	0	0	0.430825	0	0.290543	0	0	0	0	0	0	0	0.147733	0	0	0	0	0	0	3	0	2	0	0	0	0	0	0	0	1	0	0
ENSBGRG00000000661	chr8	18821659	18827408	+	GTF2F1		ENSBGRT00000001216	GO:0001091(RNA polymerase II general transcription initiation factor binding);GO:0003677(DNA binding);GO:0005634(nucleus);GO:0005654(nucleoplasm);GO:0005669(transcription factor TFIID complex);GO:0005674(transcription factor TFIIF complex);GO:0006367(transcription initiation at RNA polymerase II promoter);GO:0006368(transcription elongation by RNA polymerase II promoter);GO:0009615(response to vi…	03022(Basal transcription factors)	K03138	NA	general transcription factor IIF subunit 1 [Source:HGNC Symbol;Acc:HGNC:4652]	protein_coding	20.5254	26.8634	23.3258	29.9028	24.8189	21.6734	25.4958	25.6235	21.9778	24.8773	24.0273	26.0057	31.8964	38.356	27.5276	38.2357	24.7972	1574	1757	1444	1679	1665	1212	1546	1549	1367	1602	1600	1385	2541	3176	1656	3207	1460
ENSBGRG00000000662	chr2	32722691	32723812	-	CDK5R2		ENSBGRT00000001183	GO:0001764(neuron migration);GO:0003779(actin binding);GO:0005737(cytoplasm);GO:0016533(protein kinase 5 complex);GO:0021549(cerebellum development);GO:0021722(superior olivary nucleus maturation);GO:0021766(hippocampus development);GO:0021819(layer formation in cerebral cortex);GO:0045860(positive regulation of protein kinase activity);GO:0045956(positive regulation of calcium ion-dependent exoc…	NA	NA	NA	cyclin dependent kinase 5 regulatory subunit 2 [Source:HGNC Symbol;Acc:HGNC:1776]	protein_coding	0	0	0	0	0	0	0	0	0	0	0	0	0	0	0	0.033421	0	0	0	0	0	0	0	0	0	0	0	0	0	0	0	0	2	0
ENSBGRG00000000663	chr3	37886703	37887038	+	RNaseP_nuc		ENSBGRT00000001186	NA	NA	NA	NA	Nuclear RNase P [Source:RFAM;Acc:RF00009]	ribozyme	0	0.14215	0	0	0.156466	0	0	0	0.250624	0	0.041513	0	0	0	0	0	0	0	2	0	0	3	0	0	0	4	0	1	0	0	0	0	0	0
ENSBGRG00000000664	chr3	115941445	115966000	+	ENSBGRG00000000664		ENSBGRT00000001212	GO:0008083(growth factor activity)	04350(TGF-beta signaling pathway);04390(Hippo signaling pathway);04060(Cytokine-cytokine receptor interaction);04714(Thermogenesis)	K16622	NA		protein_coding	0	0.073188	0	0	0	0	0	0	0	0	0.028133	0	0	0	0	0	0	0	4	0	0	0	0	0	0	0	0	2	0	0	0	0	0	0
ENSBGRG00000000665	chr7	54279834	54280994	+	ENSBGRG00000000665		ENSBGRT00000001193	NA	NA	NA	NA		protein_coding	0	0	0	0	0	0	0	0	0	0.040939	0	0.050536	0	0	0	0	0	0	0	0	0	0	0	0	0	0	2	0	2	0	0	0	0	0
ENSBGRG00000000666	chr7	105353124	105478161	+	TEK		ENSBGRT00000001447;ENSBGRT00000001497;ENSBGRT00000001561;ENSBGRT00000001633;ENSBGRT00000001746	GO:0001725(stress fiber);GO:0001934(positive regulation of protein phosphorylation);GO:0002040(sprouting angiogenesis);GO:0004672(protein kinase activity);GO:0004713(protein tyrosine kinase activity);GO:0004714(transmembrane receptor protein tyrosine kinase activity);GO:0005515(protein binding);GO:0005524(ATP binding);GO:0005884(actin filament);GO:0005886(plasma membrane);GO:0005887(integral comp…	04014(Ras signaling pathway);04015(Rap1 signaling pathway);04010(MAPK signaling pathway);04066(HIF-1 signaling pathway);04151(PI3K-Akt signaling pathway);05323(Rheumatoid arthritis);05323(Rheumatoid arthritis)	K05121	EC:2.7.10.1	TEK receptor tyrosine kinase [Source:HGNC Symbol;Acc:HGNC:11724]	protein_coding	0.066765	0.131212	0.2576	0.156596	0.0821516	0.183514	0.0744726	0.0315988	0.144255	0.163743	0.0874391	0.241295	0.16416	0.162536	0.174773	0.423739	0.130522	18	30	55	30	19	36	16	8	32	36	21	45	45	46	36	121	26
ENSBGRG00000000667	chr8	79646957	79647082	+	SNORD22		ENSBGRT00000001195	GO:0005730(nucleolus);GO:0006396(RNA processing)	NA	NA	NA	Small nucleolar RNA SNORD22 [Source:RFAM;Acc:RF00099]	snoRNA	1.57313	3.5371	4.94731	1.79014	3.97504	1.67529	2.06667	2.64092	2.64638	2.50009	1.83666	5.3299	3.64536	1.24446	3.66182	0.898814	4.89969	10	19	25	9	22	8	10	13	14	13	10	23	24	9	18	7	23
ENSBGRG00000000668	chr2	144079990	144083007	-	ENSBGRG00000000668		ENSBGRT00000001206	GO:0004252(serine-type endopeptidase activity);GO:0006508(proteolysis)	04080(Neuroactive ligand-receptor interaction)	K01312	EC:3.4.21.4		protein_coding	0	0	0	0	0	0	0.0424451	0	0	0	0	0.0343921	0	0	0	0	0	0	0	0	0	0	0	3	0	0	0	0	2	0	0	0	0	0
ENSBGRG00000000669	chr1	158924753	158989012	+	PCBP3		ENSBGRT00000001367;ENSBGRT00000001370;ENSBGRT00000001386;ENSBGRT00000001428	GO:0000122(negative regulation of transcription by RNA polymerase II);GO:0001227(DNA-binding transcription repressor activity, RNA polymerase II-specific);GO:0003676(nucleic acid binding);GO:0003690(double-stranded DNA binding);GO:0003723(RNA binding);GO:1990829(C-rich single-stranded DNA binding);GO:1990829(C-rich single-stranded DNA binding)	NA	NA	NA	poly(rC) binding protein 3 [Source:HGNC Symbol;Acc:HGNC:8651]	protein_coding	4.28947	3.38452	2.7038	3.0095	1.13218	4.55141	2.81397	3.32129	2.87449	1.9111	1.01728	2.00282	1.2567	2.08765	1.233	2.19193	2.16994	492	332	251	253	114	381	257	302	269	184	102	160	150	259	112	275	193
ENSBGRG00000000670	chr5	4557912	4669954	+	BORCS5		ENSBGRT00000001218;ENSBGRT00000001246;ENSBGRT00000001258	GO:0005873(plus-end kinesin complex);GO:0005886(plasma membrane);GO:0031224(intrinsic component of membrane);GO:0032418(lysosome localization);GO:0043231(intracellular membrane-bounded organelle);GO:0072384(organelle transport along microtubule);GO:0098574(cytoplasmic side of lysosomal membrane);GO:0099078(BORC complex);GO:0099078(BORC complex)	NA	NA	NA	BLOC-1 related complex subunit 5 [Source:HGNC Symbol;Acc:HGNC:17950]	protein_coding	4.03147	4.95229	5.12876	4.12257	3.32097	5.10745	4.06766	3.6727	5.07531	5.59295	4.12717	6.6754	6.20023	6.54314	6.53731	7.08718	6.85237	413	433	424	309	298	382	330	297	421	482	367	475	659	723	525	793	539
ENSBGRG00000000672	chr2	32771404	32785480	-	WNT10A		ENSBGRT00000001209	GO:0001942(hair follicle development);GO:0005102(signaling receptor binding);GO:0005576(extracellular region);GO:0007275(multicellular organism development);GO:0010628(positive regulation of gene expression);GO:0014033(neural crest cell differentiation);GO:0016055(Wnt signaling pathway);GO:0031069(hair follicle morphogenesis);GO:0042476(odontogenesis);GO:0042487(regulation of odontogenesis of den…	04310(Wnt signaling pathway);04390(Hippo signaling pathway);04150(mTOR signaling pathway);04550(Signaling pathways regulating pluripotency of stem cells);04916(Melanogenesis);05200(Pathways in cancer);05205(Proteoglycans in cancer);05225(Hepatocellular carcinoma);05226(Gastric cancer);05217(Basal cell carcinoma);05224(Breast cancer);04934(Cushing syndrome);05166(HTLV-I infection);05165(Human papi…	K01357	NA	Wnt family member 10A [Source:HGNC Symbol;Acc:HGNC:13829]	protein_coding	0.308644	0.365943	0.620509	0.869613	0.264578	0.431616	0.470178	0.340596	0.518575	2.5161	0.414112	0.611371	0.269142	0.314419	0.800589	0.814765	0.69694	29	29	46	58	21	29	34	25	39	192	33	39	26	31	58	81	49
ENSBGRG00000000673	chr5	76394757	76411285	-	ADCY6		ENSBGRT00000001219;ENSBGRT00000001281;ENSBGRT00000001328	GO:0004016(adenylate cyclase activity);GO:0005080(protein kinase C binding);GO:0005886(plasma membrane);GO:0006171(cAMP biosynthetic process);GO:0007189(adenylate cyclase-activating G protein-coupled receptor signaling pathway);GO:0007212(dopamine receptor signaling pathway);GO:0009190(cyclic nucleotide biosynthetic process);GO:0016849(phosphorus-oxygen lyase activity);GO:0035556(intracellular si…	00230(Purine metabolism);04015(Rap1 signaling pathway);04371(Apelin signaling pathway);04072(Phospholipase D signaling pathway);04024(cAMP signaling pathway);04022(cGMP - PKG signaling pathway);04114(Oocyte meiosis);04540(Gap junction);04611(Platelet activation);04062(Chemokine signaling pathway);04911(Insulin secretion);04923(Regulation of lipolysis in adipocyte);04912(GnRH signaling pathway);04…	K08046	EC:4.6.1.1	adenylate cyclase 6 [Source:HGNC Symbol;Acc:HGNC:237]	protein_coding	0	0.0833341	0.26519	0.135979	0.202714	0.190275	0	0.0181716	0.141645	0.10262	0.194443	0.14822	0.0327777	0.0308087	0.0577199	0	0.191303	0	18	53	25	45	35	0	4	29	22	42	26	9	9	11	0	36
ENSBGRG00000000674	chr1	61922447	61964501	-	ATG3		ENSBGRT00000001264;ENSBGRT00000001287	GO:0000045(autophagosome assembly);GO:0000153(cytoplasmic ubiquitin ligase complex);GO:0005829(cytosol);GO:0016236(macroautophagy);GO:0016567(protein ubiquitination);GO:0019776(Atg8 ligase activity);GO:0019777(Atg12 transferase activity);GO:0019787(ubiquitin-like protein transferase activity);GO:0019899(enzyme binding);GO:0043653(mitochondrial fragmentation involved in apoptotic process);GO:00507…	04140(Autophagy - animal);04136(Autophagy - other eukaryotes);05167(Kaposi sarcoma-associated herpesvirus infection);05167(Kaposi sarcoma-associated herpesvirus infection)	K08343	NA	autophagy related 3 [Source:HGNC Symbol;Acc:HGNC:20962]	protein_coding	61.7492	68.39	70.3737	57.8622	76.264	87.4479	62.2302	87.0906	72.984	74.2711	83.1475	70.9855	54.2533	67.8968	68.0115	77.2826	85.082	3306	3123	3042	2269	3570	3413	2634	3676	3168	3339	3866	2639	3017	3925	2856	4525	3498
ENSBGRG00000000676	chr6	55179855	55201814	-	OCIAD1		ENSBGRT00000001306;ENSBGRT00000001266;ENSBGRT00000001289	GO:0005768(endosome);GO:2000736(regulation of stem cell differentiation);GO:2000736(regulation of stem cell differentiation)	NA	NA	NA	OCIA domain containing 1 [Source:HGNC Symbol;Acc:HGNC:16074]	protein_coding	78.031	97.2952	97.8451	98.2612	98.3496	89.9697	97.8844	79.5603	67.3738	94.333	79.4423	140.124	68.8544	87.7873	120.083	118.398	130.446	2937	3125	2975	2709	3237	2469	2914	2361	2056	2982	2597	3663	2693	3568	3546	4875	3771
ENSBGRG00000000677	chr3	106845656	106847200	-	ENSBGRG00000000677		ENSBGRT00000001232	NA	04144(Endocytosis)	K18461	NA		pseudogene	5.16284	4.11711	5.72717	4.19598	3.58541	2.87509	4.32307	3.51744	5.51046	4.5196	3.01248	4.4018	5.44064	4.71177	1.83885	4.69937	2.70627	322	219	289	192	196	131	214	173	279	237	164	191	353	318	90	321	130
ENSBGRG00000000678	chr3	98026293	98027390	+	ENSBGRG00000000678		ENSBGRT00000001220	NA	NA	NA	NA		processed_pseudogene	0	0.008759	0	0	0	0	0	0	0	0.008896	0	0	0	0	0	0	0	0	1	0	0	0	0	0	0	0	1	0	0	0	0	0	0	0
ENSBGRG00000000679	chr3	37911847	37930059	-	CLCC1		ENSBGRT00000001268	GO:0005783(endoplasmic reticulum);GO:0043231(intracellular membrane-bounded organelle);GO:0044233(mitochondria-associated endoplasmic reticulum membrane)	NA	NA	NA	chloride channel CLIC like 1 [Source:HGNC Symbol;Acc:HGNC:29675]	protein_coding	5.40111	8.65661	8.84304	6.67157	6.82462	8.83588	6.2675	5.4146	4.69637	8.74075	5.53567	10.2272	4.97879	6.40244	10.0764	8.69958	9.86455	524	716	692	474	579	625	481	414	370	712	466	689	502	670	767	923	735
ENSBGRG00000000682	chr5	116767820	116901691	+	CECR2		ENSBGRT00000001242	GO:0000791(euchromatin);GO:0001842(neural fold formation);GO:0001843(neural tube closure);GO:0005515(protein binding);GO:0005634(nucleus);GO:0006338(chromatin remodeling);GO:0007338(single fertilization);GO:0021915(neural tube development);GO:0031010(ISWI-type complex);GO:0060122(inner ear receptor cell stereocilium organization);GO:0090102(cochlea development);GO:0090537(CERF complex);GO:0097194…	04010(MAPK signaling pathway);04012(ErbB signaling pathway);04068(FoxO signaling pathway);04150(mTOR signaling pathway);04510(Focal adhesion);04810(Regulation of actin cytoskeleton);04910(Insulin signaling pathway);04914(Progesterone-mediated oocyte maturation);04270(Vascular smooth muscle contraction)	K04365	EC:2.7.11.1	CECR2 histone acetyl-lysine reader [Source:HGNC Symbol;Acc:HGNC:1840]	protein_coding	0.785048	0.0283186	0.852043	0.612018	0.286257	0.684166	0.684997	0	0.723765	0.516921	0.587241	0.283369	0.028601	0.118769	0.117775	0.338933	0.34779	201	7	176	115	65	128	139	0	151	112	131	51	8	33	24	95	69
ENSBGRG00000000684	chr5	110883491	110916803	+	CHD4		ENSBGRT00000001451;ENSBGRT00000001470	GO:0000781(chromosome, telomeric region);GO:0001221(transcription coregulator binding);GO:0003677(DNA binding);GO:0005524(ATP binding);GO:0005654(nucleoplasm);GO:0005737(cytoplasm);GO:0005813(centrosome);GO:0006338(chromatin remodeling);GO:0010629(negative regulation of gene expression);GO:0016575(histone deacetylation);GO:0016581(NuRD complex);GO:0042826(histone deacetylase binding);GO:0061629(R…	05203(Viral carcinogenesis);05165(Human papillomavirus infection);05165(Human papillomavirus infection)	K11643	EC:3.6.4.12	chromodomain helicase DNA binding protein 4 [Source:HGNC Symbol;Acc:HGNC:1919]	protein_coding	62.4406	70.2419	69.7605	76.0693	61.2304	57.6804	72.987	68.1042	61.7311	75.8431	64.8874	82.7897	61.1072	65.5743	85.615	70.4732	71.6405	17855	17135	16105	15930	15312	12025	16505	15355	14312	18215	16114	16441	18151	20247	19210	22045	15731
ENSBGRG00000000685	chr7	54471304	54758009	+	GABBR2		ENSBGRT00000001311	GO:0004930(G protein-coupled receptor activity);GO:0004965(G protein-coupled GABA receptor activity);GO:0005737(cytoplasm);GO:0005887(integral component of plasma membrane);GO:0007186(G protein-coupled receptor signaling pathway);GO:0007193(adenylate cyclase-inhibiting G protein-coupled receptor signaling pathway);GO:0007214(gamma-aminobutyric acid signaling pathway);GO:0016021(integral component…	04024(cAMP signaling pathway);04080(Neuroactive ligand-receptor interaction);04915(Estrogen signaling pathway);04727(GABAergic synapse);04742(Taste transduction);05032(Morphine addiction)	K04615	NA	gamma-aminobutyric acid type B receptor subunit 2 [Source:HGNC Symbol;Acc:HGNC:4507]	protein_coding	0	0	0	0	0.054768	0	0	0	0.015556	0.105899	0	0.084079	0.067254	0.046572	0.028546	0	0	0	0	0	0	6	0	0	0	2	11	0	8	9	7	3	0	0
ENSBGRG00000000686	chr1	83130237	83130939	-	ENSBGRG00000000686		ENSBGRT00000001229	GO:0003735(structural constituent of ribosome);GO:0005840(ribosome);GO:0006412(translation)	03010(Ribosome)	K02893	NA		protein_coding	0.24795	0.543386	0	0	0	0	0	0.313389	0.354547	0	0.803262	0	0	1.47139	0.236493	0.715004	0	6	11	0	0	0	0	0	6	7	0	16	0	0	35	5	18	0
ENSBGRG00000000687	chr3	98763565	98763828	+	ENSBGRG00000000687		ENSBGRT00000001230	GO:0015078(proton transmembrane transporter activity);GO:0015986(proton motive force-driven ATP synthesis);GO:0045263(proton-transporting ATP synthase complex, coupling factor F(o))	00190(Oxidative phosphorylation);04714(Thermogenesis);05010(Alzheimer disease);05012(Parkinson disease);05016(Huntington disease)	K02126	NA		protein_coding	54.8144	40.78	36.6027	50.1496	23.893	38.2191	48.9675	44.5042	33.5453	30.1845	25.1736	73.8143	19.6592	24.3345	38.9967	52.9656	48.9399	701	445	378	470	268	357	496	449	348	325	280	656	262	336	392	741	481
ENSBGRG00000000688	chr7	9291841	9307429	-	ENSBGRG00000000688		ENSBGRT00000001228	NA	NA	NA	NA		lncRNA	9.71491	9.76536	7.31192	5.39528	6.82326	8.45563	6.17823	8.97354	6.73042	6.07763	6.81681	8.54153	4.14465	8.63615	6.13769	6.27868	10.376	501	429	304	204	308	318	252	365	281	263	305	306	222	481	248	354	411
ENSBGRG00000000689	chr4	96124902	96140534	-	NUP42		ENSBGRT00000001260;ENSBGRT00000001241	GO:0005049(nuclear export signal receptor activity);GO:0005634(nucleus);GO:0005635(nuclear envelope);GO:0005654(nucleoplasm);GO:0005829(cytosol);GO:0006611(protein export from nucleus);GO:0046872(metal ion binding);GO:0046872(metal ion binding)	03013(RNA transport);03013(RNA transport)	K14321	NA	nucleoporin 42 [Source:HGNC Symbol;Acc:HGNC:17010]	protein_coding	9.165	6.56298	6.06687	6.56583	6.47003	12.1243	6.56671	4.69086	4.33191	4.40757	4.55639	6.1234	3.86911	4.87146	4.31895	5.80164	4.52374	884	540	473	464	547	854	501	357	339	357	382	411	389	508	328	613	335
ENSBGRG00000000690	chr3	131326053	131326208	-	ENSBGRG00000000690		ENSBGRT00000001231	GO:0000275(mitochondrial proton-transporting ATP synthase complex, catalytic sector F(1));GO:0015986(proton motive force-driven ATP synthesis);GO:0046933(proton-transporting ATP synthase activity, rotational mechanism)	00190(Oxidative phosphorylation);04714(Thermogenesis);05010(Alzheimer disease);05012(Parkinson disease);05016(Huntington disease)	K02135	NA		protein_coding	15.9725	6.65298	9.62689	20.7388	22.7669	4.27962	7.48923	1.73688	1.7979	1.94576	4.86187	0.917401	7.1425	2.18517	0.323877	0.20811	0.321743	121	43	59	115	151	24	45	11	12	13	32	5	57	18	2	2	2
ENSBGRG00000000693	chr7	28470236	28496632	+	RNF20		ENSBGRT00000001450;ENSBGRT00000001239;ENSBGRT00000001271;ENSBGRT00000001330;ENSBGRT00000001417	GO:0000151(ubiquitin ligase complex);GO:0000209(protein polyubiquitination);GO:0002039(p53 binding);GO:0003682(chromatin binding);GO:0003713(transcription coactivator activity);GO:0003730(mRNA 3'-UTR binding);GO:0004842(ubiquitin-protein transferase activity);GO:0005634(nucleus);GO:0005654(nucleoplasm);GO:0005730(nucleolus);GO:0006355(regulation of DNA-templated transcription);GO:0006511(ubiquiti…	NA	NA	NA	ring finger protein 20 [Source:HGNC Symbol;Acc:HGNC:10062]	protein_coding	25.6726	28.1609	29.2768	35.8465	28.829	28.4295	30.2941	25.778	24.8665	32.0817	27.0934	34.4167	23.3516	28.239	32.1218	35.2545	31.7728	6218	5819	5725	6358	6108	5022	5803	4924	4885	6527	5699	5790	5875	7385	6105	9340	5910
ENSBGRG00000000696	chr5	47488138	47492349	+	CDK2		ENSBGRT00000001436;ENSBGRT00000001443	GO:0000082(G1/S transition of mitotic cell cycle);GO:0000122(negative regulation of transcription by RNA polymerase II);GO:0000287(magnesium ion binding);GO:0000307(cyclin-dependent protein kinase holoenzyme complex);GO:0000781(chromosome, telomeric region);GO:0000793(condensed chromosome);GO:0000805(X chromosome);GO:0000806(Y chromosome);GO:0001673(male germ cell nucleus);GO:0004672(protein kina…	04068(FoxO signaling pathway);04151(PI3K-Akt signaling pathway);04110(Cell cycle);04114(Oocyte meiosis);04115(p53 signaling pathway);04218(Cellular senescence);04914(Progesterone-mediated oocyte maturation);05200(Pathways in cancer);05203(Viral carcinogenesis);05226(Gastric cancer);05215(Prostate cancer);05222(Small cell lung cancer);04934(Cushing syndrome);05162(Measles);05161(Hepatitis B);05168…	K02206	EC:2.7.11.22	cyclin dependent kinase 2 [Source:HGNC Symbol;Acc:HGNC:1771]	protein_coding	6.85298	9.55823	7.70798	11.1848	9.05339	9.41581	8.15397	10.5182	7.34066	11.0704	8.37134	10.7244	9.12879	6.52363	10.5534	7.46834	8.05937	347	412	315	414	400	347	326	419	301	470	367	376	480	356	418	413	313
ENSBGRG00000000698	chr3	8885950	8891485	-	ITLN2		ENSBGRT00000001324	NA	NA	NA	NA	intelectin 2 [Source:HGNC Symbol;Acc:HGNC:20599]	protein_coding	0	0	0	0.445141	0.268744	0	0	0	0	0.711811	0	0	0	0	0.465782	1.59634	0.437373	0	0	0	17	12	0	0	0	0	30	0	0	0	0	19	88	17
ENSBGRG00000000700	chr3	107005580	107011592	-	ENSBGRG00000000700		ENSBGRT00000001245	NA	NA	NA	NA		lncRNA	0	0	0.126909	0.030734	0	0	0.136482	0	0	0.076879	0	0	0	0	0	0.023673	0	0	0	16	4	0	0	17	0	0	10	0	0	0	0	0	4	0
ENSBGRG00000000701	chr7	91907096	91970972	-	ZDHHC21		ENSBGRT00000001272;ENSBGRT00000001303;ENSBGRT00000001339;ENSBGRT00000001256	GO:0001942(hair follicle development);GO:0003056(regulation of vascular associated smooth muscle contraction);GO:0005794(Golgi apparatus);GO:0005886(plasma membrane);GO:0016409(palmitoyltransferase activity);GO:0018230(peptidyl-L-cysteine S-palmitoylation);GO:0018345(protein palmitoylation);GO:0019706(protein-cysteine S-palmitoyltransferase activity);GO:0048733(sebaceous gland development);GO:007…	NA	NA	NA	zinc finger DHHC-type containing 21 [Source:HGNC Symbol;Acc:HGNC:20750]	protein_coding	2.41797	3.31553	5.22992	1.97328	3.67845	3.55894	3.18458	2.86631	3.84598	3.891	3.71717	2.59042	1.5859	2.32287	2.67834	1.49642	3.28727	244	285	425	146	324	261	254	228	316	330	325	182	167	253	213	165	255
ENSBGRG00000000702	chr3	107022197	107022303	+	U6		ENSBGRT00000001251	GO:0000244(spliceosomal tri-snRNP complex assembly);GO:0000353(formation of quadruple SL/U4/U5/U6 snRNP);GO:0005688(U6 snRNP);GO:0030621(U4 snRNA binding);GO:0046540(U4/U6 x U5 tri-snRNP complex)	NA	NA	NA	U6 spliceosomal RNA [Source:RFAM;Acc:RF00026]	snRNA	0	0.241285	0.0733	0	0	0	0	0	0	0	0	0.741008	0	0	0.350866	0	0	0	2	1	0	0	0	0	0	0	0	0	3	0	0	2	0	0
ENSBGRG00000000705	chr1	137848252	137969665	+	XRN1		ENSBGRT00000001705;ENSBGRT00000001732	GO:0000956(nuclear-transcribed mRNA catabolic process);GO:0003676(nucleic acid binding);GO:0004527(exonuclease activity);GO:0004534(5'-3' exoribonuclease activity);GO:0005829(cytosol);GO:0005886(plasma membrane);GO:0008409(5'-3' exonuclease activity);GO:0016075(rRNA catabolic process);GO:0071028(nuclear mRNA surveillance);GO:0071044(histone mRNA catabolic process);GO:0071044(histone mRNA cataboli…	03008(Ribosome biogenesis in eukaryotes);03018(RNA degradation);03018(RNA degradation)	K12618	EC:3.1.13.-	5'-3' exoribonuclease 1 [Source:HGNC Symbol;Acc:HGNC:30654]	protein_coding	21.2269	21.3544	20.6102	21.4288	21.7462	21.7446	20.5918	19.3305	15.9712	17.8486	20.8196	32.1564	11.5193	12.8413	23.721	17.3241	24.5098	5254	4508	4118	3884	4706	3924	4030	3772	3205	3710	4475	5526	2962	3432	4607	4690	4658
ENSBGRG00000000707	chr1	83247487	83259425	-	ENSBGRG00000000707		ENSBGRT00000001252	GO:0003953(NAD+ nucleosidase activity);GO:0007165(signal transduction)	04010(MAPK signaling pathway);04060(Cytokine-cytokine receptor interaction);04659(Th17 cell differentiation);04750(Inflammatory mediator regulation of TRP channels)	K04723	NA		protein_coding	0	6.28475	6.24888	0	14.2058	8.28416	3.7717	8.3873	9.08406	7.89075	11.2293	4.84964	3.84738	3.95819	4.52812	6.50869	0	0	193	182	0	446	217	108	238	265	238	350	121	144	154	128	256	0
ENSBGRG00000000709	chr3	63808967	63839088	+	MCOLN3		ENSBGRT00000001280;ENSBGRT00000001299;ENSBGRT00000001327	GO:0005261(cation channel activity);GO:0005737(cytoplasm);GO:0005886(plasma membrane);GO:0007626(locomotory behavior);GO:0042491(inner ear auditory receptor cell differentiation);GO:0042491(inner ear auditory receptor cell differentiation)	NA	NA	NA	mucolipin 3 [Source:HGNC Symbol;Acc:HGNC:13358]	protein_coding	0.205718	0.351993	1.25364	0.684483	0.490746	2.03627	0.459545	0.185694	1.14212	0.608711	0.424731	0.709936	0.193982	0.983204	0.590724	24.7749	3.41231	28	40	135	67	57	197	49	20	124	68	49	66	27	141	62	3590	348
ENSBGRG00000000711	chr5	82736959	82769732	-	METAP2		ENSBGRT00000001651;ENSBGRT00000001588;ENSBGRT00000001605	GO:0004177(aminopeptidase activity);GO:0005737(cytoplasm);GO:0005829(cytosol);GO:0005886(plasma membrane);GO:0006508(proteolysis);GO:0008235(metalloexopeptidase activity);GO:0016485(protein processing);GO:0018206(peptidyl-methionine modification);GO:0031365(N-terminal protein amino acid modification);GO:0070006(metalloaminopeptidase activity);GO:0070006(metalloaminopeptidase activity)	NA	NA	NA	methionyl aminopeptidase 2 [Source:HGNC Symbol;Acc:HGNC:16672]	protein_coding	28.9236	43.8044	40.8749	45.0223	35.4947	35.5131	36.7288	31.0778	27.1778	36.2247	28.1249	61.167	44.7579	51.2772	48.7828	66.8667	54.685	3030	3914	3457	3453	3252	2712	3043	2566	2308	3187	2559	4449	4870	5799	4010	7661	4398
ENSBGRG00000000712	chr2	81650336	81681431	+	CCNT2		ENSBGRT00000001365;ENSBGRT00000001334;ENSBGRT00000001292;ENSBGRT00000001312;ENSBGRT00000001381	GO:0001223(transcription coactivator binding);GO:0003682(chromatin binding);GO:0005634(nucleus);GO:0005654(nucleoplasm);GO:0005829(cytosol);GO:0005886(plasma membrane);GO:0006351(DNA-templated transcription);GO:0006357(regulation of transcription by RNA polymerase II);GO:0007519(skeletal muscle tissue development);GO:0008024(cyclin/CDK positive transcription elongation factor complex);GO:0016538(…	05202(Transcriptional misregulation in cancers);05202(Transcriptional misregulation in cancers)	K15188	NA	cyclin T2 [Source:HGNC Symbol;Acc:HGNC:1600]	protein_coding	26.8905	32.5138	36.3179	30.3116	35.5377	34.1782	32.0205	28.32	23.9651	30.8654	26.3814	30.4081	19.4927	19.7649	28.6509	20.4369	29.6519	3576	3687	3899	2954	4133	3314	3368	2971	2584	3446	3047	2809	2692	2839	2990	2974	3028
ENSBGRG00000000713	chr7	74045045	74093685	+	PTAR1		ENSBGRT00000001305;ENSBGRT00000001337;ENSBGRT00000001349	GO:0008318(protein prenyltransferase activity);GO:0018342(protein prenylation);GO:0018342(protein prenylation)	NA	NA	NA	protein prenyltransferase alpha subunit repeat containing 1 [Source:HGNC Symbol;Acc:HGNC:30449]	protein_coding	5.5962	6.94815	8.50971	7.4189	6.09631	6.59007	5.82373	5.2675	5.10825	8.34491	5.91029	9.62598	5.47365	7.36564	7.78411	5.88897	5.91563	420	445	516	408	400	361	346	313	311	526	385	503	427	597	458	483	341
ENSBGRG00000000714	chr1	90324178	90332384	-	AP2M1		ENSBGRT00000001498;ENSBGRT00000001514;ENSBGRT00000001525	GO:0005048(signal sequence binding);GO:0005886(plasma membrane);GO:0005905(clathrin-coated pit);GO:0006886(intracellular protein transport);GO:0006900(vesicle budding from membrane);GO:0016192(vesicle-mediated transport);GO:0030122(AP-2 adaptor complex);GO:0030131(clathrin adaptor complex);GO:0031623(receptor internalization);GO:0044325(transmembrane transporter binding);GO:0072583(clathrin-depen…	04144(Endocytosis);04961(Endocrine and other factor-regulated calcium reabsorption);04721(Synaptic vesicle cycle);05016(Huntington disease);05016(Huntington disease)	K11826	NA	adaptor related protein complex 2 subunit mu 1 [Source:HGNC Symbol;Acc:HGNC:564]	protein_coding	98.8874	110.713	108.18	118.796	111.956	128.235	105.607	93.6629	102.591	104.443	108.299	105.689	129.265	146.202	113.753	126.987	138.307	6629	6332	5855	5833	6564	6268	5598	4951	5577	5881	6305	4921	9002	10582	5984	9312	7120
ENSBGRG00000000715	chr3	107036387	107269360	+	TRABD2B		ENSBGRT00000001288;ENSBGRT00000001275	GO:0004175(endopeptidase activity);GO:0004222(metalloendopeptidase activity);GO:0005887(integral component of plasma membrane);GO:0006508(proteolysis);GO:0017147(Wnt-protein binding);GO:0030178(negative regulation of Wnt signaling pathway);GO:0031301(integral component of organelle membrane);GO:0031334(positive regulation of protein-containing complex assembly);GO:1904808(positive regulation of p…	03420(Nucleotide excision repair);03420(Nucleotide excision repair)	K10838	NA	TraB domain containing 2B [Source:HGNC Symbol;Acc:HGNC:44200]	protein_coding	1.02557	1.03301	1.07215	1.58279	0.183738	0.331244	1.19745	0.921627	0.559113	2.59528	0.283889	2.01876	2.48631	1.13064	1.78364	1.04705	0.551024	218	187	184	246	35	52	202	155	97	462	53	298	548	259	297	243	91
ENSBGRG00000000717	chr1	41201785	41202222	-	ENSBGRG00000000717		ENSBGRT00000001277	GO:0005484(SNAP receptor activity);GO:0006886(intracellular protein transport);GO:0016020(membrane);GO:0016021(integral component of membrane);GO:0016192(vesicle-mediated transport)	04130(SNARE interactions in vesicular transport)	K08487	NA		protein_coding	0.025141	0	0.696806	0	0	0	0	0	0.195361	0.466247	0.159954	0.134862	0.009682	0.128646	0.266755	0	0.12196	1	0	12	0	0	0	0	0	4	9	3	2	1	3	5	0	2
ENSBGRG00000000718	chr1	83260427	83339216	-	ENSBGRG00000000718		ENSBGRT00000001300;ENSBGRT00000001331	GO:0004908(interleukin-1 receptor activity);GO:0004908(interleukin-1 receptor activity)	04010(MAPK signaling pathway);04060(Cytokine-cytokine receptor interaction);04659(Th17 cell differentiation);04750(Inflammatory mediator regulation of TRP channels);04750(Inflammatory mediator regulation of TRP channels)	K04723	NA	interleukin 1 receptor accessory protein [Source:HGNC Symbol;Acc:HGNC:5995]	protein_coding	14.4676	18.9197	20.7706	17.8059	47.242	18.8125	17.3817	26.8138	28.6155	21.368	33.6642	14.8055	12.2045	12.5387	17.5618	21.884	13.3614	1180	1316	1368	1064	3369	1119	1121	1724	1892	1464	2384	839	1035	1105	1124	1953	838
ENSBGRG00000000719	chr8	18832325	18835052	-	ALKBH7		ENSBGRT00000001333;ENSBGRT00000001310	GO:0005739(mitochondrion);GO:0005759(mitochondrial matrix);GO:0006631(fatty acid metabolic process);GO:0006974(cellular response to DNA damage stimulus);GO:0010883(regulation of lipid storage);GO:1902445(regulation of mitochondrial membrane permeability involved in programmed necrotic cell death);GO:1902445(regulation of mitochondrial membrane permeability involved in programmed necrotic cell dea…	NA	NA	NA	alkB homolog 7 [Source:HGNC Symbol;Acc:HGNC:21306]	protein_coding	6.94835	7.1274	7.47076	3.39854	2.11291	3.88283	4.78997	3.4284	6.20672	6.98278	5.17597	3.49492	9.41717	8.97694	5.00603	5.31275	3.89931	237	208	206	85	64	97	129	92	172	200	153	83	333	330	134	198	102
ENSBGRG00000000720	chr5	116901891	116903440	+	ENSBGRG00000000720		ENSBGRT00000001273	NA	NA	NA	NA		lncRNA	0.809856	0.083871	0.602958	0.762234	0.525496	1.16237	0.726042	0	0.670052	0.670216	0.272975	0.164119	0	0.194917	0.181727	0.52973	0	43	4	26	30	25	45	31	0	29	30	13	6	0	12	8	31	0
ENSBGRG00000000721	chr4	65146108	65353054	-	AOAH		ENSBGRT00000001769;ENSBGRT00000001461;ENSBGRT00000001533;ENSBGRT00000001586;ENSBGRT00000001625;ENSBGRT00000001666	GO:0005509(calcium ion binding);GO:0006631(fatty acid metabolic process);GO:0009104(lipopolysaccharide catabolic process);GO:0016788(hydrolase activity, acting on ester bonds);GO:0043231(intracellular membrane-bounded organelle);GO:0050528(acyloxyacyl hydrolase activity);GO:0050528(acyloxyacyl hydrolase activity)	NA	NA	NA	acyloxyacyl hydrolase [Source:HGNC Symbol;Acc:HGNC:548]	protein_coding	32.1526	42.109	39.7001	51.5907	26.7508	27.4113	42.9771	52.1607	44.2791	40.3478	36.8865	42.5887	26.9275	35.0605	46.9729	54.872	50.9407	4445	4967	4430	5223	3234	2764	4699	5686	4964	4684	4428	4089	3866	5233	5094	8296	5408
ENSBGRG00000000723	chr5	4678141	4737283	-	DUSP16		ENSBGRT00000001296;ENSBGRT00000001309	GO:0004721(phosphoprotein phosphatase activity);GO:0005634(nucleus);GO:0005654(nucleoplasm);GO:0005737(cytoplasm);GO:0006470(protein dephosphorylation);GO:0008138(protein tyrosine/serine/threonine phosphatase activity);GO:0008432(JUN kinase binding);GO:0016311(dephosphorylation);GO:0016791(phosphatase activity);GO:0017017(MAP kinase tyrosine/serine/threonine phosphatase activity);GO:0043409(negat…	04010(MAPK signaling pathway);04010(MAPK signaling pathway)	K04459	EC:3.1.3.16;EC:3.1.3.48	dual specificity phosphatase 16 [Source:HGNC Symbol;Acc:HGNC:17909]	protein_coding	7.93543	7.83646	7.43342	11.3133	8.4878	11.1963	7.05177	9.06331	10.421	10.453	9.79084	8.09215	4.73874	3.14694	8.55304	5.07282	8.3433	1203	1013	910	1256	1125	1238	845	1084	1280	1331	1289	852	747	515	1018	842	972
ENSBGRG00000000724	chr2	32849807	32857819	+	PRKAG3		ENSBGRT00000001294	GO:0004679(AMP-activated protein kinase activity);GO:0005978(glycogen biosynthetic process);GO:0006096(glycolytic process);GO:0014873(response to muscle activity involved in regulation of muscle adaptation);GO:0019901(protein kinase binding);GO:0031588(nucleotide-activated protein kinase complex);GO:0031669(cellular response to nutrient levels);GO:0032559(adenyl ribonucleotide binding);GO:0071900…	04371(Apelin signaling pathway);04068(FoxO signaling pathway);04152(AMPK signaling pathway);04530(Tight junction);04910(Insulin signaling pathway);04922(Glucagon signaling pathway);04920(Adipocytokine signaling pathway);04921(Oxytocin signaling pathway);04211(Longevity regulating pathway - mammal);04213(Longevity regulating pathway - multiple species);04710(Circadian rhythm);04714(Thermogenesis);…	K07200	NA	protein kinase AMP-activated non-catalytic subunit gamma 3 [Source:HGNC Symbol;Acc:HGNC:9387]	protein_coding	0	0	0	0	0	0	0	0	0	0	0.0734595	0	0	0	0	0	0	0	0	0	0	0	0	0	0	0	0	7	0	0	0	0	0	0
ENSBGRG00000000725	chr4	96147257	96217625	-	ENSBGRG00000000725		ENSBGRT00000001301;ENSBGRT00000001332	GO:0000387(spliceosomal snRNP assembly);GO:0005515(protein binding);GO:0005681(spliceosomal complex);GO:0016567(protein ubiquitination);GO:0031463(Cul3-RING ubiquitin ligase complex);GO:0031463(Cul3-RING ubiquitin ligase complex)	NA	NA	NA		protein_coding	2.82771	4.00323	3.74843	4.66525	3.43462	3.89463	4.34737	2.59982	2.45076	5.17285	3.2466	6.23444	3.22061	4.26769	5.52349	5.23002	4.41369	512	618	548	619	544	514	623	371	360	786	511	784	606	834	784	1036	614
ENSBGRG00000000726	chr3	115971389	115986688	-	PPIE		ENSBGRT00000001315;ENSBGRT00000001362	GO:0000398(mRNA splicing, via spliceosome);GO:0000413(protein peptidyl-prolyl isomerization);GO:0003676(nucleic acid binding);GO:0003723(RNA binding);GO:0003729(mRNA binding);GO:0003755(peptidyl-prolyl cis-trans isomerase activity);GO:0005634(nucleus);GO:0005829(cytosol);GO:0006355(regulation of DNA-templated transcription);GO:0006457(protein folding);GO:0008143(poly(A) binding);GO:0016018(cyclos…	03040(Spliceosome);03040(Spliceosome)	K09564	EC:5.2.1.8	peptidylprolyl isomerase E [Source:HGNC Symbol;Acc:HGNC:9258]	protein_coding	5.34696	7.91989	6.90687	5.43187	7.37817	6.73059	6.59409	5.62242	5.12092	6.57709	5.22041	8.20576	11.6375	10.5709	7.81759	10.6246	6.83995	464	586	484	345	560	425	452	384	361	479	393	495	1047	989	532	1007	455
ENSBGRG00000000727	chr3	99129785	99294635	+	USP24		ENSBGRT00000001521	GO:0004843(cysteine-type deubiquitinase activity);GO:0005515(protein binding);GO:0006511(ubiquitin-dependent protein catabolic process);GO:0016579(protein deubiquitination)	NA	NA	NA	ubiquitin specific peptidase 24 [Source:HGNC Symbol;Acc:HGNC:12623]	protein_coding	19.771	21.6509	24.5489	24.6704	18.558	21.3215	20.7821	16.2013	15.9178	22.7724	17.3506	32.3616	16.1846	16.0796	23.1836	17.2053	21.4651	7521	7026	7539	6873	6174	5913	6252	4860	4910	7276	5732	8549	6395	6605	6920	7160	6270
ENSBGRG00000000728	chr1	41245683	41310952	+	NSUN3		ENSBGRT00000001293;ENSBGRT00000001304	GO:0001510(RNA methylation);GO:0002127(tRNA wobble base cytosine methylation);GO:0005739(mitochondrion);GO:0005759(mitochondrial matrix);GO:0008168(methyltransferase activity);GO:0016428(tRNA (cytosine-5-)-methyltransferase activity);GO:0070129(regulation of mitochondrial translation);GO:0070129(regulation of mitochondrial translation)	NA	NA	NA	NOP2/Sun RNA methyltransferase 3 [Source:HGNC Symbol;Acc:HGNC:26208]	protein_coding	2.17492	2.38404	2.66004	3.32029	2.17413	1.85236	2.67431	1.49274	1.39453	3.44831	2.51636	3.56973	2.17277	2.65412	3.60964	3.71166	3.69454	181	169	178	202	158	113	176	99	95	241	182	206	188	238	235	337	236
ENSBGRG00000000729	chr3	131373807	131380897	-	MAB21L4		ENSBGRT00000001295	NA	NA	NA	NA	mab-21 like 4 [Source:HGNC Symbol;Acc:HGNC:26216]	protein_coding	0	0.058654	0	0	0	0	0	0	0	0	0.021039	0	0.079552	0	0	0	0	0	4	0	0	0	0	0	0	0	0	2	0	6	0	0	0	0
ENSBGRG00000000730	chr5	116915993	116940765	-	ATP6V1E1		ENSBGRT00000001368;ENSBGRT00000001358;ENSBGRT00000001326	GO:0000221(vacuolar proton-transporting V-type ATPase, V1 domain);GO:0005737(cytoplasm);GO:0005768(endosome);GO:0005829(cytosol);GO:0005902(microvillus);GO:0016324(apical plasma membrane);GO:0033178(proton-transporting two-sector ATPase complex, catalytic domain);GO:0046961(proton-transporting ATPase activity, rotational mechanism);GO:0051117(ATPase binding);GO:1902600(proton transmembrane transp…	00190(Oxidative phosphorylation);04150(mTOR signaling pathway);04145(Phagosome);04966(Collecting duct acid secretion);04721(Synaptic vesicle cycle);05323(Rheumatoid arthritis);05165(Human papillomavirus infection);05165(Human papillomavirus infection)	K02150	NA	ATPase H+ transporting V1 subunit E1 [Source:HGNC Symbol;Acc:HGNC:857]	protein_coding	76.0909	68.3287	68.7932	86.3725	72.2298	64.7591	75.3405	78.3874	70.1699	67.529	67.0748	57.0425	55.1937	79.4051	50.7948	80.2289	53.9923	7548	5782	5510	6275	6268	4684	5912	6132	5645	5628	5779	3930	5687	8506	3954	8706	4114
ENSBGRG00000000733	chr2	55838665	56175051	+	ANKRD44		ENSBGRT00000001566;ENSBGRT00000001538	GO:0005515(protein binding);GO:0005515(protein binding)	NA	NA	NA	ankyrin repeat domain 44 [Source:HGNC Symbol;Acc:HGNC:25259]	protein_coding	56.6869	70.5404	79.3332	75.2321	74.431	71.6739	74.6927	70.0499	62.3934	77.784	73.6994	81.062	52.6577	57.1565	73.151	61.9832	66.7288	8869	9414	10020	8620	10184	8176	9241	8641	7914	10220	10013	8807	8558	9655	8980	10608	8017
ENSBGRG00000000734	chr3	107651683	107654202	-	FOXD2		ENSBGRT00000001317	GO:0003700(DNA-binding transcription factor activity);GO:0006355(regulation of DNA-templated transcription);GO:0043565(sequence-specific DNA binding)	NA	NA	NA	forkhead box D2 [Source:HGNC Symbol;Acc:HGNC:3803]	protein_coding	5.50124	5.79332	4.73567	1.92679	5.47961	5.37036	4.67128	6.24703	7.99398	5.56068	9.1926	2.92405	3.21099	3.39324	3.60835	3.47721	3.78929	672	604	467	173	585	478	451	602	792	570	975	248	408	448	346	465	356
ENSBGRG00000000735	chr8	21846509	21847666	-	S1PR4		ENSBGRT00000001321	GO:0004930(G protein-coupled receptor activity);GO:0005739(mitochondrion);GO:0007186(G protein-coupled receptor signaling pathway);GO:0007189(adenylate cyclase-activating G protein-coupled receptor signaling pathway);GO:0016021(integral component of membrane);GO:0038036(sphingosine-1-phosphate receptor activity)	04068(FoxO signaling pathway);04071(Sphingolipid signaling pathway);04080(Neuroactive ligand-receptor interaction)	K04293	NA	sphingosine-1-phosphate receptor 4 [Source:HGNC Symbol;Acc:HGNC:3170]	protein_coding	92.2669	83.8512	66.5025	48.1336	50.2688	112.472	74.6985	76.2377	135.657	134.405	122.629	119.219	74.1829	62.134	110.395	124.974	92.8418	5175	4012	3012	1977	2466	4599	3313	3372	6169	6331	5973	4644	4322	3763	4858	7668	3999
ENSBGRG00000000736	chr7	9784487	9796546	-	STMN4		ENSBGRT00000001356;ENSBGRT00000001350;ENSBGRT00000001323;ENSBGRT00000001364	GO:0031110(regulation of microtubule polymerization or depolymerization);GO:0031110(regulation of microtubule polymerization or depolymerization)	NA	NA	NA	stathmin 4 [Source:HGNC Symbol;Acc:HGNC:16078]	protein_coding	0	0	0	0.152248	0	0	0.0637036	0.243585	0	0.113699	0	0	0	0	0	0	0	0	0	0	16	0	0	7	24	0	12	0	0	0	0	0	0	0
ENSBGRG00000000738	chr3	107671750	107672696	-	ENSBGRG00000000738		ENSBGRT00000001343	NA	NA	NA	NA		pseudogene	0	0.094056	0	0.025009	0.033243	0	0.068008	0.141215	0.062389	0.013846	0.32605	0.133123	0.103553	0.029077	0.554643	0	0.29567	0	4	0	1	2	0	3	6	3	1	13	5	5	2	20	0	11
ENSBGRG00000000739	chr6	55241713	55242723	-	ENSBGRG00000000739		ENSBGRT00000001325	NA	NA	NA	NA		protein_coding	0	0	0	0	0	0	0.102614	0	0	0.016103	0	0	0	0	0.025855	0	0.051773	0	0	0	0	0	0	4	0	0	1	0	0	0	0	1	0	2
ENSBGRG00000000740	chr1	41764045	41765292	-	ENSBGRG00000000740		ENSBGRT00000001329	NA	NA	NA	NA		protein_coding	0	0	0	0	0	0	0	0	0	0	0	0	0.006329	0	0	0	0	0	0	0	0	0	0	0	0	0	0	0	0	1	0	0	0	0
ENSBGRG00000000741	chr5	4824786	4854383	+	CREBL2		ENSBGRT00000001348	GO:0003700(DNA-binding transcription factor activity);GO:0006355(regulation of DNA-templated transcription)	NA	NA	NA	cAMP responsive element binding protein like 2 [Source:HGNC Symbol;Acc:HGNC:2350]	protein_coding	29.7996	32.75	34.4865	40.7515	36.8106	36.8501	31.6309	32.6114	31.3901	31.6107	38.8417	39.5048	19.8176	28.6806	32.957	37.1065	36.5571	1968	1845	1838	1971	2126	1774	1652	1698	1681	1753	2227	1811	1359	2045	1708	2680	1854
ENSBGRG00000000743	chr1	61966094	61986266	+	SLC35A5		ENSBGRT00000001353;ENSBGRT00000001376	GO:0000139(Golgi membrane);GO:0015165(pyrimidine nucleotide-sugar transmembrane transporter activity);GO:0016021(integral component of membrane);GO:0090481(pyrimidine nucleotide-sugar transmembrane transport);GO:0090481(pyrimidine nucleotide-sugar transmembrane transport)	NA	NA	NA	solute carrier family 35 member A5 [Source:HGNC Symbol;Acc:HGNC:20792]	protein_coding	42.3666	49.8856	46.9493	55.4884	52.916	50.28	52.1663	54.3021	48.294	53.348	58.9215	61.3511	30.4717	36.7088	51.2123	47.8633	51.5472	2656	2668	2376	2547	2901	2298	2586	2684	2454	2808	3207	2671	1984	2485	2519	3282	2481
ENSBGRG00000000744	chr4	17581184	17589874	-	RAB19		ENSBGRT00000001344	GO:0003924(GTPase activity);GO:0005525(GTP binding)	NA	NA	NA	RAB19, member RAS oncogene family [Source:HGNC Symbol;Acc:HGNC:19982]	protein_coding	6.06412	8.93209	5.63616	8.22498	5.99147	5.67902	7.72646	2.19003	5.73762	9.02177	8.16952	9.79293	16.8228	11.1441	12.6177	15.455	8.51641	200	251	150	199	173	137	201	57	153	250	234	224	575	396	326	556	216
ENSBGRG00000000746	chr6	55254016	55304916	+	ENSBGRG00000000746		ENSBGRT00000001341	NA	NA	NA	NA		lncRNA	2.27079	2.29494	2.59476	2.64231	2.74647	2.01939	2.39439	2.78151	0	2.85747	2.3537	2.62717	1.95422	1.48094	2.58527	1.47363	2.30349	229	198	212	196	243	149	191	222	0	242	207	184	205	162	205	163	179
ENSBGRG00000000748	chr8	21863917	21889605	-	GNA15		ENSBGRT00000001346;ENSBGRT00000001360	GO:0001664(G protein-coupled receptor binding);GO:0003924(GTPase activity);GO:0007165(signal transduction);GO:0007186(G protein-coupled receptor signaling pathway);GO:0007200(phospholipase C-activating G protein-coupled receptor signaling pathway);GO:0019001(guanyl nucleotide binding);GO:0031683(G-protein beta/gamma-subunit complex binding);GO:0051482(positive regulation of cytosolic calcium ion …	04020(Calcium signaling pathway);04926(Relaxin signaling pathway);05146(Amoebiasis);05142(Chagas disease (American trypanosomiasis));05142(Chagas disease (American trypanosomiasis))	K04637	NA	G protein subunit alpha 15 [Source:HGNC Symbol;Acc:HGNC:4383]	protein_coding	36.485	38.0668	30.5607	30.8059	34.15	34.6668	36.0874	51.6588	43.6155	29.4649	40.3889	31.7207	30.8704	24.2146	33.6714	25.1634	35.3737	2390	2127	1617	1478	1957	1656	1870	2668	2317	1622	2298	1444	2100	1713	1731	1803	1780
ENSBGRG00000000749	chr8	5696033	5696134	+	U6		ENSBGRT00000001345	GO:0000244(spliceosomal tri-snRNP complex assembly);GO:0000353(formation of quadruple SL/U4/U5/U6 snRNP);GO:0005688(U6 snRNP);GO:0030621(U4 snRNA binding);GO:0046540(U4/U6 x U5 tri-snRNP complex)	NA	NA	NA	U6 spliceosomal RNA [Source:RFAM;Acc:RF00026]	snRNA	0	0	0	0	0.109565	0.192509	0	0	0	0	0	0	0	0	0	0	0	0	0	0	0	1	1	0	0	0	0	0	0	0	0	0	0	0
ENSBGRG00000000750	chr2	5031508	5031862	+	ENSBGRG00000000750		ENSBGRT00000001354	NA	03013(RNA transport);05418(Fluid shear stress and atherosclerosis)	K12160	NA		protein_coding	0	0	0	0	0	0	0	0	0.178411	0	0	0	0	0	0.02577	0	0	0	0	0	0	0	0	0	0	2	0	0	0	0	0	1	0	0
ENSBGRG00000000751	chr1	44023621	44024976	+	ENSBGRG00000000751		ENSBGRT00000001352	GO:0003924(GTPase activity);GO:0005200(structural constituent of cytoskeleton);GO:0005525(GTP binding);GO:0005874(microtubule);GO:0007017(microtubule-based process)	04145(Phagosome);04210(Apoptosis);04530(Tight junction);04540(Gap junction);05130(Pathogenic Escherichia coli infection)	K07374	NA		protein_coding	1.71856	1.45728	2.33551	1.99019	2.44148	2.93428	2.25141	1.73667	1.61675	2.11726	3.17305	1.54833	2.43233	2.14258	3.37335	4.09579	3.08075	113	82	124	96	141	141	117	90	87	117	181	71	166	152	174	295	156
ENSBGRG00000000752	chr8	5697291	5697392	+	U6		ENSBGRT00000001355	GO:0000244(spliceosomal tri-snRNP complex assembly);GO:0000353(formation of quadruple SL/U4/U5/U6 snRNP);GO:0005688(U6 snRNP);GO:0030621(U4 snRNA binding);GO:0046540(U4/U6 x U5 tri-snRNP complex)	NA	NA	NA	U6 spliceosomal RNA [Source:RFAM;Acc:RF00026]	snRNA	0	0	0	0	0.109565	0.192509	0	0	0	0	0	0	0	0	0	0	0	0	0	0	0	1	1	0	0	0	0	0	0	0	0	0	0	0
ENSBGRG00000000753	chr8	18839284	18844297	-	CLPP		ENSBGRT00000001359	GO:0004175(endopeptidase activity);GO:0004176(ATP-dependent peptidase activity);GO:0004252(serine-type endopeptidase activity);GO:0005739(mitochondrion);GO:0005759(mitochondrial matrix);GO:0006508(proteolysis);GO:0009368(endopeptidase Clp complex);GO:0033619(membrane protein proteolysis);GO:0051603(proteolysis involved in protein catabolic process)	NA	NA	NA	caseinolytic mitochondrial matrix peptidase proteolytic subunit [Source:HGNC Symbol;Acc:HGNC:2084]	protein_coding	13.3356	14.5511	14.255	9.48774	9.33635	8.17172	12.7998	15.2802	15.6158	15.6789	11.3791	12.8514	23.7553	18.6547	14.191	18.5314	14.6424	529	493	457	276	324	237	402	478	503	523	392	354	979	799	442	805	446
ENSBGRG00000000754	chr5	4869140	4870393	-	GPR19		ENSBGRT00000001361	GO:0004930(G protein-coupled receptor activity);GO:0005929(cilium);GO:0007186(G protein-coupled receptor signaling pathway);GO:0016021(integral component of membrane)	NA	NA	NA	G protein-coupled receptor 19 [Source:HGNC Symbol;Acc:HGNC:4473]	protein_coding	2.74112	3.48995	1.76269	2.83866	2.91509	9.41806	2.35584	2.26568	1.66149	2.23863	1.99005	3.68398	2.15287	2.18955	2.71404	3.64638	3.65661	167	181	87	127	155	418	114	109	82	115	105	156	136	144	130	243	171
ENSBGRG00000000755	chr3	63844269	63913744	+	MCOLN2		ENSBGRT00000001399;ENSBGRT00000001369	GO:0005261(cation channel activity);GO:0032722(positive regulation of chemokine production);GO:0042802(identical protein binding);GO:0055037(recycling endosome);GO:0071639(positive regulation of monocyte chemotactic protein-1 production);GO:0071642(positive regulation of macrophage inflammatory protein 1 alpha production);GO:0071651(positive regulation of chemokine (C-C motif) ligand 5 production…	NA	NA	NA	mucolipin 2 [Source:HGNC Symbol;Acc:HGNC:13357]	protein_coding	9.75282	14.1282	11.3657	14.1931	14.3988	11.4362	11.1542	7.77224	9.94611	12.4637	10.7107	19.302	17.1874	16.9861	19.1684	21.7596	18.437	913	1127	858	973	1178	781	826	573	754	979	870	1254	1670	1716	1407	2226	1324
ENSBGRG00000000756	chr3	8990446	9014066	-	ENSBGRG00000000756		ENSBGRT00000001379;ENSBGRT00000001409;ENSBGRT00000001439	GO:0007155(cell adhesion);GO:0007155(cell adhesion)	04514(Cell adhesion molecules (CAMs));04530(Tight junction);04670(Leukocyte transendothelial migration);04670(Leukocyte transendothelial migration)	K06089	NA		protein_coding	15.0721	15.3773	8.69662	16.4771	14.3199	15.1641	17.0003	24.1339	9.66972	17.9771	16.2542	16.0798	8.07094	5.42354	13.0131	13.5373	11.3869	1189	1035	555	952	988	872	1061	1499	619	1190	1114	880	662	463	806	1168	690
ENSBGRG00000000758	chr4	96292632	96387771	+	FAM126A		ENSBGRT00000001383;ENSBGRT00000001406;ENSBGRT00000001430	GO:0005829(cytosol);GO:0005886(plasma membrane);GO:0042552(myelination);GO:0043005(neuron projection);GO:0046854(phosphatidylinositol phosphate biosynthetic process);GO:0072659(protein localization to plasma membrane);GO:0072659(protein localization to plasma membrane)	NA	NA	NA	family with sequence similarity 126 member A [Source:HGNC Symbol;Acc:HGNC:24587]	protein_coding	14.3799	22.8677	23.3453	18.5855	27.1216	25.6106	20.7	25.6887	23.5202	18.614	28.9878	23.0311	11.9711	16.4336	24.0346	21.5146	27.347	2687	3645	3522	2544	4432	3489	3060	3785	3564	2922	4704	2988	2324	3315	3524	4398	3924
ENSBGRG00000000760	chr1	44051383	45144482	+	EPHA6		ENSBGRT00000001431	GO:0004672(protein kinase activity);GO:0004713(protein tyrosine kinase activity);GO:0005003(ephrin receptor activity);GO:0005515(protein binding);GO:0005524(ATP binding);GO:0005654(nucleoplasm);GO:0006468(protein phosphorylation);GO:0007169(transmembrane receptor protein tyrosine kinase signaling pathway);GO:0016021(integral component of membrane)	04360(Axon guidance)	K05107	EC:2.7.10.1	EPH receptor A6 [Source:HGNC Symbol;Acc:HGNC:19296]	protein_coding	0	0	0	0	0	0	0	0	0	0	0	0	0	0	0	0	0.0396442	0	0	0	0	0	0	0	0	0	0	0	0	0	0	0	0	6
ENSBGRG00000000762	chr8	21897707	21901755	-	ENSBGRG00000000762		ENSBGRT00000001374	NA	03420(Nucleotide excision repair)	K10838	NA		lncRNA	0.711897	0.957608	0.887778	0.86138	1.33941	0.640676	0.825207	1.2709	0.866757	0.735587	0.850567	0.46804	0.725641	0.734655	0.496592	0.515913	0.596191	138	158	139	122	227	91	127	194	136	120	143	63	146	154	76	110	89
ENSBGRG00000000763	chr6	96786635	97235012	-	UNC5C		ENSBGRT00000001547;ENSBGRT00000001513	GO:0005042(netrin receptor activity);GO:0005043(netrin receptor activity involved in chemorepulsion);GO:0005515(protein binding);GO:0005886(plasma membrane);GO:0006915(apoptotic process);GO:0007165(signal transduction);GO:0007411(axon guidance);GO:0007420(brain development);GO:0015631(tubulin binding);GO:0016021(integral component of membrane);GO:0019901(protein kinase binding);GO:0030027(lamelli…	04360(Axon guidance);04360(Axon guidance)	K07521	NA	unc-5 netrin receptor C [Source:HGNC Symbol;Acc:HGNC:12569]	protein_coding	0.107205	0.0447675	0.0355258	0.382318	0.526985	0	0	0	0	0.305242	0.775576	0.0904414	0.117238	0.0391321	0.369045	1.80265	0.053927	19	7	5	49	81	0	0	0	0	46	118	11	22	8	51	343	8
ENSBGRG00000000764	chr5	4927990	4932455	+	CDKN1B		ENSBGRT00000001389;ENSBGRT00000001378	GO:0000079(regulation of cyclin-dependent protein serine/threonine kinase activity);GO:0000082(G1/S transition of mitotic cell cycle);GO:0001890(placenta development);GO:0004860(protein kinase inhibitor activity);GO:0004861(cyclin-dependent protein serine/threonine kinase inhibitor activity);GO:0005634(nucleus);GO:0005654(nucleoplasm);GO:0005737(cytoplasm);GO:0005829(cytosol);GO:0006813(potassium…	04012(ErbB signaling pathway);04066(HIF-1 signaling pathway);04068(FoxO signaling pathway);04151(PI3K-Akt signaling pathway);04110(Cell cycle);05200(Pathways in cancer);05202(Transcriptional misregulation in cancers);05206(MicroRNAs in cancer);05203(Viral carcinogenesis);05226(Gastric cancer);05220(Chronic myeloid leukemia);05215(Prostate cancer);05222(Small cell lung cancer);04933(AGE-RAGE signa…	K06624	NA	cyclin dependent kinase inhibitor 1B [Source:HGNC Symbol;Acc:HGNC:1785]	protein_coding	80.1545	108.579	95.2244	113.261	109.218	95.1289	110.291	99.5027	95.0332	100.098	97.3837	120.208	64.4289	79.6026	107.305	117.637	116.645	7594	8775	7283	7858	9049	6571	8263	7433	7300	7965	8012	7909	6340	8144	7977	12191	8487
ENSBGRG00000000766	chr7	9837517	9854377	-	TRIM35		ENSBGRT00000001392	GO:0005515(protein binding);GO:0008270(zinc ion binding);GO:0043065(positive regulation of apoptotic process);GO:0044790(suppression of viral release by host);GO:0045087(innate immune response);GO:0045930(negative regulation of mitotic cell cycle)	NA	NA	NA	tripartite motif containing 35 [Source:HGNC Symbol;Acc:HGNC:16285]	protein_coding	20.1203	21.3983	18.3005	16.1688	16.7095	15.8509	18.085	17.1269	19.9291	23.3565	22.5789	28.2635	31.946	20.8481	27.3325	22.783	21.8311	2419	2195	1776	1424	1757	1390	1720	1624	1943	2359	2358	2360	3989	2707	2578	2996	2016
ENSBGRG00000000767	chr5	39764346	39771510	+	SYCP3		ENSBGRT00000001385;ENSBGRT00000001396	GO:0000795(synaptonemal complex);GO:0005634(nucleus);GO:0035092(sperm DNA condensation);GO:0035092(sperm DNA condensation)	03440(Homologous recombination);03440(Homologous recombination)	K19528	NA	synaptonemal complex protein 3 [Source:HGNC Symbol;Acc:HGNC:18130]	protein_coding	4.09045	6.63705	6.27402	8.23816	5.28719	8.50297	5.56047	5.86623	5.27915	5.48045	6.35978	12.3473	2.26848	3.39328	11.1186	9.9935	12.4597	162	224	200	239	183	245	174	183	169	182	219	339	94	145	345	432	378
ENSBGRG00000000768	chr3	107713468	107753546	-	CMPK1		ENSBGRT00000001468;ENSBGRT00000001452;ENSBGRT00000001460;ENSBGRT00000001425;ENSBGRT00000001493	GO:0004127(cytidylate kinase activity);GO:0004550(nucleoside diphosphate kinase activity);GO:0005524(ATP binding);GO:0005654(nucleoplasm);GO:0005730(nucleolus);GO:0006139(nucleobase-containing compound metabolic process);GO:0006165(nucleoside diphosphate phosphorylation);GO:0006207('de novo' pyrimidine nucleobase biosynthetic process);GO:0006221(pyrimidine nucleotide biosynthetic process);GO:0006…	00240(Pyrimidine metabolism);00983(Drug metabolism - other enzymes);00983(Drug metabolism - other enzymes)	K13800	EC:2.7.4.14	cytidine/uridine monophosphate kinase 1 [Source:HGNC Symbol;Acc:HGNC:18170]	protein_coding	9.72203	13.7221	13.801	14.6754	11.3133	11.5799	13.3996	11.3223	8.75588	12.9563	10.6262	14.9896	11.012	16.4544	16.3795	21.1313	18.0658	1241	1496	1423	1372	1263	1078	1354	1140	908	1390	1179	1330	1460	2267	1641	2950	1771
ENSBGRG00000000769	chr8	21901837	21919262	-	GNA11		ENSBGRT00000001401	GO:0001501(skeletal system development);GO:0001508(action potential);GO:0001664(G protein-coupled receptor binding);GO:0003924(GTPase activity);GO:0005737(cytoplasm);GO:0007165(signal transduction);GO:0007186(G protein-coupled receptor signaling pathway);GO:0007507(heart development);GO:0008217(regulation of blood pressure);GO:0010259(multicellular organism aging);GO:0019001(guanyl nucleotide bin…	04020(Calcium signaling pathway);04022(cGMP - PKG signaling pathway);04540(Gap junction);04911(Insulin secretion);04912(GnRH signaling pathway);04928(Parathyroid hormone synthesis, secretion and action);04925(Aldosterone synthesis and secretion);04927(Cortisol synthesis and secretion);04270(Vascular smooth muscle contraction);04725(Cholinergic synapse);04730(Long-term depression);05200(Pathways i…	K04635	NA	G protein subunit alpha 11 [Source:HGNC Symbol;Acc:HGNC:4379]	protein_coding	4.98592	5.57606	4.62672	5.51044	4.94737	5.35522	5.56403	6.23514	4.25751	5.24	4.61298	4.12811	3.63596	3.60878	4.56303	2.99352	5.18199	503	480	377	407	436	394	444	496	348	444	404	289	381	393	361	330	401
ENSBGRG00000000770	chr2	5401533	5544946	-	ECE1		ENSBGRT00000001459;ENSBGRT00000001507;ENSBGRT00000001402;ENSBGRT00000001421	GO:0001921(positive regulation of receptor recycling);GO:0004175(endopeptidase activity);GO:0004222(metalloendopeptidase activity);GO:0005768(endosome);GO:0006508(proteolysis);GO:0007507(heart development);GO:0008237(metallopeptidase activity);GO:0008270(zinc ion binding);GO:0009897(external side of plasma membrane);GO:0010467(gene expression);GO:0010814(substance P catabolic process);GO:0010815(…	NA	NA	NA	endothelin converting enzyme 1 [Source:HGNC Symbol;Acc:HGNC:3146]	protein_coding	120.285	86.2837	71.6029	74.6446	120.598	85.347	119.901	118.89	101.875	73.8672	149.698	99.0326	63.1516	46.9595	83.0585	88.4901	99.3244	34846	21324	16747	15836	30552	18027	27469	27154	23929	17974	37660	19924	19003	14690	18879	28043	22096
ENSBGRG00000000771	chr6	55333430	55552530	+	FRYL		ENSBGRT00000001442;ENSBGRT00000001412	GO:0000902(cell morphogenesis);GO:0000902(cell morphogenesis)	03015(mRNA surveillance pathway);03015(mRNA surveillance pathway)	K08873	EC:2.7.11.1	FRY like transcription coactivator [Source:HGNC Symbol;Acc:HGNC:29127]	protein_coding	16.17	21.5891	21.7176	20.3594	21.837	21.8515	20.3014	19.4674	16.3401	21.7847	18.5441	27.2394	15.0035	12.7903	24.8194	15.0007	21.6063	7490	8530	8121	6906	8845	7379	7436	7109	6136	8474	7459	8761	7218	6397	9019	7600	7684
ENSBGRG00000000772	chr8	5727396	5738687	-	COMP		ENSBGRT00000001543	GO:0001501(skeletal system development);GO:0001503(ossification);GO:0002020(protease binding);GO:0002063(chondrocyte development);GO:0003416(endochondral bone growth);GO:0003417(growth plate cartilage development);GO:0005178(integrin binding);GO:0005509(calcium ion binding);GO:0005518(collagen binding);GO:0005576(extracellular region);GO:0005615(extracellular space);GO:0006915(apoptotic process);…	04151(PI3K-Akt signaling pathway);04512(ECM-receptor interaction);04145(Phagosome);04510(Focal adhesion);05165(Human papillomavirus infection);05144(Malaria)	K04659	NA	cartilage oligomeric matrix protein [Source:HGNC Symbol;Acc:HGNC:2227]	protein_coding	0	0	0	0	0	0	0	0	0	0.020352	0	0	0	0.037049	0	0	0	0	0	0	0	0	0	0	0	0	2	0	0	0	5	0	0	0
ENSBGRG00000000773	chr3	37951334	38048102	-	WDR47		ENSBGRT00000001687;ENSBGRT00000001718;ENSBGRT00000001754;ENSBGRT00000001589	GO:0005515(protein binding);GO:0005515(protein binding)	03013(RNA transport);03013(RNA transport)	K13175	NA	WD repeat domain 47 [Source:HGNC Symbol;Acc:HGNC:29141]	protein_coding	3.88077	7.4998	7.8715	6.97372	5.92389	7.81772	6.2439	6.80253	4.57838	5.56178	5.05944	7.47863	3.3924	4.12548	7.24865	4.97057	6.22818	952	1569	1558	1253	1270	1398	1212	1315	910	1147	1077	1274	866	1092	1395	1334	1173
ENSBGRG00000000775	chr2	129966464	129983240	-	PRKRA		ENSBGRT00000001410	GO:0003725(double-stranded RNA binding);GO:0005654(nucleoplasm);GO:0005737(cytoplasm);GO:0005829(cytosol);GO:0006468(protein phosphorylation);GO:0008047(enzyme activator activity);GO:0019899(enzyme binding);GO:0030422(siRNA processing);GO:0031054(pre-miRNA processing);GO:0034599(cellular response to oxidative stress);GO:0035196(miRNA processing);GO:0042473(outer ear morphogenesis);GO:0042474(midd…	NA	NA	NA	protein activator of interferon induced protein kinase EIF2AK2 [Source:HGNC Symbol;Acc:HGNC:9438]	protein_coding	1.76897	2.24396	1.97473	1.93632	4.28162	4.61254	3.26436	4.40943	1.27388	3.3733	3.27445	4.02078	2.24553	2.57102	5.65279	4.15159	3.7781	81	88	73	65	171	154	118	159	48	130	130	128	107	127	203	208	133
ENSBGRG00000000776	chr1	62002733	62113777	-	CCDC80		ENSBGRT00000001429;ENSBGRT00000001411	GO:0001968(fibronectin binding);GO:0005539(glycosaminoglycan binding);GO:0005604(basement membrane);GO:0005614(interstitial matrix);GO:0008201(heparin binding);GO:0009617(response to bacterium);GO:0010811(positive regulation of cell-substrate adhesion);GO:0030198(extracellular matrix organization);GO:0031012(extracellular matrix);GO:0031012(extracellular matrix)	NA	NA	NA	coiled-coil domain containing 80 [Source:HGNC Symbol;Acc:HGNC:30649]	protein_coding	0.181854	0.0876324	0.234047	0.454626	0	0.0663358	0	0	0.0550405	0.206359	0.547898	0.30911	0.138138	0.0734723	0.348776	0.177821	0.287188	32	14	34	59	0	9	0	0	8	32	85	38	26	14	48	35	39
ENSBGRG00000000777	chr3	116042489	116044516	+	HPCAL4		ENSBGRT00000001400	GO:0005246(calcium channel regulator activity);GO:0005509(calcium ion binding);GO:0007165(signal transduction)	NA	NA	NA	hippocalcin like 4 [Source:HGNC Symbol;Acc:HGNC:18212]	protein_coding	0	0	0	0.639602	0.328469	0.517908	0.583236	0.324312	0	0.091054	0	0.40814	0.796502	0.110219	0.394725	0	0	0	0	0	14	9	11	13	8	0	3	0	8	24	4	9	0	0
ENSBGRG00000000778	chr5	116949835	116996563	+	ENSBGRG00000000778		ENSBGRT00000001463;ENSBGRT00000001449;ENSBGRT00000001435;ENSBGRT00000001420;ENSBGRT00000001472	GO:0006915(apoptotic process);GO:0042981(regulation of apoptotic process);GO:0042981(regulation of apoptotic process)	04137(Mitophagy - animal);05134(Legionellosis);05134(Legionellosis)	K15485	NA		protein_coding	17.0121	19.6747	17.8987	9.98049	9.0214	18.1212	15.3058	15.7386	17.6287	16.5443	16.137	17.03	20.4808	17.7337	15.8216	14.6879	14.1365	1604	1583	1364	690	745	1247	1143	1171	1348	1311	1322	1116	2006	1806	1171	1515	1025
ENSBGRG00000000779	chr4	17583427	17654865	+	SLC37A3		ENSBGRT00000001416;ENSBGRT00000001445;ENSBGRT00000001489;ENSBGRT00000001524;ENSBGRT00000001591;ENSBGRT00000001563	GO:0016021(integral component of membrane);GO:0022857(transmembrane transporter activity);GO:0030176(integral component of endoplasmic reticulum membrane);GO:0055085(transmembrane transport);GO:0055085(transmembrane transport)	NA	NA	NA	solute carrier family 37 member 3 [Source:HGNC Symbol;Acc:HGNC:20651]	protein_coding	8.58871	10.3217	10.5389	9.12519	12.8763	10.1543	10.1316	9.02772	8.28313	11.5114	11.8116	15.2787	11.5559	8.86803	12.101	15.8736	12.4512	1949	1997	1930	1516	2553	1679	1818	1614	1523	2192	2326	2407	2721	2173	2155	3936	2168
ENSBGRG00000000780	chr5	4948219	4952046	-	ENSBGRG00000000780		ENSBGRT00000001395	NA	04146(Peroxisome)	K00308	EC:1.5.3.13		lncRNA	0.203844	0.212231	0.299397	0	0.222451	0.280424	0.291178	0.289551	0.204498	0.167897	0.235825	0.435419	0.106698	0.091234	0.043958	0.047884	0.109009	35	31	42	0	34	35	40	39	29	25	35	52	19	17	6	9	15
ENSBGRG00000000781	chr5	4994522	4995262	+	APOLD1		ENSBGRT00000001407	GO:0005576(extracellular region);GO:0006869(lipid transport);GO:0008289(lipid binding);GO:0042157(lipoprotein metabolic process)	NA	NA	NA	apolipoprotein L domain containing 1 [Source:HGNC Symbol;Acc:HGNC:25268]	protein_coding	0.217526	0.562181	0.33487	0	0.094951	1.91202	0.25816	0	0.066292	0.781075	0.050197	0.368171	0.495924	0.133847	2.94999	0.276122	1.5896	8	18	10	0	3	51	8	0	2	24	2	10	19	6	84	11	44
ENSBGRG00000000782	chr5	76448136	76460724	+	CACNB3		ENSBGRT00000001527	GO:0005245(voltage-gated calcium channel activity);GO:0005515(protein binding);GO:0005891(voltage-gated calcium channel complex);GO:0006816(calcium ion transport);GO:0016020(membrane);GO:0050852(T cell receptor signaling pathway);GO:0070588(calcium ion transmembrane transport)	04010(MAPK signaling pathway);04921(Oxytocin signaling pathway);04260(Cardiac muscle contraction);04261(Adrenergic signaling in cardiomyocytes);05410(Hypertrophic cardiomyopathy (HCM));05412(Arrhythmogenic right ventricular cardiomyopathy (ARVC));05414(Dilated cardiomyopathy (DCM))	K04864	NA	calcium voltage-gated channel auxiliary subunit beta 3 [Source:HGNC Symbol;Acc:HGNC:1403]	protein_coding	2.68555	2.31552	2.72082	1.90549	2.37424	3.08015	2.57724	2.54421	3.71536	2.80186	2.71473	3.93568	3.58628	2.33115	4.28597	3.02081	3.94804	364	268	298	189	282	305	276	272	408	319	320	371	505	341	456	448	411
ENSBGRG00000000783	chr7	54784727	54837523	+	TBC1D2		ENSBGRT00000001683;ENSBGRT00000001727;ENSBGRT00000001760;ENSBGRT00000001788;ENSBGRT00000001857	GO:0005096(GTPase activator activity);GO:0005654(nucleoplasm);GO:0005829(cytosol);GO:0005886(plasma membrane);GO:0030054(cell junction);GO:0031410(cytoplasmic vesicle);GO:0043547(positive regulation of GTPase activity);GO:0045296(cadherin binding);GO:0045296(cadherin binding)	NA	NA	NA	TBC1 domain family member 2 [Source:HGNC Symbol;Acc:HGNC:18026]	protein_coding	4.55895	4.3084	5.00446	2.60475	3.37257	4.58032	3.71989	4.59299	4.76082	3.37214	6.4762	4.35508	3.20148	4.68703	3.22931	4.92377	4.47981	789	636	698	330	511	579	508	626	667	490	972	524	575	875	440	931	594
ENSBGRG00000000784	chr2	32864088	32907980	-	CYP27A1		ENSBGRT00000001448	GO:0004497(monooxygenase activity);GO:0005506(iron ion binding);GO:0006699(bile acid biosynthetic process);GO:0006707(cholesterol catabolic process);GO:0016705(oxidoreductase activity, acting on paired donors, with incorporation or reduction of molecular oxygen);GO:0020037(heme binding);GO:0030343(vitamin D3 25-hydroxylase activity);GO:0031073(cholesterol 26-hydroxylase activity);GO:0036378(calci…	00120(Primary bile acid biosynthesis);03320(PPAR signaling pathway);04979(Cholesterol metabolism)	K00488	EC:1.14.15.15	cytochrome P450 family 27 subfamily A member 1 [Source:HGNC Symbol;Acc:HGNC:2605]	protein_coding	24.7609	17.8408	23.7493	14.9506	18.1163	32.1516	19.7119	17.0631	21.6755	15.0947	22.7837	15.5376	15.3329	26.8945	14.8377	17.3854	33.2729	1979	1217	1533	875	1267	1874	1246	1076	1405	1014	1582	863	1273	2321	931	1520	2042
ENSBGRG00000000785	chr8	13134771	13140607	-	DDX39A		ENSBGRT00000001424;ENSBGRT00000001408	GO:0000398(mRNA splicing, via spliceosome);GO:0003676(nucleic acid binding);GO:0003724(RNA helicase activity);GO:0005524(ATP binding);GO:0005634(nucleus);GO:0005737(cytoplasm);GO:0006406(mRNA export from nucleus);GO:0016607(nuclear speck);GO:0042802(identical protein binding);GO:0042802(identical protein binding)	NA	NA	NA	DExD-box helicase 39A [Source:HGNC Symbol;Acc:HGNC:17821]	protein_coding	158	189.273	159.349	194.57	172.802	118.916	188.874	280.725	228.076	155.26	218.996	142.666	161.556	90.7293	127.748	96.3178	175.7	16262	16619	13241	14666	15553	8924	15373	22781	19032	13421	19574	10197	17272	10084	10316	10845	13887
ENSBGRG00000000786	chr7	74300912	74392606	+	APBA1		ENSBGRT00000001637;ENSBGRT00000001700	GO:0001540(amyloid-beta binding);GO:0001701(in utero embryonic development);GO:0005515(protein binding);GO:0005794(Golgi apparatus);GO:0006886(intracellular protein transport);GO:0007268(chemical synaptic transmission);GO:0007626(locomotory behavior);GO:0008021(synaptic vesicle);GO:0010468(regulation of gene expression);GO:0014047(glutamate secretion);GO:0014051(gamma-aminobutyric acid secretion)…	NA	NA	NA	amyloid beta precursor protein binding family A member 1 [Source:HGNC Symbol;Acc:HGNC:578]	protein_coding	0.998665	0.79458	0.284087	0.29698	0.674951	0.612256	0.858267	0.772385	0.652531	0.446478	1.623	0.923881	0.728751	0.558195	0.331983	0.925782	0.761215	130	88	30	28	77	58	88	79	69	49	182	83	98	78	34	131	76
ENSBGRG00000000787	chr2	81690860	81759355	-	MAP3K19		ENSBGRT00000001418	GO:0004672(protein kinase activity);GO:0005524(ATP binding);GO:0006468(protein phosphorylation)	NA	NA	NA	mitogen-activated protein kinase kinase kinase 19 [Source:HGNC Symbol;Acc:HGNC:26249]	protein_coding	0	0	0	0	0	0	0	0	0	0	0.007377	0.010368	0.011807	0	0	0	0	0	0	0	0	0	0	0	0	0	0	2	2	3	0	0	0	0
ENSBGRG00000000789	chr8	18914685	18992673	+	MLLT1		ENSBGRT00000001423;ENSBGRT00000001457;ENSBGRT00000001414	GO:0001650(fibrillar center);GO:0005634(nucleus);GO:0005654(nucleoplasm);GO:0005829(cytosol);GO:0006355(regulation of DNA-templated transcription);GO:0006469(negative regulation of protein kinase activity);GO:0008023(transcription elongation factor complex);GO:0008023(transcription elongation factor complex)	05202(Transcriptional misregulation in cancers);05202(Transcriptional misregulation in cancers)	K15187	NA	MLLT1 super elongation complex subunit [Source:HGNC Symbol;Acc:HGNC:7134]	protein_coding	9.4416	11.9097	11.1638	8.98616	7.3232	9.17664	10.1678	11.2068	11.3952	10.6049	8.91317	12.3941	11.6506	9.03246	12.9662	9.28803	10.8638	920	990	878	642	625	652	784	862	900	868	755	839	1180	950	991	990	813
ENSBGRG00000000791	chr5	4995693	4996453	+	ENSBGRG00000000791		ENSBGRT00000001426	NA	NA	NA	NA		pseudogene	1.02735	0.454172	0.301605	0	0.124115	0.846372	0.348613	0	0.316251	0.40385	0.539308	0.496286	0.075294	0.079274	0.414851	0.391601	0.148376	36	14	9	0	4	22	10	0	9	12	17	12	3	3	12	15	4
ENSBGRG00000000792	chr7	92026873	92193732	-	FREM1		ENSBGRT00000001483	GO:0005604(basement membrane);GO:0007154(cell communication);GO:0007160(cell-matrix adhesion);GO:0016021(integral component of membrane);GO:0097094(craniofacial suture morphogenesis)	NA	NA	NA	FRAS1 related extracellular matrix 1 [Source:HGNC Symbol;Acc:HGNC:23399]	protein_coding	0	0.526764	0.056042	0.340279	0.032488	0	0.019267	0.397297	0	0.541401	0	0	0.783215	0.049967	0.482647	0.175321	0	0	149	15	83	10	0	6	104	0	151	0	0	269	18	125	64	0
ENSBGRG00000000793	chr8	21946246	21958797	+	TLE5		ENSBGRT00000001453;ENSBGRT00000001471	GO:0000122(negative regulation of transcription by RNA polymerase II);GO:0001501(skeletal system development);GO:0003714(transcription corepressor activity);GO:0005515(protein binding);GO:0005634(nucleus);GO:0006355(regulation of DNA-templated transcription);GO:0006357(regulation of transcription by RNA polymerase II);GO:0010629(negative regulation of gene expression);GO:0031668(cellular response…	04310(Wnt signaling pathway);04330(Notch signaling pathway);04330(Notch signaling pathway)	K04497	NA	TLE family member 5, transcriptional modulator [Source:HGNC Symbol;Acc:HGNC:307]	protein_coding	93.593	133.17	115.656	115.043	117.383	72.8535	130.571	101.745	105.781	129.895	102.74	128.87	248.951	198.663	164.764	189.007	155.388	8292	10064	8272	7464	9094	4706	9148	7107	7598	9664	7904	7928	22908	19003	11453	18315	10571
ENSBGRG00000000795	chr5	39771336	39807564	-	CHPT1		ENSBGRT00000001484	GO:0004142(diacylglycerol cholinephosphotransferase activity);GO:0006656(phosphatidylcholine biosynthetic process);GO:0006663(platelet activating factor biosynthetic process);GO:0008654(phospholipid biosynthetic process);GO:0016020(membrane);GO:0016780(phosphotransferase activity, for other substituted phosphate groups)	00564(Glycerophospholipid metabolism);00565(Ether lipid metabolism);00440(Phosphonate and phosphinate metabolism);05231(Choline metabolism in cancer)	K00994	EC:2.7.8.2	choline phosphotransferase 1 [Source:HGNC Symbol;Acc:HGNC:17852]	protein_coding	20.1913	25.7604	20.2039	30.8334	22.8843	32.8171	22.0282	24.9886	18.9791	24.3041	23.574	40.9294	17.3511	18.7287	35.5267	37.3156	44.8404	1318	1434	1065	1474	1306	1561	1137	1286	1004	1332	1336	1855	1176	1320	1819	2663	2247
ENSBGRG00000000796	chr2	129985337	129991545	+	PJVK		ENSBGRT00000001440	GO:0000302(response to reactive oxygen species);GO:0000425(pexophagy);GO:0005737(cytoplasm);GO:0005778(peroxisomal membrane);GO:0007605(sensory perception of sound);GO:0030864(cortical actin cytoskeleton);GO:0035253(ciliary rootlet);GO:0043025(neuronal cell body);GO:0050910(detection of mechanical stimulus involved in sensory perception of sound);GO:0070997(neuron death);GO:0097468(programmed cel…	NA	NA	NA	pejvakin [Source:HGNC Symbol;Acc:HGNC:29502]	protein_coding	0.118542	0	0	0	0	0	0	0	0	0	0	0	0	0	0	0	0	7	0	0	0	0	0	0	0	0	0	0	0	0	0	0	0	0
ENSBGRG00000000797	chr3	63885266	63888812	-	ENSBGRG00000000797		ENSBGRT00000001437	GO:0003735(structural constituent of ribosome);GO:0005840(ribosome);GO:0006412(translation);GO:0015934(large ribosomal subunit)	03010(Ribosome)	K02880	NA		protein_coding	0	1.2973	1.10422	0.471211	1.13686	0.464628	0.476738	0.655861	0.43266	0.329699	0.537133	0.562992	0.878786	0.492822	0.520371	0.294677	0.650667	0	35	29	11	32	11	12	17	12	9	15	13	29	17	13	11	16
ENSBGRG00000000799	chr1	62211860	62224053	-	ENSBGRG00000000799		ENSBGRT00000001455	GO:0038023(signaling receptor activity);GO:0150077(regulation of neuroinflammatory response)	05167(Kaposi sarcoma-associated herpesvirus infection)	K21668	NA		protein_coding	2.68768	6.93633	6.98929	10.6347	3.93735	3.76718	4.67061	8.87262	6.11715	5.05923	4.21179	5.73766	7.2222	8.69446	8.53405	8.47962	10.0745	99	218	208	287	127	101	136	258	183	157	135	147	276	346	247	341	285
ENSBGRG00000000800	chr1	83663566	83682216	+	CLDN1		ENSBGRT00000001454	GO:0005198(structural molecule activity);GO:0005923(bicellular tight junction);GO:0016021(integral component of membrane)	04514(Cell adhesion molecules (CAMs));04530(Tight junction);04670(Leukocyte transendothelial migration);05160(Hepatitis C)	K06087	NA	claudin 1 [Source:HGNC Symbol;Acc:HGNC:2032]	protein_coding	0	0	0	0	0	0	0	0	0	0	0	0	0	0	0.074497	0	0	0	0	0	0	0	0	0	0	0	0	0	0	0	0	6	0	0
ENSBGRG00000000801	chr8	13140625	13144349	+	ENSBGRG00000000801		ENSBGRT00000001446	NA	NA	NA	NA		lncRNA	21.4576	22.494	17.1264	22.4339	18.0394	8.78112	28.5939	46.2997	29.1126	21.5004	25.4875	13.415	26.5243	10.1136	13.6049	8.81811	20.55	1439	1287	927	1102	1058	430	1516	2447	1583	1211	1484	625	1847	732	716	647	1058
ENSBGRG00000000803	chr3	63978628	64038160	+	LPAR3		ENSBGRT00000001475	GO:0004930(G protein-coupled receptor activity);GO:0005886(plasma membrane);GO:0007186(G protein-coupled receptor signaling pathway);GO:0010467(gene expression);GO:0016021(integral component of membrane);GO:0030424(axon);GO:0032060(bleb assembly);GO:0043410(positive regulation of MAPK cascade);GO:0048668(collateral sprouting);GO:0048672(positive regulation of collateral sprouting);GO:0070915(lyso…	04015(Rap1 signaling pathway);04072(Phospholipase D signaling pathway);04151(PI3K-Akt signaling pathway);04080(Neuroactive ligand-receptor interaction);05200(Pathways in cancer)	K04294	NA	lysophosphatidic acid receptor 3 [Source:HGNC Symbol;Acc:HGNC:14298]	protein_coding	0.713379	0.344914	1.00038	0.749779	0	0.549555	0.419131	0.229373	0.385456	0.211447	0	0.525556	0.355971	1.11317	0.318969	0.998117	0.533378	44	19	50	34	0	25	21	12	20	11	0	23	23	74	16	67	26
ENSBGRG00000000804	chr7	9950702	10023938	+	PTK2B		ENSBGRT00000001662;ENSBGRT00000001584;ENSBGRT00000001518;ENSBGRT00000001478;ENSBGRT00000001500	GO:0001954(positive regulation of cell-matrix adhesion);GO:0002040(sprouting angiogenesis);GO:0002315(marginal zone B cell differentiation);GO:0002688(regulation of leukocyte chemotaxis);GO:0004672(protein kinase activity);GO:0004713(protein tyrosine kinase activity);GO:0004715(non-membrane spanning protein tyrosine kinase activity);GO:0005524(ATP binding);GO:0005634(nucleus);GO:0005856(cytoskele…	04020(Calcium signaling pathway);04072(Phospholipase D signaling pathway);04650(Natural killer cell mediated cytotoxicity);04670(Leukocyte transendothelial migration);04062(Chemokine signaling pathway);04912(GnRH signaling pathway);05161(Hepatitis B);05163(Human cytomegalovirus infection);05163(Human cytomegalovirus infection)	K05871	EC:2.7.10.2	protein tyrosine kinase 2 beta [Source:HGNC Symbol;Acc:HGNC:9612]	protein_coding	67.7739	59.6771	66.8364	57.7303	75.6312	59.123	83.1028	82.9028	86.772	68.5224	86.1492	66.0189	52.4201	57.9097	65.2866	58.2811	63.1025	21599	16224	17197	13474	21076	13736	20942	20830	22419	18339	23839	14611	17352	19926	16325	20317	15443
ENSBGRG00000000805	chr8	13159746	13166357	-	ENSBGRG00000000805		ENSBGRT00000001466	NA	04151(PI3K-Akt signaling pathway);05132(Salmonella infection)	K06071	EC:2.7.11.13		lncRNA	0	0	0.353451	0.251684	0.117459	0.618075	0	0	0	0.97093	0.344876	2.84905	0.739053	0.362118	2.57409	0	0	0	0	17	11	6	27	0	0	0	48	18	116	45	23	118	0	0
ENSBGRG00000000806	chr2	129995002	130002493	-	FKBP7		ENSBGRT00000001492	GO:0003755(peptidyl-prolyl cis-trans isomerase activity);GO:0005509(calcium ion binding);GO:0005783(endoplasmic reticulum)	NA	NA	NA	FKBP prolyl isomerase 7 [Source:HGNC Symbol;Acc:HGNC:3723]	protein_coding	0	0.909788	1.23252	1.03451	0.313394	1.00133	0.758199	0	0	0.788374	0.488549	0.326514	0.939329	1.00652	0.937217	0.920525	1.09644	0	26	33	25	9	24	20	0	0	22	14	8	32	36	24	33	28
ENSBGRG00000000807	chr5	5021151	5034141	+	DDX47		ENSBGRT00000001485;ENSBGRT00000001559	GO:0003676(nucleic acid binding);GO:0003724(RNA helicase activity);GO:0005524(ATP binding);GO:0005730(nucleolus);GO:0006364(rRNA processing);GO:0008380(RNA splicing);GO:0008625(extrinsic apoptotic signaling pathway via death domain receptors);GO:0008625(extrinsic apoptotic signaling pathway via death domain receptors)	NA	NA	NA	DEAD-box helicase 47 [Source:HGNC Symbol;Acc:HGNC:18682]	protein_coding	5.36308	8.58031	10.3924	10.052	7.08897	7.35488	7.32122	6.47801	6.74989	8.86342	6.88558	8.77513	7.22445	11.9206	9.60527	10.9455	9.03169	714	974	1117	980	826	714	771	680	729	991	796	812	1000	1713	1004	1594	924
ENSBGRG00000000809	chr3	9036662	9037864	-	ENSBGRG00000000809		ENSBGRT00000001508;ENSBGRT00000001520	GO:0050337(thiosulfate-thiol sulfurtransferase activity);GO:0070221(sulfide oxidation, using sulfide:quinone oxidoreductase);GO:0070221(sulfide oxidation, using sulfide:quinone oxidoreductase)	04514(Cell adhesion molecules (CAMs));04530(Tight junction);04530(Tight junction)	K06089	NA		protein_coding	9.26982	19.7849	19.4804	19.4636	17.1793	6.17285	16.781	14.3707	15.4795	18.9532	16.2024	12.9375	31.8377	32.9667	10.2002	11.7392	12.7775	166	300	279	253	268	80	236	202	223	283	250	160	587	631	142	229	174
ENSBGRG00000000810	chr2	32916089	32943389	-	ENSBGRG00000000810		ENSBGRT00000001467	NA	NA	NA	NA		lncRNA	0.456989	1.15818	1.42224	1.31147	1.60253	1.68426	2.33297	2.14736	1.51803	1.77376	1.37452	3.21535	1.82634	1.64555	3.00334	1.53227	2.5366	33	70	81	68	99	87	130	119	87	105	84	157	133	125	166	118	137
ENSBGRG00000000812	chr3	131482735	131565889	+	SNED1		ENSBGRT00000001728;ENSBGRT00000001713	GO:0005509(calcium ion binding);GO:0005515(protein binding);GO:0007160(cell-matrix adhesion);GO:0031012(extracellular matrix);GO:0031012(extracellular matrix)	NA	NA	NA	sushi, nidogen and EGF like domains 1 [Source:HGNC Symbol;Acc:HGNC:24696]	protein_coding	0.378257	0.532474	0.358167	0.156713	0.154298	0.172997	0.474753	0.211482	0.397789	0.516403	0.339665	0.593422	0.236872	0.430225	0.845526	0.347994	0.353065	92	110	70	28	33	31	91	41	78	105	71	100	60	113	161	93	66
ENSBGRG00000000813	chr1	159041380	159063428	+	COL6A1		ENSBGRT00000001486	GO:0005518(collagen binding);GO:0005576(extracellular region);GO:0031012(extracellular matrix);GO:0032991(protein-containing complex);GO:0035987(endodermal cell differentiation);GO:0042383(sarcolemma);GO:0048407(platelet-derived growth factor binding);GO:0071230(cellular response to amino acid stimulus)	04151(PI3K-Akt signaling pathway);04512(ECM-receptor interaction);04510(Focal adhesion);04974(Protein digestion and absorption);05165(Human papillomavirus infection)	K06238	NA	collagen type VI alpha 1 chain [Source:HGNC Symbol;Acc:HGNC:2211]	protein_coding	0	0	0	0.0530581	0	0	0	0	0	0	0.106313	0	0	0	0	0	0	0	0	0	8	0	0	0	0	0	0	18	0	0	0	0	0	0
ENSBGRG00000000814	chr4	96413247	96414488	+	ENSBGRG00000000814		ENSBGRT00000001469	NA	NA	NA	NA		protein_coding	0.015073	0.013685	0	0	0	0.100332	0	0	0	0	0.037265	0	0	0	0	0.03465	0.056	1	1	0	0	0	5	0	0	0	0	2	0	0	0	0	3	3
ENSBGRG00000000816	chr2	81780739	81918153	+	RAB3GAP1		ENSBGRT00000001594;ENSBGRT00000001554	GO:0005085(guanyl-nucleotide exchange factor activity);GO:0005096(GTPase activator activity);GO:0005794(Golgi apparatus);GO:0005811(lipid droplet);GO:0007420(brain development);GO:0021854(hypothalamus development);GO:0031267(small GTPase binding);GO:0032991(protein-containing complex);GO:0034389(lipid droplet organization);GO:0043010(camera-type eye development);GO:0043087(regulation of GTPase ac…	NA	NA	NA	RAB3 GTPase activating protein catalytic subunit 1 [Source:HGNC Symbol;Acc:HGNC:17063]	protein_coding	34.9949	39.6954	40.8421	44.5342	44.1001	40.7086	42.0853	37.6749	33.7071	42.9771	41.6589	58.962	36.5192	43.6619	47.2508	49.9664	52.7031	5311	5140	5005	4950	5853	4504	5051	4508	4147	5478	5491	6214	5757	7155	5627	8294	6142
ENSBGRG00000000817	chr1	83845662	84036378	+	P3H2		ENSBGRT00000001541	GO:0005506(iron ion binding);GO:0005515(protein binding);GO:0005604(basement membrane);GO:0005654(nucleoplasm);GO:0005783(endoplasmic reticulum);GO:0005794(Golgi apparatus);GO:0005829(cytosol);GO:0008285(negative regulation of cell population proliferation);GO:0016705(oxidoreductase activity, acting on paired donors, with incorporation or reduction of molecular oxygen);GO:0019511(peptidyl-proline…	NA	NA	NA	prolyl 3-hydroxylase 2 [Source:HGNC Symbol;Acc:HGNC:19317]	protein_coding	0	0	0	0	0	0	0.045958	0	0	0	0	0	0	0	0	0	0	0	0	0	0	0	0	4	0	0	0	0	0	0	0	0	0	0
ENSBGRG00000000818	chr4	96421928	96422059	-	ENSBGRG00000000818		ENSBGRT00000001480	NA	NA	NA	NA		snoRNA	1.39734	0.870959	3.73996	2.12115	0.90987	1.63105	2.04588	1.12163	1.31852	0.873872	1.08932	2.50588	0.611068	0.398427	1.16416	0.810459	2.23131	9	5	20	10	6	8	11	6	7	5	7	12	5	3	6	6	11
ENSBGRG00000000819	chr8	19003352	19004440	+	ENSBGRG00000000819		ENSBGRT00000001477	GO:0003824(catalytic activity)	04144(Endocytosis)	K12562	NA		protein_coding	0.032527	0.55446	0.03266	0	0.030151	0.021083	0.094944	0.032143	0.06657	0.06285	0	0.081363	0.218032	0	0.163995	0.068868	0	2	25	2	0	2	1	4	2	3	3	0	3	12	0	7	4	0
ENSBGRG00000000820	chr1	44479192	44480388	-	ENSBGRG00000000820		ENSBGRT00000001481	NA	04390(Hippo signaling pathway);04520(Adherens junction);04670(Leukocyte transendothelial migration);05200(Pathways in cancer);05226(Gastric cancer);05213(Endometrial cancer);05412(Arrhythmogenic right ventricular cardiomyopathy (ARVC));05100(Bacterial invasion of epithelial cells)	K05691	NA		protein_coding	0	0	0	0	0.074454	0	0	0	0	0	0.197305	0.00987	0	0	0	0.140972	0	0	0	0	0	4	0	0	0	0	0	10	1	0	0	0	9	0
ENSBGRG00000000821	chr1	62267061	62328920	-	ENSBGRG00000000821		ENSBGRT00000001482;ENSBGRT00000001511;ENSBGRT00000001523;ENSBGRT00000001536	GO:0038023(signaling receptor activity);GO:0150077(regulation of neuroinflammatory response);GO:0150077(regulation of neuroinflammatory response)	05167(Kaposi sarcoma-associated herpesvirus infection);05167(Kaposi sarcoma-associated herpesvirus infection)	K21668	NA		protein_coding	20.6647	30.0656	29.2564	29.9564	16.2138	22.7881	22.8584	28.855	17.1505	34.0577	12.302	23.707	16.0713	20.6428	25.3782	19.6642	23.4021	1177	1460	1345	1250	808	947	1030	1296	792	1629	610	938	952	1269	1134	1226	1024
ENSBGRG00000000822	chr5	47505168	47508152	+	RAB5B		ENSBGRT00000001505	GO:0003924(GTPase activity);GO:0005525(GTP binding);GO:0005768(endosome);GO:0007032(endosome organization);GO:0019003(GDP binding);GO:0019882(antigen processing and presentation);GO:0030100(regulation of endocytosis);GO:0030139(endocytic vesicle);GO:0030742(GTP-dependent protein binding);GO:0043231(intracellular membrane-bounded organelle);GO:0048227(plasma membrane to endosome transport);GO:0070…	04014(Ras signaling pathway);04144(Endocytosis);04145(Phagosome);04962(Vasopressin-regulated water reabsorption);05152(Tuberculosis);05146(Amoebiasis)	K07888	NA	RAB5B, member RAS oncogene family [Source:HGNC Symbol;Acc:HGNC:9784]	protein_coding	48.3743	68.0111	65.2376	73.208	72.6648	59.235	69.886	69.908	63.8045	70.9538	63.8487	70.113	64.0845	64.1372	60.4035	66.2028	62.2609	1802	2161	1962	1997	2367	1609	2059	2053	1927	2220	2066	1814	2480	2580	1766	2698	1781
ENSBGRG00000000823	chr1	44706179	44706284	-	U6		ENSBGRT00000001487	GO:0000244(spliceosomal tri-snRNP complex assembly);GO:0000353(formation of quadruple SL/U4/U5/U6 snRNP);GO:0005688(U6 snRNP);GO:0030621(U4 snRNA binding);GO:0046540(U4/U6 x U5 tri-snRNP complex)	NA	NA	NA	U6 spliceosomal RNA [Source:RFAM;Acc:RF00026]	snRNA	0	0	0	0	0	0	0	0	0	0	0	0	0	0.062538	0	0	0	0	0	0	0	0	0	0	0	0	0	0	0	0	1	0	0	0
ENSBGRG00000000824	chr4	96421929	96422050	-	ENSBGRG00000000824		ENSBGRT00000001488	NA	NA	NA	NA		snoRNA	2.44157	1.26598	6.84427	3.88522	1.65613	2.58813	3.32605	2.09779	2.36557	1.2904	1.65501	4.64072	1.09347	0.537567	1.95573	1.30526	3.89065	15	7	33	17	9	12	16	10	12	7	9	20	7	4	10	9	18
ENSBGRG00000000825	chr8	13163881	13195320	+	ENSBGRG00000000825		ENSBGRT00000001615	NA	04151(PI3K-Akt signaling pathway);05132(Salmonella infection)	K06071	EC:2.7.11.13		pseudogene	89.8126	96.666	99.6479	72.5732	75.749	81.9084	85.2531	104.576	110.29	106.049	95.192	130.6	159.977	105.396	152.111	104.261	143.553	16752	15381	15005	9913	12356	11138	12575	15379	16678	16612	15419	16916	30993	21226	22261	21272	20560
ENSBGRG00000000827	chr5	124699096	124715903	+	RIBC2		ENSBGRT00000001512	NA	04110(Cell cycle);04114(Oocyte meiosis)	K06636	NA	RIB43A domain with coiled-coils 2 [Source:HGNC Symbol;Acc:HGNC:13241]	protein_coding	0.0742639	0	0.0395806	0	0	0	0	0	0.0204985	0.0159642	0	0.0585	0	0	0	0	0	13	0	6	0	0	0	0	0	3	3	0	7	0	0	0	0	0
ENSBGRG00000000828	chr5	117003370	117022467	-	ENSBGRG00000000828		ENSBGRT00000001516;ENSBGRT00000001552;ENSBGRT00000001529	GO:0005737(cytoplasm);GO:0042981(regulation of apoptotic process);GO:0043065(positive regulation of apoptotic process);GO:0043065(positive regulation of apoptotic process)	04071(Sphingolipid signaling pathway);04210(Apoptosis);04215(Apoptosis - multiple species);04217(Necroptosis);04115(p53 signaling pathway);04650(Natural killer cell mediated cytotoxicity);05200(Pathways in cancer);05010(Alzheimer disease);05014(Amyotrophic lateral sclerosis (ALS));05416(Viral myocarditis);04932(Non-alcoholic fatty liver disease (NAFLD));05152(Tuberculosis);05163(Human cytomegalov…	K04726	NA		protein_coding	7.56162	5.28893	5.6537	4.19899	4.21072	5.02016	6.50386	3.38715	4.24543	6.11653	5.82206	5.7872	10.055	7.88005	7.33608	7.92693	7.18836	798	476	482	325	389	387	543	283	364	543	534	424	1101	898	608	915	583
ENSBGRG00000000830	chr4	96423092	96423225	-	ENSBGRG00000000830		ENSBGRT00000001496	GO:0005730(nucleolus);GO:0006396(RNA processing)	NA	NA	NA		snoRNA	11.8785	5.14873	22.6491	16.3814	7.06946	6.38835	19.5545	7.84057	10.2045	5.22497	6.25411	12.0929	1.92255	0.976835	4.21783	3.49401	9.58273	78	29	119	78	41	31	101	41	54	29	36	55	13	7	22	25	48
ENSBGRG00000000831	chr2	32944762	32964058	-	TTLL4		ENSBGRT00000001618	GO:0015631(tubulin binding);GO:0018095(protein polyglutamylation);GO:0018200(peptidyl-glutamic acid modification);GO:0036064(ciliary basal body);GO:0036211(protein modification process);GO:0070739(protein-glutamic acid ligase activity);GO:0070740(tubulin-glutamic acid ligase activity);GO:0097731(9+0 non-motile cilium);GO:0120222(regulation of blastocyst development)	NA	NA	NA	tubulin tyrosine ligase like 4 [Source:HGNC Symbol;Acc:HGNC:28976]	protein_coding	8.78295	8.92737	9.94256	11.1369	9.24732	7.93834	8.87555	8.13928	7.99304	9.77159	7.04966	11.866	9.19993	7.43041	12.6542	8.5671	10.298	1528	1325	1397	1419	1407	1007	1222	1117	1128	1428	1066	1434	1663	1396	1728	1631	1376
ENSBGRG00000000832	chr4	96423093	96423216	-	ENSBGRG00000000832		ENSBGRT00000001499	GO:0005730(nucleolus);GO:0006396(RNA processing)	NA	NA	NA		snoRNA	7.03385	1.41485	2.75545	2.67851	1.54901	1.3938	2.961	5.3919	2.11663	1.25012	1.44294	2.53577	0.730981	1.62493	1.20726	0.938253	1.91779	43	8	14	12	9	7	15	26	11	7	8	11	5	11	6	7	9
ENSBGRG00000000833	chr3	64180116	64238076	+	SSX2IP		ENSBGRT00000001502;ENSBGRT00000001532;ENSBGRT00000001575	GO:0007098(centrosome cycle);GO:0031252(cell leading edge);GO:0032991(protein-containing complex);GO:0034451(centriolar satellite);GO:0035020(regulation of Rac protein signal transduction);GO:0035735(intraciliary transport involved in cilium assembly);GO:0036064(ciliary basal body);GO:0060271(cilium assembly);GO:2000145(regulation of cell motility);GO:2000145(regulation of cell motility)	04520(Adherens junction);04520(Adherens junction)	K06085	NA	SSX family member 2 interacting protein [Source:HGNC Symbol;Acc:HGNC:16509]	protein_coding	4.96747	8.61291	10.1082	9.94391	8.70789	10.2818	7.33934	7.52158	5.03847	9.45881	7.00273	13.548	8.08915	7.55877	10.7692	11.0599	12.537	583	863	957	855	894	879	682	696	480	932	715	1104	986	958	991	1419	1129
ENSBGRG00000000834	chr4	52614302	52690778	+	STK31		ENSBGRT00000001813	GO:0004672(protein kinase activity);GO:0005524(ATP binding);GO:0006468(protein phosphorylation)	NA	NA	NA	serine/threonine kinase 31 [Source:HGNC Symbol;Acc:HGNC:11407]	protein_coding	0	0	0	0	0	0	0	0	0	0	0	0	0	0	0	0.0186371	0	0	0	0	0	0	0	0	0	0	0	0	0	0	0	0	4	0
ENSBGRG00000000835	chr3	54502019	54502153	+	ENSBGRG00000000835		ENSBGRT00000001504	NA	NA	NA	NA		snoRNA	0	0.322719	0	0.33416	0	0.134263	0	0	0	0.220958	0	0	0	0.228523	0	0.195742	0.602834	0	2	0	2	0	1	0	0	0	2	0	0	0	2	0	2	4
ENSBGRG00000000836	chr5	110910095	110910232	+	SCARNA11		ENSBGRT00000001506	GO:0005730(nucleolus);GO:0006396(RNA processing);GO:0015030(Cajal body)	NA	NA	NA	small Cajal body-specific RNA 11 [Source:HGNC Symbol;Acc:HGNC:32568]	scaRNA	0	0.084188	0.444792	0	0.043343	0	0	0	0	0	0.254988	0.517095	1.14275	0.218012	0.928016	0.941019	0.33773	0	1	3	0	1	0	0	0	0	0	2	3	8	2	5	7	2
ENSBGRG00000000837	chr7	28507944	28740909	-	GRIN3A		ENSBGRT00000001551	GO:0004970(ionotropic glutamate receptor activity);GO:0004972(NMDA glutamate receptor activity);GO:0005216(ion channel activity);GO:0005262(calcium channel activity);GO:0006811(ion transport);GO:0006816(calcium ion transport);GO:0015276(ligand-gated ion channel activity);GO:0016020(membrane);GO:0016358(dendrite development);GO:0016594(glycine binding);GO:0017146(NMDA selective glutamate receptor …	04024(cAMP signaling pathway);04080(Neuroactive ligand-receptor interaction);04724(Glutamatergic synapse);05030(Cocaine addiction);05031(Amphetamine addiction);05033(Nicotine addiction);05034(Alcoholism)	K05213	NA	glutamate ionotropic receptor NMDA type subunit 3A [Source:HGNC Symbol;Acc:HGNC:16767]	protein_coding	0.135116	0.164106	0.293058	0.268104	0.18617	0.149703	0.102844	0.129616	0.141664	0.203539	0.229451	0.236879	0.274509	0.173298	0.251449	0.209979	0.244974	29	30	50	42	35	23	18	22	25	36	42	35	61	40	42	49	40
ENSBGRG00000000838	chr1	45164365	45201378	+	ARL6		ENSBGRT00000001555;ENSBGRT00000001531;ENSBGRT00000001515	GO:0003924(GTPase activity);GO:0005525(GTP binding);GO:0005929(cilium);GO:0015630(microtubule cytoskeleton);GO:0016055(Wnt signaling pathway);GO:0060271(cilium assembly);GO:0061512(protein localization to cilium);GO:0061512(protein localization to cilium)	NA	NA	NA	ADP ribosylation factor like GTPase 6 [Source:HGNC Symbol;Acc:HGNC:13210]	protein_coding	1.05934	0.522634	0.474608	0.766073	0.324417	0.800358	0.342606	0.437604	0.392902	0.875795	0.273145	0.779009	0.382454	0.569374	0.667729	0.529873	0.584123	80	34	30	43	23	45	22	27	25	56	19	41	31	46	41	44	35
ENSBGRG00000000840	chr7	92270233	92271666	-	ENSBGRG00000000840		ENSBGRT00000001509	NA	NA	NA	NA		protein_coding	0	0	0.04932	0	0	0	0	0	0.007577	0	0.032497	0.172509	0	0.005192	0	0.003685	0.00725	0	0	3	0	0	0	0	0	1	0	2	9	0	1	0	1	1
ENSBGRG00000000841	chr5	110916940	110918222	-	ENSBGRG00000000841		ENSBGRT00000001510	NA	NA	NA	NA		lncRNA	13.5652	22.0759	19.2431	12.5332	20.1419	15.2139	19.2818	14.9765	13.5555	19.7387	17.8772	17.3293	22.5056	23.2844	21.8849	15.4956	21.9772	702	974	803	475	911	574	788	611	568	857	803	622	1209	1300	888	876	873
ENSBGRG00000000842	chr4	96442943	96444128	-	ENSBGRG00000000842		ENSBGRT00000001526	GO:0000413(protein peptidyl-prolyl isomerization);GO:0003755(peptidyl-prolyl cis-trans isomerase activity);GO:0006457(protein folding)	04217(Necroptosis)	K03767	EC:5.2.1.8		protein_coding	0	0.443651	0.557201	0	0	0.545442	0	0	0.199739	0.330652	0	0.589045	0	0.329397	0	0	0	0	9	11	0	0	9	0	0	4	7	0	10	0	8	0	0	0
ENSBGRG00000000843	chr3	54518364	54538389	-	DR1		ENSBGRT00000001522	GO:0000122(negative regulation of transcription by RNA polymerase II);GO:0005654(nucleoplasm);GO:0006355(regulation of DNA-templated transcription);GO:0006357(regulation of transcription by RNA polymerase II);GO:0016251(RNA polymerase II general transcription initiation factor activity);GO:0017025(TBP-class protein binding);GO:0017054(negative cofactor 2 complex);GO:0031063(regulation of histone …	NA	NA	NA	down-regulator of transcription 1 [Source:HGNC Symbol;Acc:HGNC:3017]	protein_coding	48.6347	63.3007	61.4654	61.5134	54.3951	52.8183	59.6373	46.2325	49.9359	59.7011	50.3154	75.6214	44.4684	57.6045	69.4475	66.7678	67.3946	2262	2511	2308	2095	2212	1791	2193	1695	1883	2332	2032	2442	2148	2892	2534	3396	2407
ENSBGRG00000000845	chr3	116156648	116170196	+	ENSBGRG00000000845		ENSBGRT00000001779;ENSBGRT00000001794	GO:0003676(nucleic acid binding);GO:0003723(RNA binding);GO:0003723(RNA binding)	03013(RNA transport);03015(mRNA surveillance pathway);03018(RNA degradation);03018(RNA degradation)	K13126	NA		protein_coding	21.0984	30.0307	26.2395	32.2695	21.7211	41.7161	22.749	23.1371	19.2476	27.815	19.2493	32.2446	37.9588	34.1187	35.4696	46.4125	34.6087	2043	2482	2052	2288	1840	2946	1743	1767	1511	2262	1619	2168	3819	3567	2695	4916	2573
ENSBGRG00000000846	chr5	110918612	110926987	+	NOP2		ENSBGRT00000001545	GO:0000027(ribosomal large subunit assembly);GO:0001510(RNA methylation);GO:0003723(RNA binding);GO:0005730(nucleolus);GO:0006396(RNA processing);GO:0008168(methyltransferase activity);GO:0008284(positive regulation of cell population proliferation);GO:0008757(S-adenosylmethionine-dependent methyltransferase activity);GO:1901796(regulation of signal transduction by p53 class mediator)	NA	NA	NA	NOP2 nucleolar protein [Source:HGNC Symbol;Acc:HGNC:7867]	protein_coding	17.021	19.7778	19.2473	23.2882	17.5384	15.6318	20.4563	17.5332	14.8558	19.9869	15.1885	25.5554	30.757	29.9191	30.4419	31.0676	23.5899	2038	2020	1860	2041	1836	1364	1936	1655	1442	2009	1579	2124	3824	3867	2859	4068	2168
ENSBGRG00000000847	chr3	107765529	107822986	+	STIL		ENSBGRT00000001539;ENSBGRT00000001560	GO:0005737(cytoplasm);GO:0005813(centrosome);GO:0005814(centriole);GO:0007052(mitotic spindle organization);GO:0042802(identical protein binding);GO:0046599(regulation of centriole replication);GO:0046601(positive regulation of centriole replication);GO:0051298(centrosome duplication);GO:0071539(protein localization to centrosome);GO:0120099(procentriole replication complex);GO:1900087(positive r…	NA	NA	NA	STIL centriolar assembly protein [Source:HGNC Symbol;Acc:HGNC:10879]	protein_coding	1.67549	1.39232	1.32194	1.42296	1.13091	1.79345	1.18886	1.36857	0.758481	0.776553	0.832629	1.46673	0.545255	1.0863	1.49718	1.32011	1.11583	389	276	248	242	230	304	219	251	143	152	168	237	132	273	273	336	199
ENSBGRG00000000848	chr2	130007519	130041719	+	PLEKHA3		ENSBGRT00000001537;ENSBGRT00000001592;ENSBGRT00000001580;ENSBGRT00000001562	GO:0005794(Golgi apparatus);GO:0008289(lipid binding);GO:0042802(identical protein binding);GO:0070273(phosphatidylinositol-4-phosphate binding);GO:0070273(phosphatidylinositol-4-phosphate binding)	NA	NA	NA	pleckstrin homology domain containing A3 [Source:HGNC Symbol;Acc:HGNC:14338]	protein_coding	4.82629	6.01078	5.90817	6.98615	5.73677	4.81066	6.73705	5.45843	5.23372	6.82279	6.24933	6.96844	4.61778	5.40881	7.07917	6.15194	6.82503	602	639	595	638	626	438	664	537	530	714	675	603	597	727	692	838	654
ENSBGRG00000000849	chr2	144195346	144256301	-	BIN1		ENSBGRT00000004305;ENSBGRT00000004307;ENSBGRT00000004311;ENSBGRT00000004339;ENSBGRT00000004375;ENSBGRT00000004394;ENSBGRT00000004416;ENSBGRT00000004524	GO:0000122(negative regulation of transcription by RNA polymerase II);GO:0002020(protease binding);GO:0005515(protein binding);GO:0005634(nucleus);GO:0005737(cytoplasm);GO:0005829(cytosol);GO:0005856(cytoskeleton);GO:0006997(nucleus organization);GO:0008333(endosome to lysosome transport);GO:0010564(regulation of cell cycle process);GO:0016020(membrane);GO:0019828(aspartic-type endopeptidase inhi…	04144(Endocytosis);04666(Fc gamma R-mediated phagocytosis);04666(Fc gamma R-mediated phagocytosis)	K12562	NA	bridging integrator 1 [Source:HGNC Symbol;Acc:HGNC:1052]	protein_coding	16.0964	18.5435	21.9739	23.5836	16.6617	18.4002	19.4987	17.4494	18.5883	27.935	18.7797	24.7894	25.6426	29.032	31.9307	33.7465	25.9492	1482	1458	1633	1592	1343	1236	1420	1267	1389	2160	1502	1586	2454	2886	2308	3401	1837
ENSBGRG00000000850	chr5	47515387	47518223	+	SUOX		ENSBGRT00000001540;ENSBGRT00000001553	GO:0016491(oxidoreductase activity);GO:0020037(heme binding);GO:0030151(molybdenum ion binding);GO:0030151(molybdenum ion binding)	00920(Sulfur metabolism);00920(Sulfur metabolism)	K00387	EC:1.8.3.1	sulfite oxidase [Source:HGNC Symbol;Acc:HGNC:11460]	protein_coding	4.10096	6.26196	6.12579	5.00776	5.45602	4.07242	6.6735	4.95134	5.11818	5.41646	5.67353	6.23984	6.98395	6.00325	7.42188	7.33992	7.80472	478	623	577	428	557	347	615	456	484	531	575	505	846	756	679	936	699
ENSBGRG00000000851	chr3	54555839	54557617	+	ENSBGRG00000000851		ENSBGRT00000001534	NA	04390(Hippo signaling pathway);04520(Adherens junction);04670(Leukocyte transendothelial migration);05200(Pathways in cancer);05226(Gastric cancer);05213(Endometrial cancer);05412(Arrhythmogenic right ventricular cardiomyopathy (ARVC));05100(Bacterial invasion of epithelial cells)	K05691	NA		protein_coding	0	0.012163	0	0.085477	0.026367	0.1184	0.046965	0.029244	0.119446	0.272149	0	0.087355	0	0.017771	0.329467	0.004216	0	0	1	0	6	2	8	4	2	9	20	0	6	0	2	23	1	0
ENSBGRG00000000852	chr4	96455193	96456224	-	ENSBGRG00000000852		ENSBGRT00000001535	NA	04390(Hippo signaling pathway);04520(Adherens junction);04670(Leukocyte transendothelial migration);05200(Pathways in cancer);05226(Gastric cancer);05213(Endometrial cancer);05412(Arrhythmogenic right ventricular cardiomyopathy (ARVC));05100(Bacterial invasion of epithelial cells)	K05691	NA		protein_coding	0	0.140256	0	0	0	0.029927	0	0	0	0	0.121235	0	0.004807	0	0	0	0.139969	0	6	0	0	0	2	0	0	0	0	6	0	1	0	0	0	6
ENSBGRG00000000853	chr3	9039799	9042898	-	USF1		ENSBGRT00000001571;ENSBGRT00000001550	GO:0000432(positive regulation of transcription from RNA polymerase II promoter by glucose);GO:0000785(chromatin);GO:0000981(DNA-binding transcription factor activity, RNA polymerase II-specific);GO:0001666(response to hypoxia);GO:0003677(DNA binding);GO:0003700(DNA-binding transcription factor activity);GO:0005634(nucleus);GO:0005654(nucleoplasm);GO:0005667(transcription regulator complex);GO:00…	NA	NA	NA	upstream transcription factor 1 [Source:HGNC Symbol;Acc:HGNC:12593]	protein_coding	61.9714	83.2982	81.6739	88.5326	94.3855	71.7498	84.2921	110.689	86.8687	84.7123	89.5664	83.1175	88.9779	82.2945	93.9607	90.7799	94.0129	3350	3842	3565	3506	4462	2828	3604	4718	3807	3846	4205	3121	4996	4804	3986	5368	3903
ENSBGRG00000000854	chr4	96455193	96456224	-	ENSBGRG00000000854		ENSBGRT00000001549	NA	04390(Hippo signaling pathway);04520(Adherens junction);04670(Leukocyte transendothelial migration);05200(Pathways in cancer);05226(Gastric cancer);05213(Endometrial cancer);05412(Arrhythmogenic right ventricular cardiomyopathy (ARVC));05100(Bacterial invasion of epithelial cells)	K05691	NA		processed_pseudogene	0	0.159322	0	0	0.054298	0.035205	0.15821	0	0	0	0.151543	0	0.033459	0	0	0	0.145939	0	7	0	0	3	2	7	0	0	0	7	0	2	0	0	0	6
ENSBGRG00000000855	chr7	92387503	92555104	-	TTC39B		ENSBGRT00000001596;ENSBGRT00000001557	GO:0005515(protein binding);GO:0010874(regulation of cholesterol efflux);GO:0010887(negative regulation of cholesterol storage);GO:0042632(cholesterol homeostasis);GO:0090181(regulation of cholesterol metabolic process);GO:0090181(regulation of cholesterol metabolic process)	04120(Ubiquitin mediated proteolysis);04144(Endocytosis);04144(Endocytosis)	K05633	EC:2.3.2.26	tetratricopeptide repeat domain 39B [Source:HGNC Symbol;Acc:HGNC:23704]	protein_coding	3.8572	6.65681	5.41383	4.30479	5.17701	5.54879	5.29419	5.54568	4.55306	5.18472	4.35796	7.61006	3.71352	5.50977	6.67536	5.10428	4.3603	373	548	422	306	438	391	405	423	357	421	366	511	373	574	506	539	324
ENSBGRG00000000856	chr4	96460597	96460669	-	SNORD93		ENSBGRT00000001556	GO:0005730(nucleolus);GO:0006396(RNA processing)	NA	NA	NA	small nucleolar RNA, C/D box 93 [Source:HGNC Symbol;Acc:HGNC:32755]	snoRNA	1.60276	0.968157	1.91992	0.695212	1.17729	1.13284	1.33529	0	0.595385	0.327795	0.59494	1.54231	0.515558	0.254964	1.0526	1.75133	0.717028	6	3	6	2	4	3	4	0	2	1	2	4	2	1	3	7	2
ENSBGRG00000000857	chr8	21964742	21999141	+	TLE2		ENSBGRT00000001799;ENSBGRT00000001678;ENSBGRT00000001834	GO:0003714(transcription corepressor activity);GO:0005515(protein binding);GO:0005634(nucleus);GO:0005654(nucleoplasm);GO:0005925(focal adhesion);GO:0006355(regulation of DNA-templated transcription);GO:0016604(nuclear body);GO:0045892(negative regulation of DNA-templated transcription);GO:0090090(negative regulation of canonical Wnt signaling pathway);GO:0090090(negative regulation of canonical …	04013(MAPK signaling pathway - fly);04310(Wnt signaling pathway);04330(Notch signaling pathway);04330(Notch signaling pathway)	K04497	NA	TLE family member 2, transcriptional corepressor [Source:HGNC Symbol;Acc:HGNC:11838]	protein_coding	0	0.151404	0.381589	0.0641939	0.155378	0.776205	0.146581	0.383879	0.118944	0.183259	0.168888	0.273335	0.616607	0.128823	0.161275	0.391336	0.857603	0	22	52	8	23	95	20	51	17	26	27	32	107	25	22	73	110
ENSBGRG00000000858	chr4	96489513	96496732	+	TOMM7		ENSBGRT00000001564	GO:0005739(mitochondrion);GO:0005742(mitochondrial outer membrane translocase complex);GO:0030150(protein import into mitochondrial matrix);GO:0031647(regulation of protein stability);GO:0098779(positive regulation of mitophagy in response to mitochondrial depolarization);GO:1903955(positive regulation of protein targeting to mitochondrion)	04137(Mitophagy - animal)	K17771	NA	translocase of outer mitochondrial membrane 7 [Source:HGNC Symbol;Acc:HGNC:21648]	protein_coding	19.9366	40.7902	33.1632	33.1817	30.3887	7.02914	16.2406	20.4326	21.784	23.2974	17.8664	11.1398	57.8645	48.7865	13.7724	12.3727	15.7746	291	508	391	355	388	75	188	235	258	286	227	113	877	768	158	198	177
ENSBGRG00000000859	chr1	45166248	45167490	+	ENSBGRG00000000859		ENSBGRT00000001568	GO:0005680(anaphase-promoting complex);GO:0090266(regulation of mitotic cell cycle spindle assembly checkpoint)	NA	NA	NA		protein_coding	2.54544	0.815073	2.41066	2.58331	1.11877	0.718434	1.69333	0.377816	1.2076	0.845123	1.89232	0	2.30721	2.65031	0.720625	0.557541	0.86503	49	14	37	36	19	10	26	6	19	14	32	0	46	55	11	12	13
ENSBGRG00000000860	chr5	117030389	117055473	-	ENSBGRG00000000860		ENSBGRT00000001569	GO:0006887(exocytosis);GO:0016709(oxidoreductase activity, acting on paired donors, with incorporation or reduction of molecular oxygen, NAD(P)H as one donor, and incorporation of one atom of oxygen);GO:0031267(small GTPase binding)	NA	NA	NA		protein_coding	0.637849	0.786394	0.807705	0.57049	0.690884	0.8241	0.926557	0.988669	0.716259	1.04751	0.750346	1.44915	1.28575	0.71978	1.88598	0.517248	1.23973	94	99	96	62	89	88	108	115	85	129	96	148	196	114	217	83	140
ENSBGRG00000000861	chr3	54614437	54730177	-	CCDC18		ENSBGRT00000001574;ENSBGRT00000001581	NA	NA	NA	NA	coiled-coil domain containing 18 [Source:HGNC Symbol;Acc:HGNC:30370]	protein_coding	0.856036	1.52598	1.4547	1.39509	1.00484	1.55103	1.41197	0.875726	0.941803	1.37301	1.02221	2.80406	0.930886	1.34818	2.774	2.36931	2.81512	183	279	251	219	188	242	240	148	164	247	190	416	207	311	465	554	462
ENSBGRG00000000862	chr1	90337559	90353976	-	DVL3		ENSBGRT00000001629;ENSBGRT00000001582	GO:0000785(chromatin);GO:0001934(positive regulation of protein phosphorylation);GO:0002020(protease binding);GO:0005102(signaling receptor binding);GO:0005109(frizzled binding);GO:0005515(protein binding);GO:0005829(cytosol);GO:0008013(beta-catenin binding);GO:0016055(Wnt signaling pathway);GO:0031267(small GTPase binding);GO:0032880(regulation of protein localization);GO:0035556(intracellular s…	04310(Wnt signaling pathway);04330(Notch signaling pathway);04390(Hippo signaling pathway);04150(mTOR signaling pathway);04550(Signaling pathways regulating pluripotency of stem cells);04916(Melanogenesis);05200(Pathways in cancer);05225(Hepatocellular carcinoma);05226(Gastric cancer);05217(Basal cell carcinoma);05224(Breast cancer);04934(Cushing syndrome);05166(HTLV-I infection);05165(Human papi…	K02353	NA	dishevelled segment polarity protein 3 [Source:HGNC Symbol;Acc:HGNC:3087]	protein_coding	17.3677	16.7593	20.721	17.7834	15.57	20.1762	16.983	18.7691	19.6794	19.4263	18.2842	22.3155	24.3233	13.3386	24.9014	11.3108	24.2987	2030	1671	1955	1523	1592	1719	1570	1729	1865	1907	1855	1812	2952	1683	2284	1446	2181
ENSBGRG00000000863	chr1	159211124	159229552	+	COL6A2		ENSBGRT00000001676;ENSBGRT00000001579	GO:0005518(collagen binding);GO:0005576(extracellular region);GO:0031012(extracellular matrix);GO:0032991(protein-containing complex);GO:0042383(sarcolemma);GO:0042383(sarcolemma)	04151(PI3K-Akt signaling pathway);04512(ECM-receptor interaction);04510(Focal adhesion);04974(Protein digestion and absorption);05165(Human papillomavirus infection);05165(Human papillomavirus infection)	K06238	NA	collagen type VI alpha 2 chain [Source:HGNC Symbol;Acc:HGNC:2212]	protein_coding	1.147	0.11073	0	0.0452391	0.14054	0.378168	0.837266	0.27466	0.15418	0	0.471471	0.939318	1.25803	0.073638	0.432842	1.51725	0.456955	190	16	0	6	21	46	110	36	21	0	68	108	216	14	57	275	58
ENSBGRG00000000864	chr3	99325078	99336488	-	BSND		ENSBGRT00000001570	GO:0005254(chloride channel activity);GO:0005887(integral component of plasma membrane);GO:0006821(chloride transport);GO:0016323(basolateral plasma membrane);GO:0032991(protein-containing complex)	NA	NA	NA	barttin CLCNK type accessory beta subunit [Source:HGNC Symbol;Acc:HGNC:16512]	protein_coding	0	0	0	0	0	0	0	0	0	0.099787	0.113437	0	0.03172	0	0.253216	0.076006	0.085813	0	0	0	0	0	0	0	0	0	11	12	0	4	0	24	11	8
ENSBGRG00000000866	chr1	62353778	62377411	+	GTPBP8		ENSBGRT00000001648;ENSBGRT00000001624;ENSBGRT00000001608;ENSBGRT00000001585	GO:0005525(GTP binding);GO:0005739(mitochondrion);GO:0005739(mitochondrion)	04146(Peroxisome);04146(Peroxisome)	K00308	EC:1.5.3.13	GTP binding protein 8 (putative) [Source:HGNC Symbol;Acc:HGNC:25007]	protein_coding	6.12637	6.0957	5.34661	5.59572	6.39209	5.94023	6.07506	5.30364	5.35988	7.98816	4.96679	8.74841	5.43805	6.77564	11.0585	11.1159	8.1574	532	452	375	356	485	377	418	364	378	582	376	527	490	635	752	1053	544
ENSBGRG00000000867	chr5	47531463	47545412	+	IKZF4		ENSBGRT00000001617;ENSBGRT00000001646	GO:0005654(nucleoplasm);GO:0008270(zinc ion binding);GO:0016604(nuclear body);GO:0019904(protein domain specific binding);GO:0032991(protein-containing complex);GO:0043425(bHLH transcription factor binding);GO:0043565(sequence-specific DNA binding);GO:0045892(negative regulation of DNA-templated transcription);GO:0045944(positive regulation of transcription by RNA polymerase II);GO:0051260(protei…	NA	NA	NA	IKAROS family zinc finger 4 [Source:HGNC Symbol;Acc:HGNC:13179]	protein_coding	1.5852	2.20713	1.79664	2.06577	1.81379	1.80075	1.5116	1.78139	1.42125	2.09742	1.59696	3.05766	1.85026	1.44175	2.3352	1.96246	2.79662	290	344	266	277	290	240	219	257	211	322	254	388	352	285	335	393	393
ENSBGRG00000000868	chr4	96564767	96569792	-	IL6		ENSBGRT00000001587;ENSBGRT00000001573	GO:0001781(neutrophil apoptotic process);GO:0002384(hepatic immune response);GO:0002639(positive regulation of immunoglobulin production);GO:0002675(positive regulation of acute inflammatory response);GO:0005125(cytokine activity);GO:0005138(interleukin-6 receptor binding);GO:0005576(extracellular region);GO:0005615(extracellular space);GO:0005896(interleukin-6 receptor complex);GO:0006954(inflam…	04630(Jak-STAT signaling pathway);04668(TNF signaling pathway);04066(HIF-1 signaling pathway);04068(FoxO signaling pathway);04151(PI3K-Akt signaling pathway);04060(Cytokine-cytokine receptor interaction);04218(Cellular senescence);04640(Hematopoietic cell lineage);04620(Toll-like receptor signaling pathway);04621(NOD-like receptor signaling pathway);04623(Cytosolic DNA-sensing pathway);04625(C-ty…	K05405	NA	interleukin 6 [Source:HGNC Symbol;Acc:HGNC:6018]	protein_coding	0.403061	0.073469	0	0	0	0	0	0	0.327883	0	0	0	0	0	0.126515	0	0	26	4	0	0	0	0	0	0	17	0	0	0	0	0	7	0	0
ENSBGRG00000000870	chr5	76462937	76477785	-	DDX23		ENSBGRT00000001620;ENSBGRT00000001667	GO:0000785(chromatin);GO:0003676(nucleic acid binding);GO:0003724(RNA helicase activity);GO:0005524(ATP binding);GO:0005634(nucleus);GO:0005654(nucleoplasm);GO:0005682(U5 snRNP);GO:0005730(nucleolus);GO:0046540(U4/U6 x U5 tri-snRNP complex);GO:0062176(R-loop disassembly);GO:0071013(catalytic step 2 spliceosome);GO:0071013(catalytic step 2 spliceosome)	03040(Spliceosome);03040(Spliceosome)	K12858	EC:3.6.4.13	DEAD-box helicase 23 [Source:HGNC Symbol;Acc:HGNC:17347]	protein_coding	31.9692	43.2014	38.2149	45.3057	37.4136	32.7714	41.1964	37.9724	33.6239	38.7491	33.1329	47.2117	47.8177	50.1604	46.6143	47.4342	45.7201	5297	6107	5112	5498	5421	3959	5398	4961	4517	5393	4768	5433	8230	8974	6060	8598	5818
ENSBGRG00000000872	chr5	110927619	110944043	+	IFFO1		ENSBGRT00000001802;ENSBGRT00000001850	NA	NA	NA	NA	intermediate filament family orphan 1 [Source:HGNC Symbol;Acc:HGNC:24970]	protein_coding	8.99529	8.63093	7.57815	4.19521	6.60988	8.93648	8.04505	7.95859	7.70447	7.63519	8.44115	10.7199	9.78085	7.48598	12.5736	7.23827	11.543	749	613	510	257	482	542	530	523	520	534	610	619	845	673	821	659	737
ENSBGRG00000000873	chr3	107843167	107856434	+	TAL1		ENSBGRT00000001583	GO:0000122(negative regulation of transcription by RNA polymerase II);GO:0000976(transcription cis-regulatory region binding);GO:0000978(RNA polymerase II cis-regulatory region sequence-specific DNA binding);GO:0000981(DNA-binding transcription factor activity, RNA polymerase II-specific);GO:0001525(angiogenesis);GO:0003677(DNA binding);GO:0003682(chromatin binding);GO:0005634(nucleus);GO:0005667…	NA	NA	NA	TAL bHLH transcription factor 1, erythroid differentiation factor [Source:HGNC Symbol;Acc:HGNC:11556]	protein_coding	13.9447	6.00851	9.99021	6.11465	10.0139	16.7193	7.24926	6.1827	10.3169	6.76428	6.60585	10.392	5.42134	5.56537	11.1681	2.42683	8.27755	1250	460	723	402	785	1093	514	437	750	510	514	647	505	539	786	238	570
ENSBGRG00000000874	chr1	45225139	45364143	+	CRYBG3		ENSBGRT00000001593;ENSBGRT00000001642;ENSBGRT00000001677	GO:0032991(protein-containing complex);GO:0051018(protein kinase A binding);GO:0051018(protein kinase A binding)	NA	NA	NA	crystallin beta-gamma domain containing 3 [Source:HGNC Symbol;Acc:HGNC:34427]	protein_coding	0.617343	0.186019	0.377029	0.137305	0.344571	0.683855	0.199047	0.146956	0.263457	0.0680275	0.348371	0.273154	0.141431	0.238655	0.264689	0.172002	0.470567	306	79	151	50	150	247	79	59	106	29	151	94	74	128	103	94	179
ENSBGRG00000000875	chr2	5666832	5709093	+	ALPL		ENSBGRT00000001606;ENSBGRT00000001659;ENSBGRT00000001690	GO:0001958(endochondral ossification);GO:0003006(developmental process involved in reproduction);GO:0003824(catalytic activity);GO:0004035(alkaline phosphatase activity);GO:0005509(calcium ion binding);GO:0005758(mitochondrial intermembrane space);GO:0005886(plasma membrane);GO:0010259(multicellular organism aging);GO:0016462(pyrophosphatase activity);GO:0016791(phosphatase activity);GO:0019725(c…	00730(Thiamine metabolism);00790(Folate biosynthesis);00790(Folate biosynthesis)	K01077	EC:3.1.3.1	alkaline phosphatase, biomineralization associated [Source:HGNC Symbol;Acc:HGNC:438]	protein_coding	8.00496	1.47466	3.20069	1.32909	4.73623	1.70233	9.79518	5.12073	19.0362	13.8106	6.49912	8.21275	0.981265	1.76556	2.06354	5.9349	0.359499	2006	316	648	245	1038	312	1942	1012	3867	2907	1416	1430	256	479	407	1628	70
ENSBGRG00000000880	chr5	117068397	117122391	-	ENSBGRG00000000880		ENSBGRT00000001616;ENSBGRT00000001623	GO:0005515(protein binding);GO:0006887(exocytosis);GO:0016709(oxidoreductase activity, acting on paired donors, with incorporation or reduction of molecular oxygen, NAD(P)H as one donor, and incorporation of one atom of oxygen);GO:0031267(small GTPase binding);GO:0071949(FAD binding);GO:0071949(FAD binding)	NA	NA	NA		protein_coding	1.3673	0.80739	0.733673	0.701543	0.823789	0.964708	0.884837	0.541744	0.409259	1.24828	0.592649	1.02716	0.969889	0.437593	1.4289	0.673704	0.7195	238	120	103	90	125	122	122	75	58	182	90	124	176	82	196	128	96
ENSBGRG00000000881	chr3	9047257	9066456	-	ARHGAP30		ENSBGRT00000001626	GO:0007165(signal transduction);GO:0043231(intracellular membrane-bounded organelle)	NA	NA	NA	Rho GTPase activating protein 30 [Source:HGNC Symbol;Acc:HGNC:27414]	protein_coding	292.456	307.719	295.102	341.672	330.577	214.454	367.878	359.073	364.137	346.902	401.317	270.036	323.903	236.063	288.03	276.188	287.804	46616	41841	37974	39882	46079	24921	46370	45125	47057	46438	55550	29890	53626	40628	36022	48156	35226
ENSBGRG00000000882	chr2	56236656	56314065	+	PGAP1		ENSBGRT00000001688;ENSBGRT00000001831	GO:0007605(sensory perception of sound);GO:0009880(embryonic pattern specification);GO:0009948(anterior/posterior axis specification);GO:0016788(hydrolase activity, acting on ester bonds);GO:0021871(forebrain regionalization);GO:0060322(head development);GO:0060322(head development)	00563(Glycosylphosphatidylinositol(GPI)-anchor biosynthesis);00563(Glycosylphosphatidylinositol(GPI)-anchor biosynthesis)	K05294	EC:3.-.-.-	post-GPI attachment to proteins inositol deacylase 1 [Source:HGNC Symbol;Acc:HGNC:25712]	protein_coding	0.725338	0.863279	1.167	0.884123	1.29325	2.15971	0.527104	0.743231	1.12933	0.872782	0.970041	1.34906	0.873498	1.01279	1.65665	1.05418	1.24941	95	97	124	85	148	206	55	77	120	97	111	123	120	144	171	151	126
ENSBGRG00000000883	chr7	28601299	28601664	-	ENSBGRG00000000883		ENSBGRT00000001627	NA	NA	NA	NA		pseudogene	0	0	0.470082	0	0	0	0	0	0.377794	0.236309	0	0.353581	0.115408	0	0	0	0	0	0	7	0	0	0	0	0	5	4	0	4	2	0	0	0	0
ENSBGRG00000000884	chr3	107883974	107890153	+	PDZK1IP1		ENSBGRT00000001611;ENSBGRT00000001622	GO:0016020(membrane);GO:0016020(membrane)	NA	NA	NA	PDZK1 interacting protein 1 [Source:HGNC Symbol;Acc:HGNC:16887]	protein_coding	4.46941	3.8287	5.22993	6.50738	3.54586	8.57526	3.66057	3.33163	3.6492	3.41234	5.1147	3.16671	2.30394	2.93189	2.15304	3.42008	3.38212	286	210	271	306	200	401	186	169	190	184	285	142	154	204	109	240	167
ENSBGRG00000000885	chr8	5803781	5837644	+	UPF1		ENSBGRT00000001737	GO:0000184(nuclear-transcribed mRNA catabolic process, nonsense-mediated decay);GO:0000294(nuclear-transcribed mRNA catabolic process, endonucleolytic cleavage-dependent decay);GO:0000781(chromosome, telomeric region);GO:0000785(chromatin);GO:0000956(nuclear-transcribed mRNA catabolic process);GO:0003677(DNA binding);GO:0003682(chromatin binding);GO:0003723(RNA binding);GO:0003724(RNA helicase ac…	03013(RNA transport);03015(mRNA surveillance pathway)	K14326	EC:3.6.4.-	UPF1 RNA helicase and ATPase [Source:HGNC Symbol;Acc:HGNC:9962]	protein_coding	35.152	42.4151	44.2959	40.5055	41.7257	39.4234	44.0412	39.1088	43.7177	47.5488	40.0525	55.8059	46.5201	33.1012	56.0075	39.5865	53.1542	5923	6097	6026	4999	6149	4843	5869	5196	5973	6729	5861	6530	8142	6023	7405	7297	6878
ENSBGRG00000000886	chr3	99406318	99443062	+	DHCR24		ENSBGRT00000001695;ENSBGRT00000001658	GO:0000246(delta24(24-1) sterol reductase activity);GO:0005634(nucleus);GO:0005783(endoplasmic reticulum);GO:0006695(cholesterol biosynthetic process);GO:0006979(response to oxidative stress);GO:0008104(protein localization);GO:0008203(cholesterol metabolic process);GO:0009888(tissue development);GO:0016125(sterol metabolic process);GO:0016491(oxidoreductase activity);GO:0016628(oxidoreductase ac…	00100(Steroid biosynthesis);00100(Steroid biosynthesis)	K09828	EC:1.3.1.72;EC:1.3.1.-	24-dehydrocholesterol reductase [Source:HGNC Symbol;Acc:HGNC:2859]	protein_coding	41.8834	61.6015	46.1725	63.9256	37.031	45.2182	59.778	59.7816	45.2952	61.4618	50.7046	60.6632	52.9806	48.5496	57.9356	42.8312	60.0695	6470	8117	5759	7231	5003	5092	7302	7280	5673	7973	6802	6508	8500	8098	7022	7237	7125
ENSBGRG00000000889	chr1	84123060	84419710	-	TP63		ENSBGRT00000001777;ENSBGRT00000001741;ENSBGRT00000001806	GO:0000122(negative regulation of transcription by RNA polymerase II);GO:0000785(chromatin);GO:0000976(transcription cis-regulatory region binding);GO:0001228(DNA-binding transcription activator activity, RNA polymerase II-specific);GO:0001501(skeletal system development);GO:0001736(establishment of planar polarity);GO:0001738(morphogenesis of a polarized epithelium);GO:0001942(hair follicle deve…	05206(MicroRNAs in cancer);05206(MicroRNAs in cancer)	K10149	NA	tumor protein p63 [Source:HGNC Symbol;Acc:HGNC:15979]	protein_coding	0	0	0.0451485	0.115273	0	0.137617	0.055482	0	0	0.0762421	0.0438041	0	0.107826	0.082321	0.0818009	0	0.142201	0	0	7	15	0	19	8	0	0	12	7	0	20	16	12	0	20
ENSBGRG00000000892	chr8	81630343	81631704	+	ENSBGRG00000000892		ENSBGRT00000001610	NA	NA	NA	NA		protein_coding	0	0	0	0	0.01722	0.04131	0	0	0.046433	0	0	0	0	0.034865	0.007677	0	0	0	0	0	0	1	2	0	0	3	0	0	0	0	3	1	0	0
ENSBGRG00000000893	chr5	5127608	5134680	-	GPRC5D		ENSBGRT00000001635	GO:0004930(G protein-coupled receptor activity);GO:0005886(plasma membrane);GO:0007186(G protein-coupled receptor signaling pathway);GO:0016021(integral component of membrane)	NA	NA	NA	G protein-coupled receptor class C group 5 member D [Source:HGNC Symbol;Acc:HGNC:13310]	protein_coding	0	0	0	0	0	0.054467	0	0	0	0.0677488	0	0.169628	0.0759458	0	0.0978219	0.0363005	0	0	0	0	0	0	4	0	0	0	6	0	12	8	0	8	4	0
ENSBGRG00000000894	chr7	92653146	92693535	+	SNAPC3		ENSBGRT00000001632	GO:0005654(nucleoplasm);GO:0005730(nucleolus);GO:0016604(nuclear body)	NA	NA	NA	small nuclear RNA activating complex polypeptide 3 [Source:HGNC Symbol;Acc:HGNC:11136]	protein_coding	5.31317	6.40629	7.81152	6.25211	6.15255	8.57847	4.97735	7.33755	4.9043	8.22744	6.10524	9.44216	10.8198	7.87455	10.2631	11.7983	10.1756	445	458	528	384	451	524	330	485	333	579	444	549	941	712	674	1081	654
ENSBGRG00000000895	chr4	96932155	97004727	+	RAPGEF5		ENSBGRT00000001636	GO:0005085(guanyl-nucleotide exchange factor activity);GO:0005654(nucleoplasm);GO:0007264(small GTPase mediated signal transduction);GO:0016604(nuclear body)	04014(Ras signaling pathway);04015(Rap1 signaling pathway)	K08019	NA	Rap guanine nucleotide exchange factor 5 [Source:HGNC Symbol;Acc:HGNC:16862]	protein_coding	0	0	0	0.242868	0	0	0.07675	0	0	0.2213	0.20392	0.457103	0.094922	0.122501	0.095468	0	0	0	0	0	19	0	0	7	0	0	20	19	34	11	14	8	0	0
ENSBGRG00000000896	chr2	130101931	130104290	-	ENSBGRG00000000896		ENSBGRT00000001641	NA	05410(Hypertrophic cardiomyopathy (HCM));05414(Dilated cardiomyopathy (DCM))	K12567	EC:2.7.11.1		protein_coding	0	0.055365	0.303801	0	0	0.104561	0.134903	0	0	0.073501	0	0.225215	0	0.140623	0.346114	0	0	0	4	16	0	0	5	7	0	0	4	0	11	0	10	18	0	0
ENSBGRG00000000897	chr3	20965815	20974443	+	ECM1		ENSBGRT00000001653;ENSBGRT00000001681	GO:0001938(positive regulation of endothelial cell proliferation);GO:0001960(negative regulation of cytokine-mediated signaling pathway);GO:0002020(protease binding);GO:0002063(chondrocyte development);GO:0002828(regulation of type 2 immune response);GO:0003416(endochondral bone growth);GO:0005134(interleukin-2 receptor binding);GO:0005576(extracellular region);GO:0005615(extracellular space);GO:…	NA	NA	NA	extracellular matrix protein 1 [Source:HGNC Symbol;Acc:HGNC:3153]	protein_coding	15.4084	10.244	11.1895	11.2718	8.16661	10.76	9.87481	12.5076	18.8063	8.65256	8.13589	8.8725	9.30343	10.3444	9.40476	9.19847	12.0132	3065	1739	1798	1642	1421	1561	1554	1962	3033	1446	1406	1226	1923	2222	1468	2002	1835
ENSBGRG00000000898	chr3	54732959	54751341	+	TMED5		ENSBGRT00000001696;ENSBGRT00000001644;ENSBGRT00000001660;ENSBGRT00000001712	GO:0005793(endoplasmic reticulum-Golgi intermediate compartment);GO:0005801(cis-Golgi network);GO:0070971(endoplasmic reticulum exit site);GO:0090161(Golgi ribbon formation);GO:0090161(Golgi ribbon formation)	NA	NA	NA	transmembrane p24 trafficking protein 5 [Source:HGNC Symbol;Acc:HGNC:24251]	protein_coding	20.698	23.1475	22.6133	22.3866	22.1103	21.9885	17.8363	22.2047	17.1314	20.8803	19.0283	29.2836	17.8845	23.9767	26.0782	27.6491	30.5199	1336	1274	1177	1058	1247	1035	911	1130	896	1131	1066	1312	1198	1669	1320	1951	1511
ENSBGRG00000000899	chr8	13195701	13199068	-	PTGER1		ENSBGRT00000001638	GO:0004930(G protein-coupled receptor activity);GO:0004955(prostaglandin receptor activity);GO:0004957(prostaglandin E receptor activity);GO:0007186(G protein-coupled receptor signaling pathway);GO:0007191(adenylate cyclase-activating dopamine receptor signaling pathway);GO:0016021(integral component of membrane);GO:0031748(D1 dopamine receptor binding);GO:0032496(response to lipopolysaccharide)	04020(Calcium signaling pathway);04080(Neuroactive ligand-receptor interaction);05200(Pathways in cancer);05163(Human cytomegalovirus infection)	K04258	NA	prostaglandin E receptor 1 [Source:HGNC Symbol;Acc:HGNC:9593]	protein_coding	0	0.124501	0.203707	0	0.176291	0.236903	0.156878	0.268123	0.124921	0.093508	0.290483	0.521422	0.235607	0.095678	0.270721	0	0.315492	0	10	16	0	15	16	12	20	10	8	24	34	23	10	20	0	23
ENSBGRG00000000900	chr8	81812212	81819585	+	CCNG1		ENSBGRT00000001656;ENSBGRT00000001703	GO:0051726(regulation of cell cycle);GO:0051726(regulation of cell cycle)	04115(p53 signaling pathway);05206(MicroRNAs in cancer);05206(MicroRNAs in cancer)	K10145	NA	cyclin G1 [Source:HGNC Symbol;Acc:HGNC:1592]	protein_coding	106.713	120.082	115.186	125.361	109.8	151.118	111.205	95.1557	89.3753	110.454	103.671	228.33	84.7823	140.315	168.617	272.344	186.633	12575	12072	10959	10819	11315	12983	10364	8841	8540	10932	10610	18685	10378	17854	15591	35106	16888
ENSBGRG00000000901	chr7	28746672	28748010	-	ENSBGRG00000000901		ENSBGRT00000001639	GO:0003824(catalytic activity)	04144(Endocytosis)	K12562	NA		protein_coding	0	0	0	0.020916	0.024169	0.007953	0.015253	0	0.018132	0.036476	0.007197	0	0	0.014186	0	0	0.007979	0	0	0	1	2	1	1	0	1	2	1	0	0	1	0	0	1
ENSBGRG00000000902	chr5	124782506	124884621	+	FBLN1		ENSBGRT00000001791;ENSBGRT00000001832;ENSBGRT00000001877	GO:0001933(negative regulation of protein phosphorylation);GO:0001968(fibronectin binding);GO:0005178(integrin binding);GO:0005201(extracellular matrix structural constituent);GO:0005509(calcium ion binding);GO:0005576(extracellular region);GO:0005604(basement membrane);GO:0005615(extracellular space);GO:0007162(negative regulation of cell adhesion);GO:0008022(protein C-terminus binding);GO:00165…	NA	NA	NA	fibulin 1 [Source:HGNC Symbol;Acc:HGNC:3600]	protein_coding	0	0	0.112209	0.177525	0	1.21426	0.0459885	0.0835087	0	0.23677	0.218448	0.387594	0.186166	0.0347457	0.377392	0	0.371807	0	0	14	20	0	134	6	10	0	31	29	41	30	6	45	0	44
ENSBGRG00000000903	chr5	117254606	117262737	+	PEX26		ENSBGRT00000001649	GO:0005777(peroxisome);GO:0005779(integral component of peroxisomal membrane);GO:0008022(protein C-terminus binding);GO:0016558(protein import into peroxisome matrix);GO:0044877(protein-containing complex binding);GO:0045046(protein import into peroxisome membrane);GO:0051117(ATPase binding)	04146(Peroxisome)	K13340	NA	peroxisomal biogenesis factor 26 [Source:HGNC Symbol;Acc:HGNC:22965]	protein_coding	6.53823	6.36932	8.4606	3.73182	6.97383	8.60022	4.92199	5.34654	6.68357	8.20214	4.74518	11.0437	9.02869	5.28111	9.97055	9.47894	8.16205	286	238	299	120	267	275	171	185	237	302	181	336	411	250	343	454	275
ENSBGRG00000000904	chr3	9069015	9084839	-	NECTIN4		ENSBGRT00000001668	GO:0005886(plasma membrane);GO:0005912(adherens junction);GO:0007155(cell adhesion);GO:0042802(identical protein binding);GO:0046718(viral entry into host cell)	04520(Adherens junction)	K06593	NA	nectin cell adhesion molecule 4 [Source:HGNC Symbol;Acc:HGNC:19688]	protein_coding	0.010768	0.24551	0.230858	0.525826	0	0.47854	0.138531	0.583007	0.086106	0.17971	0.155819	0.60435	0.720222	0.365076	0.621566	0.394154	0.501779	1	16	14	29	0	26	9	35	6	12	11	32	56	30	37	33	29
ENSBGRG00000000905	chr2	81920226	81921266	-	ENSBGRG00000000905		ENSBGRT00000001645	NA	04390(Hippo signaling pathway);04520(Adherens junction);04670(Leukocyte transendothelial migration);05200(Pathways in cancer);05226(Gastric cancer);05213(Endometrial cancer);05412(Arrhythmogenic right ventricular cardiomyopathy (ARVC));05100(Bacterial invasion of epithelial cells)	K05691	NA		protein_coding	0.58733	0.745346	0.675201	0.020302	1.13817	0.404738	0.400379	0.002671	0.366946	0.564102	0.665859	0.131401	0.345025	0.375339	0.540324	0.003549	0.567455	30	33	28	1	51	15	16	1	15	24	30	5	19	21	22	1	22
ENSBGRG00000000907	chr2	81920226	81921266	-	ENSBGRG00000000907		ENSBGRT00000001654	NA	04390(Hippo signaling pathway);04520(Adherens junction);04670(Leukocyte transendothelial migration);05200(Pathways in cancer);05226(Gastric cancer);05213(Endometrial cancer);05412(Arrhythmogenic right ventricular cardiomyopathy (ARVC));05100(Bacterial invasion of epithelial cells)	K05691	NA		processed_pseudogene	0.618583	1.05673	0.79529	1.30322	1.27231	0.471645	0.428978	1.18168	0.404149	0.755896	0.776835	1.50621	0.402529	0.39445	0.675406	0.330678	0.662031	32	46	33	49	57	18	18	47	17	33	35	53	22	22	27	19	26
ENSBGRG00000000909	chr8	48539578	49013522	-	FSTL4		ENSBGRT00000001673;ENSBGRT00000001702	GO:0005509(calcium ion binding);GO:0005515(protein binding);GO:0030141(secretory granule);GO:0031549(negative regulation of brain-derived neurotrophic factor receptor signaling pathway);GO:0048403(brain-derived neurotrophic factor binding);GO:0048670(regulation of collateral sprouting);GO:0048671(negative regulation of collateral sprouting);GO:0061000(negative regulation of dendritic spine develo…	NA	NA	NA	follistatin like 4 [Source:HGNC Symbol;Acc:HGNC:21389]	protein_coding	1.83701	1.56746	1.63179	1.84169	0.88963	1.86145	1.01601	1.15326	1.32076	1.78741	1.4725	0.647585	0.373528	0.389288	0.825267	0.503541	0.747009	329	239	236	241	139	243	144	163	192	269	229	81	70	76	116	99	103
ENSBGRG00000000910	chr4	17817460	17895799	+	KDM7A		ENSBGRT00000001664	GO:0005506(iron ion binding);GO:0005654(nucleoplasm);GO:0005730(nucleolus);GO:0008270(zinc ion binding);GO:0016706(2-oxoglutarate-dependent dioxygenase activity);GO:0032454(histone H3-methyl-lysine-9 demethylase activity);GO:0033169(histone H3-K9 demethylation);GO:0035064(methylated histone binding);GO:0035574(histone H4-K20 demethylation);GO:0035575(histone H4-methyl-lysine-20 demethylase activi…	NA	NA	NA	lysine demethylase 7A [Source:HGNC Symbol;Acc:HGNC:22224]	protein_coding	21.6527	22.9424	24.8036	21.6845	23.96	31.3213	24.4653	25.218	26.1635	25.5583	24.7249	27.0209	12.8431	12.6581	28.4094	17.5912	26.869	4606	4164	4260	3378	4458	4858	4116	4230	4513	4566	4568	3992	2838	2908	4742	4094	4389
ENSBGRG00000000913	chr6	99541706	99971483	-	STPG2		ENSBGRT00000001692;ENSBGRT00000001763	NA	NA	NA	NA	sperm tail PG-rich repeat containing 2 [Source:HGNC Symbol;Acc:HGNC:28712]	protein_coding	0	0	0	0	0	0	0	0	0	0	0	0.0887019	0.0254405	0	0	0	0	0	0	0	0	0	0	0	0	0	0	0	10	4	0	0	0	0
ENSBGRG00000000914	chr5	47558024	47560166	+	RPS26		ENSBGRT00000001670	GO:0002181(cytoplasmic translation);GO:0003729(mRNA binding);GO:0003735(structural constituent of ribosome);GO:0005840(ribosome);GO:0006412(translation);GO:0022627(cytosolic small ribosomal subunit);GO:0033119(negative regulation of RNA splicing);GO:0042788(polysomal ribosome)	03010(Ribosome)	K02976	NA	ribosomal protein S26 [Source:HGNC Symbol;Acc:HGNC:10414]	protein_coding	659.578	881.102	893.166	1022.06	800.646	362.453	633.495	749.561	728.024	801.693	655.136	350.851	1425.66	1568.53	481.959	718.542	443.151	11117	12669	12154	12615	11801	4454	8444	9961	9949	11349	9589	4107	24959	28546	6374	13248	5736
[truncated: 19,842 more rows]
